# Supplementary material for: Force transmission is a master regulator of mechanical cell competition
Source: Nat Mater. 2025 Mar 14;24(6):966–76. doi: 10.1038/s41563-025-02150-9 (PMC12133594; doi:10.1038/s41563-025-02150-9)
Supplement: Supplementary file 12 — Source data for Supplementary Figs. 2–5. [file 41563_2025_2150_MOESM12_ESM.xlsx]

## Sheet: Fig. S2 a
Fig. S2 a: Average cell densities in mixed cultures. Each datpoint shows the fraction for one FOV from n=16 and N=2 independent experiments.
WT	KO
4480	5152
4746.67	4565.33
5242.67	4378.67
5093.33	4730.67
5296	6709.33
6197.33	5589.33
6117.33	4842.67
6037.33	4565.33
4779	4902
4351.65	4505
3944	4343
3009	4114
6492.74	6569.29
6350.77	6199.95
5231.46	4204.57
6109.77	7042.5

## Sheet: Fig. S2 b
Fig. S2 b: Area fractions of E-cad KO cells expressing LifeAct-GFP in competition with MDCK cells expressing LifeAct-mCherry. Each datapoint reprensents one FOV from n=4 and N=1 independent experiment.
time [hours]
0	1	1	1	1
0.125	0.983751	1.00843	0.990821	0.993318
0.25	0.960771	1.02067	0.980891	0.981297
0.375	0.934368	1.04787	0.96953	0.970014
0.5	0.911745	1.07559	0.961068	0.959153
0.625	0.869296	1.09229	0.946126	0.944992
0.75	0.840636	1.09402	0.936153	0.935815
0.875	0.832257	1.07786	0.9379	0.937284
1	0.834793	1.04603	0.937565	0.93872
1.125	0.835304	1.004	0.934889	0.942763
1.25	0.858322	0.96285	0.941009	0.955178
1.375	0.861688	0.923358	0.935942	0.972692
1.5	0.853009	0.882988	0.92074	0.982484
1.625	0.845882	0.859204	0.90762	0.995871
1.75	0.846827	0.837678	0.899641	1.0004
1.875	0.836538	0.819485	0.887945	0.993552
2	0.850771	0.802731	0.891823	0.978799
2.125	0.871234	0.806237	0.90472	0.970311
2.25	0.871649	0.804117	0.913059	0.958435
2.375	0.867753	0.796978	0.921322	0.949223
2.5	0.871041	0.820885	0.92971	0.948105
2.625	0.881176	0.880197	0.944516	0.956655
2.75	0.888689	0.938908	0.952829	0.967054
2.875	0.901119	1.00758	0.955654	0.975866
3	0.910376	1.06989	0.961526	0.991448
3.125	0.90001	1.06906	0.963273	1.01408
3.25	0.868023	1.04067	0.950933	1.03881
3.375	0.835863	1.02426	0.932746	1.04343
3.5	0.801495	0.981501	0.920517	1.02957
3.625	0.756384	0.947403	0.898166	1.00426
3.75	0.722343	0.9317	0.875977	0.962851
3.875	0.688563	0.913413	0.853614	0.906756
4	0.660897	0.890344	0.839552	0.872832
4.125	0.641543	0.863311	0.827187	0.855663
4.25	0.610135	0.820264	0.812542	0.846478
4.375	0.582141	0.800833	0.801788	0.834575
4.5	0.574513	0.783542	0.798654	0.823064
4.625	0.571659	0.743745	0.796585	0.80722
4.75	0.568409	0.704538	0.798009	0.790686
4.875	0.592411	0.692582	0.81144	0.772531
5	0.615699	0.665002	0.81787	0.767548
5.125	0.633462	0.628152	0.82539	0.770971
5.25	0.646654	0.581728	0.832997	0.774932
5.375	0.662883	0.5455	0.840505	0.784821
5.5	0.681041	0.501891	0.847084	0.806275
5.625	0.705487	0.471382	0.86298	0.821263
5.75	0.732806	0.463607	0.879681	0.836638
5.875	0.75812	0.476992	0.894611	0.851447
6	0.783346	0.510277	0.908078	0.858596
6.125	0.798746	0.544366	0.9154	0.852751
6.25	0.801794	0.572592	0.913443	0.849708
6.375	0.801466	0.587926	0.907397	0.844753
6.5	0.794031	0.600587	0.898228	0.846002
6.625	0.78758	0.600858	0.886508	0.850964
6.75	0.78433	0.594828	0.876522	0.862819
6.875	0.791948	0.591194	0.872371	0.870431
7	0.790781	0.583769	0.864467	0.877814
7.125	0.78999	0.566636	0.857975	0.876489
7.25	0.777869	0.542872	0.847468	0.86845
7.375	0.757242	0.525606	0.83327	0.849321
7.5	0.732806	0.521459	0.823718	0.834588
7.625	0.708795	0.513531	0.810188	0.809353
7.75	0.686114	0.497961	0.791331	0.782695
7.875	0.659151	0.491231	0.770938	0.7618
8	0.639007	0.482736	0.755067	0.757494
8.125	0.622314	0.457296	0.736161	0.759281
8.25	0.605747	0.441006	0.727042	0.774974
8.375	0.582613	0.44176	0.723164	0.801541
8.5	0.563722	0.437964	0.715693	0.828502
8.625	0.540395	0.445418	0.710849	0.840061
8.75	0.513173	0.47328	0.699624	0.849453
8.875	0.487888	0.505007	0.67845	0.850888
9	0.471446	0.53063	0.657574	0.83443
9.125	0.463346	0.556169	0.646176	0.815032
9.25	0.459296	0.577365	0.629239	0.796069
9.375	0.45837	0.555903	0.614855	0.774718
9.5	0.459957	0.546925	0.61243	0.759601
9.625	0.463227	0.539858	0.608346	0.751449

## Sheet: Fig. S2 c
Fig. S2 c: Fraction of E-cad KO cells in the coculture throught time.
	(i) E-cad KO in minority									(ii) E-cad KO majority									(iii) Collision
time [hours]
0.2	0.122969	0.101349	0.0914118	0.237423	0.190308	0.243191	0.32543	0.257445		0.719424	0.726275	0.701933	0.612605	0.700714	0.617301	0.610957	0.690887		0.507004	0.492918	0.487835	0.535569	0.491498	0.458447
0.3	0.118596	0.10169	0.0864471	0.235524	0.188063	0.242239	0.324825	0.253914		0.721196	0.726165	0.700596	0.608789	0.700833	0.611273	0.604508	0.688324		0.507584	0.492533	0.488525	0.538557	0.493259	0.462957
0.5	0.117443	0.100031	0.0825961	0.232954	0.188074	0.241991	0.325732	0.25571		0.724325	0.723863	0.699051	0.6017	0.694754	0.609993	0.60181	0.689798		0.506824	0.492596	0.4898	0.54078	0.493804	0.46878
0.7	0.112541	0.100263	0.0810706	0.234272	0.186724	0.24086	0.332063	0.252093		0.721173	0.712573	0.701341	0.595986	0.690905	0.604926	0.596237	0.685913		0.5074	0.493906	0.491	0.542514	0.494451	0.47462
0.8	0.112812	0.100212	0.0821294	0.232445	0.185621	0.240338	0.334651	0.243007		0.723561	0.714871	0.704784	0.594742	0.684706	0.597003	0.592743	0.685712		0.506855	0.494322	0.490867	0.54362	0.495502	0.479035
1	0.109565	0.098498	0.0801647	0.232029	0.183591	0.240431	0.33305	0.245612		0.719027	0.708933	0.703486	0.591266	0.681947	0.598323	0.593114	0.68904		0.506392	0.494333	0.490635	0.542894	0.495518	0.481314
1.2	0.109353	0.0951373	0.0802863	0.233433	0.184383	0.240883	0.3392	0.24575		0.723925	0.707235	0.7028	0.585645	0.67741	0.59101	0.588757	0.688735		0.505882	0.494282	0.490643	0.542169	0.496835	0.484412
1.3	0.111545	0.0973569	0.0786392	0.231243	0.181854	0.239697	0.33526	0.241217		0.722106	0.703616	0.704333	0.579859	0.674307	0.593205	0.585662	0.688307		0.505922	0.494878	0.491851	0.542765	0.496792	0.485882
1.5	0.112024	0.097898	0.0792784	0.230168	0.180503	0.240061	0.32826	0.239819		0.725925	0.698298	0.708137	0.57432	0.668842	0.592801	0.588231	0.687798		0.505012	0.494314	0.491263	0.541561	0.497522	0.486169
1.7	0.114757	0.0963647	0.0782157	0.229544	0.180041	0.240251	0.325173	0.237725		0.725388	0.703318	0.707698	0.568459	0.664844	0.587595	0.589141	0.688241		0.504882	0.494627	0.490902	0.5416	0.497722	0.488031
1.8	0.1156	0.0944745	0.0784784	0.228243	0.178763	0.240349	0.319767	0.236529		0.732529	0.708329	0.705282	0.563047	0.664963	0.584556	0.591592	0.692212		0.503969	0.493584	0.490318	0.541749	0.498176	0.48911
2	0.116843	0.0938941	0.0784039	0.2248	0.176901	0.241742	0.31911	0.235127		0.724925	0.699973	0.698404	0.564875	0.671316	0.590319	0.597278	0.698123		0.504243	0.493792	0.490051	0.541894	0.497886	0.4904
2.2	0.116071	0.0931961	0.0811725	0.224548	0.176768	0.241873	0.316518	0.234357		0.729745	0.70318	0.695431	0.563922	0.669851	0.583826	0.600974	0.701483		0.505082	0.494498	0.490718	0.541988	0.498478	0.492192
2.3	0.118027	0.093698	0.0837098	0.221381	0.175919	0.240844	0.318945	0.231419		0.726612	0.708694	0.699404	0.56285	0.67459	0.577076	0.606227	0.702852		0.50598	0.495647	0.492337	0.542741	0.497839	0.494494
2.5	0.1168	0.094051	0.0831569	0.217346	0.178401	0.24033	0.313737	0.233252		0.724369	0.707694	0.691953	0.559343	0.679175	0.575479	0.608923	0.705595		0.505976	0.497173	0.493408	0.543106	0.497941	0.496996
2.7	0.11638	0.0947882	0.0822627	0.213751	0.176996	0.23812	0.314788	0.229276		0.720647	0.711898	0.701427	0.557107	0.686331	0.572977	0.611598	0.709321		0.504643	0.495741	0.492031	0.542988	0.497675	0.497137
2.8	0.114216	0.0928863	0.0799059	0.213206	0.175507	0.238123	0.314277	0.227131		0.717643	0.710757	0.695957	0.555873	0.689741	0.563902	0.613107	0.711236		0.503941	0.491467	0.491918	0.543118	0.498596	0.497404
3	0.113251	0.0935843	0.0787373	0.211541	0.177153	0.240741	0.312214	0.223839		0.712639	0.710855	0.690741	0.556973	0.695787	0.564264	0.615001	0.710217		0.503918	0.496051	0.492184	0.542925	0.499239	0.497851
3.2	0.111282	0.089851	0.0753804	0.213355	0.177417	0.24023	0.309071	0.223162		0.707184	0.70418	0.693271	0.559032	0.696607	0.56696	0.615183	0.707598		0.504027	0.495031	0.491698	0.542286	0.499102	0.497639
3.3	0.111416	0.0906078	0.0730196	0.213325	0.177264	0.240409	0.306932	0.221848		0.706898	0.703306	0.695251	0.562741	0.706819	0.577625	0.618925	0.714539		0.503239	0.494804	0.49178	0.541647	0.496612	0.49842
3.5	0.111553	0.0909137	0.0721922	0.210014	0.174755	0.240466	0.303139	0.218291		0.702996	0.702608	0.690663	0.565285	0.708442	0.572914	0.620106	0.717537		0.502388	0.494965	0.491859	0.541455	0.496776	0.498451
3.7	0.109682	0.0918157	0.0727686	0.208157	0.174596	0.239109	0.3017	0.21858		0.700141	0.701776	0.689627	0.568761	0.709517	0.570825	0.622349	0.718486		0.502024	0.494129	0.492153	0.541576	0.495706	0.498792
3.8	0.108196	0.0924706	0.0735569	0.204716	0.173908	0.238739	0.301143	0.216122		0.697408	0.703494	0.687863	0.568402	0.709049	0.570168	0.623779	0.718815		0.501122	0.493925	0.492745	0.542145	0.49351	0.499122
4	0.106439	0.089349	0.0705373	0.204167	0.172972	0.238357	0.300805	0.216185		0.701082	0.700549	0.684733	0.569666	0.711047	0.57324	0.625116	0.723154		0.50098	0.493749	0.493565	0.542592	0.494925	0.500498
4.2	0.105784	0.0876863	0.0706392	0.201689	0.171333	0.23852	0.297557	0.216554		0.696976	0.707137	0.681184	0.570714	0.708558	0.580522	0.624506	0.722789		0.500239	0.493318	0.493243	0.542678	0.494835	0.500306
4.3	0.106894	0.0875647	0.0704588	0.201933	0.1712	0.238288	0.290504	0.215645		0.702298	0.706255	0.681749	0.574616	0.708357	0.581973	0.624774	0.724744		0.500725	0.493522	0.493494	0.543608	0.494494	0.502149
4.5	0.106988	0.0876588	0.0681412	0.200772	0.171007	0.236891	0.292347	0.214059		0.702224	0.705678	0.681741	0.576004	0.703625	0.583226	0.623934	0.723354		0.501412	0.493278	0.493125	0.543827	0.494961	0.503259
4.7	0.106329	0.0894667	0.0680235	0.199468	0.169855	0.23729	0.289763	0.213749		0.696522	0.701294	0.679929	0.577107	0.707454	0.586637	0.62422	0.72572		0.502188	0.492447	0.493051	0.543627	0.49549	0.5038
4.8	0.105706	0.0899686	0.0684353	0.199502	0.171069	0.238754	0.289175	0.216668		0.696643	0.705392	0.67909	0.579969	0.705128	0.582188	0.619317	0.721941		0.502651	0.492467	0.494169	0.54418	0.496502	0.50549
5	0.106529	0.0892039	0.0690902	0.19672	0.170923	0.234939	0.288415	0.214957		0.695216	0.702851	0.687365	0.58076	0.701945	0.581593	0.617386	0.721246		0.501051	0.490329	0.493588	0.544165	0.496486	0.505239
5.2	0.105243	0.0897216	0.0685412	0.195261	0.172364	0.237009	0.288197	0.216344		0.695361	0.702518	0.684027	0.582381	0.701074	0.580304	0.615076	0.717174		0.500796	0.488667	0.493957	0.544765	0.497255	0.504878
5.3	0.103937	0.0901098	0.066	0.194072	0.1724	0.236633	0.286301	0.212555		0.692263	0.699463	0.670533	0.585073	0.706988	0.586387	0.617834	0.719252		0.500576	0.488188	0.494765	0.545145	0.497024	0.50451
5.5	0.105447	0.0910157	0.066851	0.192842	0.171276	0.23512	0.287791	0.211924		0.690239	0.697	0.667031	0.58491	0.704736	0.580621	0.615722	0.720142		0.500294	0.485471	0.494635	0.545137	0.497863	0.503973
5.7	0.104024	0.0914392	0.0673373	0.191328	0.170823	0.23551	0.287749	0.211574		0.688753	0.695769	0.671051	0.586563	0.701624	0.579661	0.616529	0.717057		0.499043	0.486333	0.496251	0.545929	0.497784	0.504129
5.8	0.102706	0.0919137	0.0650706	0.192054	0.169192	0.233262	0.287616	0.209836		0.689776	0.695153	0.665125	0.585558	0.698984	0.57526	0.615955	0.715325		0.498251	0.485898	0.496188	0.546408	0.496855	0.503898
6	0.10289	0.0907765	0.0650549	0.192678	0.171382	0.234478	0.288647	0.210258		0.687957	0.691349	0.657561	0.584606	0.696616	0.57255	0.618023	0.714507		0.497349	0.485392	0.497369	0.54631	0.496878	0.504929
6.2	0.102129	0.0895176	0.0665804	0.191819	0.169659	0.234474	0.288705	0.207949		0.689204	0.686478	0.662667	0.582878	0.693916	0.570782	0.617131	0.71435		0.496184	0.48371	0.496216	0.545635	0.496098	0.504761
6.3	0.102365	0.0878196	0.0669961	0.191799	0.169482	0.233865	0.288718	0.208404		0.690882	0.688973	0.661518	0.576057	0.69442	0.569631	0.617629	0.713921		0.493784	0.483098	0.495502	0.545059	0.496122	0.505667
6.5	0.101804	0.0830196	0.0667961	0.190369	0.169548	0.235876	0.28928	0.208019		0.683773	0.690859	0.664278	0.579301	0.693014	0.568792	0.617058	0.712289		0.492718	0.482478	0.495635	0.544239	0.495788	0.50538
6.7	0.101173	0.0822902	0.0664118	0.191209	0.168433	0.23644	0.286636	0.207543		0.689129	0.683824	0.660639	0.580394	0.706226	0.569721	0.616855	0.708915		0.491584	0.482518	0.495549	0.54329	0.49571	0.504969
6.8	0.101314	0.0826235	0.0654588	0.190024	0.167887	0.237056	0.286097	0.207377		0.686882	0.682208	0.662855	0.577287	0.689124	0.565119	0.614866	0.706123		0.489573	0.480263	0.493475	0.541988	0.496035	0.50389
7	0.0997765	0.0846588	0.0650196	0.189819	0.165819	0.237349	0.283242	0.205501		0.683451	0.680729	0.657259	0.574434	0.693169	0.565317	0.614377	0.704246		0.488208	0.478729	0.492859	0.542294	0.497047	0.504031
7.2	0.100365	0.0811451	0.0642196	0.186838	0.162803	0.236472	0.280906	0.202077		0.685353	0.680063	0.657635	0.571302	0.682384	0.564037	0.614145	0.701664		0.48791	0.477686	0.492439	0.541435	0.497788	0.503976
7.3	0.100839	0.0810431	0.0642745	0.184769	0.163927	0.236332	0.282551	0.202461		0.688427	0.686192	0.656831	0.568373	0.678599	0.563123	0.614945	0.697967		0.487804	0.476012	0.493643	0.541918	0.496286	0.504608
7.5	0.101969	0.0802078	0.0664588	0.184552	0.163768	0.236126	0.281909	0.202026		0.687027	0.682769	0.660231	0.567568	0.676955	0.564027	0.613868	0.695724		0.486816	0.474737	0.493165	0.542608	0.49478	0.504961
7.7	0.103655	0.0843647	0.0674706	0.182173	0.162947	0.235156	0.280072	0.203709		0.683737	0.681647	0.652247	0.565894	0.674757	0.562375	0.612034	0.692976		0.487125	0.472573	0.493667	0.543906	0.493984	0.506247
7.8	0.103204	0.0805922	0.067949	0.180681	0.162601	0.234714	0.274141	0.204379		0.680753	0.6804	0.655471	0.563624	0.67606	0.561409	0.611616	0.695624		0.48822	0.473118	0.495475	0.545541	0.492675	0.507965
8	0.100157	0.0771647	0.0671922	0.179189	0.162748	0.234402	0.272437	0.204198		0.681949	0.682765	0.650655	0.560816	0.674877	0.565504	0.608953	0.694947		0.488043	0.471961	0.49509	0.545541	0.492973	0.50842
8.2	0.100459	0.0763647	0.0655451	0.17877	0.160343	0.233215	0.271974	0.203212		0.67638	0.678635	0.645729	0.559712	0.677184	0.56487	0.608157	0.694294		0.485741	0.468941	0.49351	0.543757	0.491608	0.506051
8.3	0.0980471	0.0732745	0.0636667	0.178416	0.158856	0.233451	0.272863	0.202107		0.673816	0.673055	0.64682	0.558634	0.679605	0.565462	0.608364	0.695364		0.485925	0.470667	0.493914	0.543737	0.490196	0.507784
8.5	0.0988353	0.0715098	0.0631451	0.178509	0.15888	0.234246	0.271941	0.202612		0.668357	0.662247	0.64202	0.554583	0.677829	0.563482	0.607653	0.694272		0.484631	0.469153	0.493122	0.542059	0.489533	0.507565
8.7	0.0972588	0.0717608	0.063	0.175772	0.156273	0.23373	0.26868	0.203726		0.664784	0.661804	0.637188	0.553299	0.6792	0.56447	0.60888	0.693841		0.483255	0.466278	0.491443	0.540133	0.488306	0.507055
8.8	0.0955686	0.0722471	0.0621059	0.174805	0.155392	0.233636	0.26818	0.202213		0.665969	0.667004	0.636176	0.552942	0.677739	0.56688	0.609804	0.691846		0.483918	0.467957	0.493125	0.54149	0.487988	0.50831
9	0.0926784	0.0719843	0.0618667	0.174626	0.156387	0.232593	0.268953	0.203302		0.671133	0.663714	0.635992	0.552195	0.676964	0.56757	0.609339	0.692182		0.483416	0.467596	0.491537	0.541537	0.486773	0.510365
9.2	0.0883255	0.0694667	0.062251	0.174231	0.156233	0.232344	0.268543	0.203802		0.669314	0.659373	0.634051	0.551125	0.677135	0.572853	0.608069	0.693844		0.482565	0.465318	0.490051	0.541369	0.486231	0.509965
9.3	0.0877059	0.0708078	0.0613569	0.173018	0.155153	0.230693	0.266078	0.200709		0.669824	0.66422	0.620745	0.550959	0.67614	0.574506	0.604308	0.690362		0.481714	0.464114	0.489859	0.540784	0.486267	0.509835
9.5	0.0902353	0.0716118	0.0605569	0.173365	0.15372	0.229809	0.266367	0.198774		0.664255	0.658769	0.628204	0.549614	0.674869	0.571979	0.603794	0.692338		0.480969	0.4634	0.488361	0.539984	0.486706	0.509318
9.7	0.089702	0.0736902	0.060949	0.171519	0.153459	0.229466	0.267018	0.198427		0.662624	0.656267	0.622627	0.547922	0.672447	0.571578	0.602473	0.688892		0.48142	0.464239	0.488957	0.540925	0.485204	0.511169
9.8	0.0897686	0.0719882	0.0583059	0.171528	0.152476	0.229505	0.265842	0.196698		0.660659	0.659235	0.628859	0.548369	0.671858	0.573114	0.602044	0.687139		0.481318	0.463933	0.48849	0.540161	0.484412	0.51049
10	0.0889412	0.071702	0.0560863	0.170513	0.151798	0.230071	0.263437	0.196779		0.662749	0.654463	0.62758	0.54507	0.671426	0.571165	0.599837	0.683341		0.479667	0.462745	0.487243	0.539208	0.483518	0.510694
10.2	0.0881647	0.0728235	0.0547098	0.170645	0.151907	0.228471	0.262555	0.195697		0.662561	0.662212	0.620094	0.543998	0.672906	0.573415	0.600098	0.685452		0.478557	0.461722	0.486345	0.538796	0.482412	0.510631
10.3	0.0890824	0.0724588	0.0549647	0.169236	0.151838	0.228059	0.260216	0.194679		0.659549	0.655733	0.621616	0.541961	0.673867	0.574093	0.59981	0.683953		0.478941	0.463027	0.487937	0.540224	0.482	0.511835
10.5	0.0890118	0.0734549	0.0550275	0.167472	0.151483	0.22793	0.25798	0.195131		0.662612	0.658894	0.6166	0.540092	0.679089	0.576447	0.600954	0.682514		0.477796	0.460529	0.487004	0.53831	0.481761	0.511431
10.7	0.0888941	0.073298	0.0552392	0.16633	0.151437	0.228232	0.257105	0.194929		0.658341	0.657027	0.61191	0.537371	0.680203	0.577187	0.600673	0.683158		0.47669	0.459333	0.486125	0.536075	0.481424	0.50978
10.8	0.0853725	0.0694235	0.0558	0.164577	0.151127	0.228788	0.253297	0.195227		0.660537	0.659961	0.606043	0.534947	0.68047	0.577084	0.600361	0.682764		0.475878	0.458059	0.485647	0.534627	0.480271	0.509741
11	0.0860157	0.0710863	0.0571176	0.162957	0.151209	0.227949	0.251311	0.195214		0.661604	0.658	0.609427	0.532367	0.677006	0.572951	0.598678	0.68246		0.47338	0.455169	0.48369	0.531765	0.478714	0.508961
11.2	0.0864784	0.0726431	0.0572392	0.16354	0.150701	0.22731	0.249736	0.194078		0.660886	0.657914	0.617325	0.531074	0.676586	0.572368	0.597767	0.680962		0.472169	0.454157	0.483	0.530957	0.4786	0.509867
11.3	0.0838078	0.0743922	0.0575686	0.162871	0.150553	0.227151	0.248811	0.19506		0.664396	0.660451	0.616106	0.530811	0.674749	0.571622	0.59869	0.681467		0.471918	0.45309	0.482467	0.528976	0.477788	0.509329
11.5	0.0815137	0.0733843	0.0572863	0.161428	0.149211	0.226474	0.246702	0.193095		0.658898	0.656298	0.613227	0.526543	0.672971	0.569342	0.598154	0.681401		0.470824	0.453059	0.48071	0.526333	0.47542	0.509671
11.7	0.078298	0.0717686	0.0598824	0.160345	0.149599	0.226454	0.246344	0.192258		0.660098	0.655639	0.615173	0.522476	0.672896	0.56797	0.600005	0.682847		0.471373	0.453404	0.481435	0.526361	0.475114	0.510055
11.8	0.0759765	0.0717647	0.0614118	0.159619	0.150149	0.226613	0.24535	0.193746		0.66002	0.653212	0.623427	0.524486	0.672301	0.568154	0.600578	0.681262		0.471188	0.454169	0.482341	0.526996	0.475071	0.510412
12	0.0767373	0.0693333	0.0626941	0.15924	0.149917	0.225847	0.244154	0.19502		0.657231	0.660267	0.618678	0.525464	0.672502	0.567015	0.598867	0.681003		0.471584	0.455749	0.484439	0.527855	0.475078	0.510616
12.2	0.0759725	0.0698588	0.0626784	0.15912	0.148848	0.225851	0.243121	0.192101		0.658106	0.656282	0.615255	0.524779	0.668975	0.567668	0.595056	0.678973		0.470561	0.453655	0.483635	0.525635	0.474839	0.509827
12.3	0.0744588	0.0693176	0.061498	0.1592	0.147951	0.225245	0.240444	0.194295		0.661325	0.656737	0.598608	0.530277	0.673175	0.575706	0.600501	0.682021		0.469114	0.452098	0.483051	0.524773	0.473255	0.508765
12.5	0.0759255	0.0696314	0.061349	0.159563	0.147684	0.224914	0.238996	0.192738		0.656027	0.659063	0.600898	0.529162	0.672706	0.577471	0.601222	0.678125		0.468208	0.451102	0.482451	0.523808	0.472863	0.508843
12.7	0.0762784	0.0690431	0.060902	0.158765	0.146834	0.224156	0.238619	0.193486		0.648608	0.664388	0.604827	0.527767	0.671531	0.5762	0.598533	0.676424		0.466741	0.449733	0.482945	0.523004	0.471984	0.508259
12.8	0.0763529	0.0675765	0.0597765	0.158997	0.145943	0.223161	0.238516	0.191778		0.651875	0.666063	0.602553	0.528688	0.672722	0.577099	0.599456	0.676927		0.466561	0.45022	0.483443	0.522906	0.471259	0.509165
13	0.0760863	0.0696863	0.0576157	0.158237	0.145164	0.221257	0.238411	0.19152		0.650886	0.659573	0.603286	0.527202	0.671171	0.578919	0.597564	0.676795		0.465906	0.449561	0.481863	0.521643	0.469506	0.508522
13.2	0.0778784	0.0700157	0.0561176	0.157024	0.144884	0.220913	0.238534	0.190839		0.647227	0.659008	0.598067	0.524347	0.670198	0.576274	0.593608	0.674089		0.465208	0.449149	0.482086	0.519949	0.469875	0.508286
13.3	0.0771294	0.0697686	0.0553647	0.15703	0.144743	0.220391	0.237786	0.189043		0.649729	0.65598	0.594392	0.521237	0.669993	0.574919	0.592187	0.672816		0.465169	0.44918	0.481475	0.519537	0.469729	0.509004
13.5	0.0771412	0.0708549	0.0537686	0.156766	0.143825	0.219047	0.236119	0.18954		0.636435	0.655082	0.59889	0.51986	0.667989	0.572246	0.590653	0.670224		0.462565	0.446463	0.479329	0.517145	0.467408	0.507718
13.7	0.0739922	0.0690902	0.053549	0.156172	0.143652	0.216997	0.235854	0.190474		0.639129	0.651867	0.592906	0.517223	0.665359	0.570061	0.586762	0.667616		0.462051	0.445078	0.479149	0.516996	0.4662	0.507561
13.8	0.0760824	0.068	0.052549	0.157105	0.143578	0.215103	0.234729	0.190784		0.631427	0.648031	0.587212	0.515166	0.663298	0.567522	0.583398	0.666918		0.460808	0.445031	0.478922	0.51598	0.464584	0.507322
14	0.0729176	0.0679451	0.0519255	0.157225	0.142195	0.212996	0.233553	0.188204		0.628035	0.641533	0.585941	0.512436	0.662575	0.566786	0.582075	0.666645		0.459804	0.444333	0.476878	0.513396	0.463973	0.506325
14.2	0.070051	0.0679059	0.0503647	0.157463	0.142029	0.210603	0.231971	0.187176		0.625639	0.644831	0.589506	0.51038	0.662194	0.56566	0.581471	0.666409		0.459769	0.443314	0.478078	0.512325	0.463925	0.506682
14.3	0.071651	0.0672667	0.0513255	0.156181	0.141032	0.209727	0.231942	0.186982		0.623365	0.646475	0.5876	0.508184	0.663574	0.563279	0.579695	0.66365		0.459537	0.444569	0.479098	0.511847	0.463196	0.50658
14.5	0.0717373	0.0644627	0.0498784	0.155295	0.141016	0.208748	0.229884	0.184705		0.620333	0.637871	0.586231	0.505551	0.663034	0.562764	0.578914	0.662799		0.458063	0.440478	0.476608	0.510227	0.462992	0.505216
14.7	0.0702941	0.0632235	0.0490431	0.15457	0.140326	0.207188	0.227741	0.182354		0.619765	0.636537	0.589824	0.503621	0.659896	0.562743	0.576734	0.660689		0.457482	0.440431	0.477067	0.509592	0.463125	0.50471
14.8	0.0685725	0.0610353	0.0498235	0.153269	0.139627	0.20493	0.226117	0.181593		0.615349	0.637863	0.591667	0.502406	0.658307	0.562793	0.574769	0.660933		0.456584	0.439722	0.477612	0.508482	0.462486	0.503965
15	0.0708431	0.0624824	0.0488314	0.152913	0.139893	0.204981	0.225944	0.18329		0.618106	0.631373	0.582678	0.500368	0.657843	0.560632	0.573584	0.659875		0.455047	0.438784	0.477067	0.507976	0.461773	0.503031
15.2	0.0705294	0.0618235	0.0496549	0.151722	0.13819	0.20486	0.224197	0.183523		0.610204	0.63389	0.582765	0.499718	0.658806	0.560527	0.571781	0.65937		0.45422	0.437541	0.476953	0.507976	0.461624	0.502204
15.3	0.0700627	0.0606902	0.0499765	0.150004	0.137775	0.203695	0.223023	0.179741		0.611557	0.630278	0.585145	0.498228	0.660682	0.562655	0.572425	0.657122		0.453737	0.437651	0.476212	0.507725	0.461008	0.502059
15.5	0.0686784	0.0611294	0.0496078	0.149852	0.136487	0.202767	0.22129	0.180418		0.608333	0.631745	0.580824	0.496791	0.660559	0.563232	0.57227	0.658716		0.452855	0.438671	0.476067	0.506698	0.461635	0.50142
15.7	0.0681804	0.0629412	0.0500824	0.148158	0.136116	0.202211	0.218609	0.179538		0.607522	0.617859	0.590259	0.498405	0.663142	0.56372	0.571373	0.659373		0.451765	0.436929	0.475624	0.505886	0.460431	0.500506
15.8	0.0680863	0.0633804	0.0507765	0.147195	0.135428	0.202049	0.217751	0.179446		0.604816	0.622631	0.590353	0.502058	0.667769	0.560224	0.571703	0.659403		0.450922	0.436373	0.475522	0.504514	0.460271	0.498847
16	0.0674941	0.0637882	0.0498745	0.145858	0.133855	0.202136	0.21671	0.178219		0.606886	0.619937	0.579761	0.505464	0.671521	0.565838	0.572808	0.659859		0.450671	0.438459	0.476761	0.505431	0.458482	0.500871
16.2	0.0692039	0.065549	0.0505451	0.144688	0.131452	0.201178	0.214162	0.17388		0.597584	0.623361	0.573459	0.508339	0.672892	0.56881	0.5723	0.660675		0.449008	0.437608	0.476173	0.504216	0.459773	0.499906
16.3	0.0692275	0.0676627	0.0507529	0.144165	0.132401	0.201183	0.216744	0.176003		0.601016	0.613549	0.579043	0.513184	0.676023	0.572311	0.573822	0.663595		0.448545	0.436867	0.474498	0.503008	0.459514	0.498663
16.5	0.0694667	0.0670902	0.0507137	0.143693	0.13233	0.200265	0.213926	0.173505		0.595267	0.610345	0.569392	0.517612	0.678519	0.574043	0.576209	0.665601		0.447863	0.436412	0.474235	0.502702	0.457294	0.497686
16.7	0.0690039	0.0677686	0.0494118	0.141636	0.132075	0.200581	0.212609	0.172536		0.595016	0.608812	0.567267	0.521698	0.68119	0.574865	0.57731	0.66742		0.447569	0.435945	0.474518	0.502663		0.497761
16.8	0.0696314	0.067498	0.0471569	0.140638	0.13092	0.20008	0.211258	0.170981		0.589008	0.604976	0.571737	0.527505	0.683005	0.578623	0.579671	0.669196		0.446812	0.435769	0.475031	0.501776		0.497094
17	0.0689137	0.0676471	0.0452902	0.1404	0.129203	0.199024	0.210974	0.167773		0.586302	0.603086	0.56818	0.532065	0.683142	0.581523	0.583263	0.67359		0.445635	0.435443	0.474302	0.501439		0.495671
17.2	0.0670118	0.0673961	0.0431529	0.139112	0.129191	0.197572	0.211875	0.16799		0.588361	0.607427	0.561788	0.538121	0.684258	0.582599	0.586749	0.677044		0.443894	0.432776	0.472804	0.499792		0.493667
17.3	0.0639569	0.0646824	0.0453137	0.137651	0.127859	0.197878	0.209937	0.163218		0.591365	0.593475	0.56902	0.541778	0.686641	0.583459	0.589301	0.681993		0.442941	0.431737	0.471404	0.49882		0.493557
17.5	0.0649373	0.0635961	0.044498	0.137295	0.12786	0.197947	0.209722	0.164525		0.58969	0.597184	0.565216	0.547074	0.68883	0.586759	0.591671	0.68705		0.442878	0.431141	0.47062	0.498522		0.493259
17.7	0.0641922	0.0626941	0.0437725	0.136822	0.127831	0.197421	0.207269	0.162964		0.585306	0.595576	0.568306	0.544207	0.688447	0.585156	0.591755	0.689533		0.443043	0.432161	0.471314	0.498851		0.491467
17.8	0.0619412	0.0607333	0.042251	0.134916	0.12759	0.195894	0.205146	0.16178		0.595322	0.593725	0.568165	0.554083	0.690007	0.589246	0.594897	0.693363		0.441129	0.42762	0.46942	0.496678		0.490125
18	0.061098	0.0606157	0.0413804	0.133056	0.127297	0.195572	0.204724	0.161175		0.589008	0.594808	0.572514	0.553976	0.690213	0.588108	0.594156	0.695146		0.44098	0.427969	0.469616	0.496224		0.489392
18.2	0.0609647	0.0608745	0.0408941	0.131632	0.126671	0.195027	0.20389	0.158179		0.596576	0.601388	0.570125	0.554126	0.69111	0.590617	0.594679	0.69713		0.44209	0.428627	0.470875	0.496424		0.490322
18.3	0.0626627	0.0618863	0.0405529	0.132196	0.129224	0.193909	0.202607	0.160941		0.599039	0.610698	0.56969	0.55474	0.692603	0.593882	0.59875	0.698668		0.440541	0.427	0.469278	0.494824		0.487792
18.5	0.0613922	0.0629294	0.039098	0.13148	0.126961	0.193825	0.201448	0.159572		0.595145	0.606522	0.568565	0.55401	0.693109	0.593605	0.59965	0.69947		0.439678	0.425396	0.468024	0.493443		0.485176
18.7	0.0603725	0.0625686	0.0385412	0.131215	0.124786	0.192305	0.201069	0.157462		0.601376	0.606655	0.569498	0.555348	0.692591	0.593642	0.600754	0.702023		0.437776	0.423169	0.466114	0.4908		0.482467
18.8	0.059651	0.0625882	0.0381882	0.130547	0.122992	0.190515	0.20027	0.153322		0.605435	0.606863	0.566255	0.555015	0.692611	0.59304	0.599165	0.704191		0.436737	0.422749	0.466247	0.490694		0.480729
19	0.0598745	0.0618078	0.0382039	0.130221	0.12295	0.190839	0.200226	0.154045		0.590745	0.594047	0.554925	0.555217	0.691064	0.589937	0.594514	0.704466		0.4356	0.422161	0.465259	0.489741		0.479639
19.2	0.0589373	0.0597765	0.0387059	0.128739	0.12109	0.189281	0.200091	0.151935		0.596835	0.600361	0.557302	0.555447	0.688403	0.591003	0.594921	0.706916		0.434922	0.4204	0.464549	0.488212		0.478549
19.3	0.058098	0.0614157	0.0393137	0.12816	0.119849	0.187468	0.19955	0.150785		0.605196	0.597859	0.554933	0.555133	0.689273	0.590771	0.592069	0.707577		0.434325	0.420071	0.4642	0.487569		0.477537
19.5	0.0579373	0.062702	0.0395529	0.126744	0.118822	0.186241	0.198786	0.151094		0.596514	0.597016	0.551043	0.556321	0.688664	0.589514	0.59056	0.707917		0.434212	0.420478	0.464729	0.488847		0.477306
19.7	0.0565216	0.0626353	0.0387725	0.125774	0.118011	0.186314	0.197341	0.150036		0.603655	0.591161	0.553788	0.564608	0.690619	0.590127	0.59817	0.712121		0.434012	0.420012	0.464161	0.487961		0.476914
19.8	0.0543922	0.0636078	0.0391373	0.124401	0.119	0.185894	0.195018	0.148637		0.599314	0.594984	0.549604	0.563936	0.688169	0.592177	0.601287	0.712822		0.432961	0.418902	0.463596	0.487694		0.475659
20	0.0554941	0.0634863	0.0399333	0.124216	0.119025	0.185088	0.194104	0.149336		0.591204	0.605376	0.552137	0.567411	0.68783	0.5921	0.599343	0.713348		0.432486	0.418075	0.463294	0.487039		0.474337
20.2	0.133056	0.127297	0.195572	0.204724	0.161175	0.0547216	0.0641059	0.0400549		0.568743	0.686507	0.591985	0.600221						0.431565	0.416914	0.461933	0.485984		0.473953
20.3	0.131632	0.126671	0.195027	0.20389	0.158179	0.0552784	0.0658667	0.0404		0.564338	0.68404	0.591483	0.598479						0.433349	0.418655	0.464502	0.487533		0.475192
20.5	0.132196	0.129224	0.193909	0.202607	0.160941	0.0543176	0.0659059	0.0403608		0.563456	0.678944	0.586705	0.595482						0.430812	0.416608	0.462702	0.485427		0.472804
20.7	0.13148	0.126961	0.193825	0.201448	0.159572	0.0549451	0.064349	0.0406824		0.561896	0.677738	0.586432	0.592367						0.431275	0.416149	0.465741	0.486725		0.47342
20.8	0.131215	0.124786	0.192305	0.201069	0.157462	0.055651	0.0640392	0.0411843		0.558411	0.676682	0.581821	0.589067						0.429463	0.414196	0.463565	0.484882		0.47118
21	0.130547	0.122992	0.190515	0.20027	0.153322	0.0556196	0.0628392	0.0388471		0.554343	0.673984	0.576985	0.585481						0.430173	0.41718	0.465247	0.486435		0.472608
21.2	0.130221	0.12295	0.190839	0.200226	0.154045	0.0565529	0.063349	0.0374314		0.550999	0.670769	0.571252	0.579095						0.429812	0.417424	0.465749	0.486694		0.473737
21.3	0.128739	0.12109	0.189281	0.200091	0.151935	0.0564667	0.0639529	0.0369294		0.551128	0.671129	0.5679	0.580143						0.429561	0.416055	0.464784	0.48558		0.471831
21.5	0.12816	0.119849	0.187468	0.19955	0.150785	0.055749	0.0626157	0.0378235		0.550706	0.668823	0.567143	0.576818
21.7	0.126744	0.118822	0.186241	0.198786	0.151094	0.0545922	0.0627451	0.0383608		0.547417	0.666294	0.565578	0.573213
21.8	0.125774	0.118011	0.186314	0.197341	0.150036	0.0524667	0.0624	0.0391176		0.545714	0.663914	0.561149	0.569459
22	0.124401	0.119	0.185894	0.195018	0.148637	0.0527608	0.0634431	0.038298		0.541637	0.660719	0.558845	0.565379
22.2	0.124216	0.119025	0.185088	0.194104	0.149336	0.0540745	0.064502	0.0387843		0.538638	0.655917	0.553925	0.559578
22.3	0.123972	0.118075	0.184092	0.193504	0.148604	0.052898	0.0638196	0.0378667		0.533242	0.65134	0.548137	0.554068
22.5	0.122288	0.116559	0.183201	0.191937	0.146433	0.0535686	0.0634588	0.0376627		0.529676	0.643535	0.544001	0.550069
22.7	0.12084	0.119025	0.183079	0.191703	0.150692	0.053498	0.0627137	0.0384627		0.533086	0.646008	0.544709	0.555221
22.8	0.118228	0.113394	0.180131	0.18887	0.145252	0.0543059	0.0624196	0.0383451		0.534521	0.645261	0.544807	0.558018
23	0.118627	0.114398	0.178949	0.18887	0.14524	0.0528275	0.0605059	0.0378157		0.528088	0.635635	0.540064	0.542846
23.2	0.116891	0.11482	0.17886	0.188569	0.143088	0.0533059	0.0611961	0.0391333		0.520133	0.626192	0.531815	0.536169
23.3	0.116379	0.11407	0.178106	0.187747	0.141748	0.0535294	0.0607137	0.0391608		0.528134	0.638864	0.547892	0.563627
23.5	0.116059	0.112117	0.176506	0.185201	0.137769	0.0547686	0.0624275	0.0388706		0.521587	0.635508	0.541748	0.556352
23.7	0.115649	0.112655	0.176224	0.184976	0.136183	0.0543725	0.0616588	0.0392471		0.516554	0.631012	0.535479	0.536998
23.8	0.115156	0.111694	0.175308	0.183858	0.133689	0.0539843	0.0629098	0.0400353		0.515014	0.630515	0.533442	0.557392
24	0.114771	0.110008	0.174143	0.18298	0.130942	0.0547216	0.0608784	0.0393569		0.508979	0.626995	0.527339	0.545584
24.2	0.114589	0.113172	0.173838	0.183058	0.136328	0.055498	0.0599569	0.039502		0.500539	0.622045	0.522966	0.523243

## Sheet: Fig. S3 b
Fig. S3 b: Cell stiffness of E-cad (+) and E-cad (-) cells within tumor. Each datapoint represents one indendtation.
E-cad (-)	E-cad (+)
359.92	4372.71
1015.94	10751.3
1063.55	4579.69
467.8	10691
1726.58	3125.11
942.46	9473.77
3864.24	7309.93
3517.49	9203.6
1184.34	3349.77
2088.1	5598.9
1014.71	10426.6
1175.21	9183.44
692.89	8904.31
1829.14	4811.6
1319.31	11265.5
1954.82	5595.5
916.88	7134.07
3129.45	2934.76
1236.21	11455.3
1768.71	6359.39
1349.41	11436.3
364.12	4501.85
616.87	7991.25
320.54	8932.96
653.32	9960.02
272.76	5322.25
885.81	5742.18
1660.69	8292.32
653.85	3645.08
791.13	5308.56
3233.47	8123.59
1578.78	12185
608.11	7576.19
716.23	6932.41
501.59	9213.23
858.21	5707.62
960	6460.15
4407.63	4493.94
1533.47	2785.05
1054.73	4780.45
1600.75	6411.56
2250.36	2920.17
284.9	6136.25
602.96	7360.71
2251.53	7140.81
708.3	4198.62
1316.3	5460.21
1294.23	3312.01
801.15	2423.28
992.02	7951.87
407.27	5462.13
309.68	2517.83
733.7	5978.68
244.91	3445.24
522.09	8657.83
165.18	4327.39
648.96	4971.68

## Sheet: Fig. S3 c
Fig. S3 c: Traction forces exerted by E-cad (+) and E-cad (-) cells within tumor. Each datapoint shows one time interval.
E-cad (+)	E-cad (-)
777.392	231.472
821.006	234.105
784.737	233.913
789.866	229.71
808.045	233.615
789.992	235.158
828.547	235.805
811.128	233.136
804.544	229.48
787.349	237.394
791.442	233.306
769.622	228.854
778.93	220.398
786.368	223.271
778.967	232.968
789.674	233.417
776.848	237.445
777.055	241.009
801.31	239.819
812.245	246.142
830.039	254.381
821.83	261.241
846.115	261.957
851.889	259.798
835.989	255.7
815.27	248.534
769.457	248.797
825.236	250.078
837.577	247.171
819.878	247.853
818.874	243.537
819.397	241.386
833.426	247.35
824.78	245.473
825.303	238.643
819.665	243.373
839.552	249.21
864.957	262.799
843.261	263.97
828.44	260.589
811.934	265.912
807.915	261.861
804.421	258.177
796.012	260.912
780.608	264.039
787.174	262.838
779.543	263.571
811.721	264.437
834.38	263.936
836.893	268.405
839.074	257.689
834.215	260.518
831.776	262.599
817.341	266.232
805.321	271.894
824.239	272.348
841.021	277.965
852.687	281.829
836.863	282.485
824.034	283.317
819.147	283.196
781.49	278.969
779.343	279.483
799.363	277.083
803.217	281.771
804.132	279.224
766.75	278.692
789.033	278.379
786.733	279.676
785.646	283.594
786.701	289.052
767.747	290.4
772.665	292.001
784.12	291.216
777.327	291.124
792.642	292.193
795.83	301.386
767.103	297.388
786.192	298.252
759.601	297.725
785.897	297.988
810.435	298.791
826.941	299.605
815.239	307.237
804.499	312.464
808.598	319.219
804.531	315.552
824.899	290.857
806.791	291.872
771.935	288.975
805.9	293.275
782.743	295.434
765.424	291.67
785.486	296.74
754.579	299.929
738.618	294.805
729.225	297.94
736.13	287.147
737.565	293.225
754.064	299.98
768.394	295.055
742.93	301.376
731.126	288.291
752.662	292.716
770.714	301.481
769.956	283.093
776.203	298.121
785.635	289.695
791.119	299.34
789.643	300.014
805.036	297.966
773.874	319.319
791.399	319.637
801.65	316.701
813.188	310.208
804.269	299.4
780.241	312.502
755.171	289.577
739.684	295.171
742.186	295.028
721.642	281.776
720	291.235
713.391	275.275
727.186	287.424
730.878	294.91
729.248	308.203
726.918	301.959
736.152	309.491
743.426	307.902
725.966	313.447
729.326	309.523
761.63	301.791
782.077	309.39
772.931	319.36
773.683	313.577
779.547	304.604
764.591	316.055
738.35	311.577
723.343	306.43
745.198	316.799
741.135	316.558
739.059	328.41
728.544	315.164
726.555	309.745
740.733	327.682
733.063	351.352
733.954	357.912
753.98	323.698
741.226	324.783
746.328	337.796
751.586	322.225
746.884	329.064
763.933	329.366
768.63	307.997
771.03	329.761
762.42	324.675
769.506	320.812
761.996	340.768
754.569	327.384
755.209	318.959
753.849	335.434
740.753	321.123
760.529	320.054
750.972	315.558
728.768	317.881
737.205	331.182
716.483	333.906
715.348	338.628
709.584	344.305
704.98	331.069
701.708	341.75
714.961	332.92
705.867	359.888
724.104	349.878
706.375	355.995
711.65	337.707
704.093	335.989
687.166	353.921
693.049	337.559
678.027	328.9
676.499	337.839
695.498	340.292
701.92	334.655
688.494	336.198
692.867	341.686
679.272	339.607
664.575	352.713
662.903	358.892
682.477	333.918
689.873	354.691
665.377	360.457
668.07	356.411
666.105	361.601
665.771	350.078
645.303	350.058
632.1	359.15
640.684	377.682
624.708	366.023
631.946	348.951
622.867	381.716
650.519	362.508
669.508	380.437
668.086	371.25
659.055	356.641
730.713	204.305
761.964	200.409
778.98	203.973
779.953	202.99
802.924	206.639
792.188	202.755
792.654	203.884
802.941	206.747
790.207	212.316
757.352	202.086
792.419	203.108
803.641	202.228
781.33	202.752
786.945	201.91
766.777	207.078
772.69	205.213
754.069	199.338
745.226	198.134
718.951	200.627
767.983	204.284
747.71	198.994
736.173	202.07
731.555	199.386
746.195	211.401
715.264	199.15
728.9	210.171
745.512	210.095
755.031	212.633
764.281	209.121
765.843	212.856
760.798	217.483
768.736	220.6
763.558	215.869
781.012	212.835
780.268	216.551
755.538	210.362
718.084	207.676
723.726	218.318
741.775	225.187
747.073	226.133
733.627	209.242
724.271	216.224
725.058	214.198
726.506	214.682
725.399	212.583
783.103	210.901
764.173	223.213
767.231	222.178
743.757	222.594
743.241	223.82
741.697	230.264
756.203	228.706
738.125	221.364
720.812	220.16
712.088	220.643
719.776	212.799
700.031	216.015
694.955	221.713
701.656	223.09
694.94	227.442
709.339	231.993
706.402	222.045
687.451	218.658
700.728	219.869
678.367	223.437
683.379	219.728
680.332	217.729
695.26	217.341
711.569	224.084
697.228	224.749
693.074	223.26
706.589	224.188
694.629	225.097
694.349	223.02
680.303	235.323
675.722	236.845
677.01	221.91
660.409	223.468
663.925	233.468
655.338	224.672
657.758	225.038
658.365	224.377
637.936	236.96
639.284	239.111
626.655	241.251
614.041	247.053
615.249	248.607
631.78	240.595
633.98	247.061
637.973	238.164
650.899	252.99
635.77	251.293
604.912	256.686
598.96	249.666
614.17	247.132
591.133	246.827
593.073	241.842
594.412	244.64
607.482	244.725
594.268	253.548
608.594	248.307
613.421	242.979
846.826	286.815
859.821	276.857
883.974	282.882
899.523	286.607
932.911	287.243
935.134	278.924
936.146	280.543
920.168	278.391
937.064	292.849
928.477	291.222
930.297	286.385
906.564	285.253
910.091	286.29
909.491	288.97
885.752	291.979
883.285	296.519
907.11	293.949
923.02	293.059
944.62	300.715
945.985	288.353
955.514	305.536
955.336	297.187
953.015	304.605
983.24	314.374
965.856	319.382
964.298	316.492
994.767	307.766
986.028	298.108
968.571	311.777
966.743	305.116
945.244	304.983
942.314	306.111
958.787	288.876
939.684	306.023
930.099	307.653
901.248	309.367
888.268	310.031
921.064	313.604
913.811	305.387
891.065	304.044
884.72	314.225
879.975	301.381
879.24	305.253
897.403	313.608
901.536	314.432
923.432	314.368
947.613	304.646
920.965	307.68
930.84	319.264
883.894	329.416
872.077	327.03
898.023	323.874
892.226	338.292
868.328	331.327
862.046	324.296
857.581	328.263
856.17	323.777
868.385	328.461
858.557	337.686
884.264	340.709
884.813	350.66
899.715	336.431
915.778	326.857
910.074	326.79
911.518	338.627
886.712	335.976
864.727	341.046
873.517	330.53
872.049	334.856
859.638	343.546
859.237	340.125
852.004	348.722
861.949	355.758
862.961	339.629
859.232	341.981
864.441	347.259
831.734	340.943
856.128	348.003
838.677	335.806
845.586	349.536
834.668	360.588
849.615	350.078
852.198	358.308
868.644	349.319
871.558	337.597
855.018	340.919
855.852	376.493
855.084	366.922
869.968	348.57
867.85	351.302
861.874	350.012
835.792	343.537
851.257	344.586
854.747	344.7
864.873	343.558
873.022	322.145
875.475	340.33
871.502	352.484
868.396	345.909
861.159	335.645
855.942	338.63
834.871	363.529

## Sheet: Fig. S4 b
Figure S4 b: Traction forces of competing cells on 15 kPa and 0.4 kPa stiff substrates.
WT 15 kPa	KO 15 kPa	WT 0.4 kPa	KO 0.4 kPa
156.107	264.167	44.785	43.364
152.145	262.185	46.287	41.432
167.473	262.108	45.411	42.04
179.961	261.844	45.812	42.608
191.25	259.496	48.488	42.867
183.678	256.684	48.101	44.002
187.04	257.267	47.857	42.359
177.755	254.538	48.341	42.886
179.474	239.699	44.289	42.342
169.959	235.386	48.906	42.058
164.614	229.394	44.489	41.233
169.721	228.788	47.239	39.517
163.772	222.794	42.845	42.679
166.609	223.82	45.831	39.13
167.97	221.561	44.128	43.514
176.621	221.256	47.704	41.004
170.192	224.752	45.703	41.638
150.716	227.548	47.78	43.045
149.435	229.963	46.008	43.157
152.012	234.485	45.755	43.955
155.469	233.027	46.618	43.317
158.249	230.415	46.184	43.626
155.214	229.319	45.66	41.601
140.052	224.798	46.116	42.026
139.166	217.569	47.547	41.988
145.417	220.517	45.598	41.675
140.061	220.368	44.912	41.096
142.814	221.083	47.509	42.509
134.933	228.806	44.662	42.25
133.282	227.446	44.282	41.351
138.291	231.483	46.029	43.191
136.579	235.044	47.145	42.654
135.385	225.099	45.691	41.857
141.679	216.007	46.693	43.181
144.799	215.304	45.38	42.534
142.021	201.212	46.465	43.262
135.53	194.823	47.633	43.197
136.735	194.905	48.273	42.676
140.873	198.391	44.947	43.415
149.029	197.089	45.548	41.096
144.681	198.176	45.238	39.568
144.452	196.822	45.004	41.615
142.574	196.739	45.713	40.244
139.112	198.27	46.324	41.014
135.449	196.324	45.464	42.331
121.094	191.596	45.155	43.264
117.66	195.483	47.979	44.666
117.147	199.431	43.887	42.006
119.539	207.899	47.182	41.982
111.169	211.632	45.615	42.119
115.04	206.363	44.636	42.508
117.372	212.056	46.284	43.952
116.287	219.166	45.607	43.27
118.286	219.097	46.107	42.504
124.584	207.637	46.672	43.276
107.927	195.787	47.816	45.005
103.503	198.908	47.959	47.498
107.382	202.243	46.432	47.818
105.679	197.368	46.495	44.747
116.662	195.718	44.454	47.115
124.373	195.242	45.761	45.124
122.002	192.91	43.015	47.14
124.293	193.335	44.259	43.164
126.561	190.765	44.165	45.664
128.601	184.567	45.094	44.404
135.251	184.71	46.135	45.091
132.056	184.652	45.158	44.081
124.706	182.032	45.057	46.279
123.148	178.318	45.172	45.537
126.669	173.613	45.248	43.031
127.433	172.918	44.141	45.126
129.339	181.965	45.044	45.894
131.499	183.136	41.073	46.687
129.057	188.056	45.851	47.283
125.109	183.226	45.948	44.969
127.436	182.452	43.375	44.612
139.709	190.367	46.065	42.364
143.333	201.368	44.358	44.762
141.771	204.764	44.759	43.383
142.43	212.786	43.335	45.616
136.494	210.318	45.077	44.231
140.332	215.64	46.563	45.895
134.767	211.44	44.895	45.244
129.339	208.78	42.636	45.191
127.773	204.321	42.908	44.655
144.327	210.622	45.35	44.76
156.678	222.045	44.307	43.307
149.416	216.748	44.398	44.064
144.487	210.951	45.777	45.106
140.629	212.317	45.899	43.944
142.147	212.631	45.414	45.491
137.311	218.212	45.943	45.287
138.152	221.309	45.667	43.582
142.173	219.36	44.53	44.77
133.908	208.367	46.402	44.44
131.035	209.078	44.903	44.287
126.002	209.643	45.823	45.813
120.872	210.538	45.953	45.102
132.404	206.814	43.447	43.53
131.981	213.42	45.08	44.551
137.878	218.599	45.192	43.432
138.478	214.99	45.912	44.579
133.215	217.07	44.011	45.094
145.355	212.326	45.827	43.301
141.784	209.954	45.275	45.543
139.912	203.72	45.586	43.514
139.14	206.025	46.297	44.623
129.255	205.278	44.239	45.367
127.73	207.024	46.163	44.364
121.225	204.225	45.607	44.928
121.059	187.544	43.924	43.148
122.474	183.836	44.894	43.548
127.749	186.161	43.681	46.515
121.179	189.606	44.85	47.67
123.037	195.487	44.752	47.948
119.425	199.064	45.184	47.059
114.217	196.115	43.401	46.871
106.682	197.97	43.774	43.39
100.272	184.364	44.69	47.657
104.901	177.978	42.699	44.812
98.1424	171.827	41.487	47.842
92.6277	170.447	43.775	47.303
93.8034	170.618	43.579	43.359
100.319	173.882	43.688	47.098
107.388	182.73	43.536	46.895
109.707	185.7	41.895	43.469
108.589	186.034	41.831	44.379
105.211	186.327	43.4	46.09
104.424	183.258	40.317	47.482
102.282	183.409	42.552	45.856
103.126	185.861	43.208	47.344
101.252	190.398	43.063	44.438
98.6135	188.853	40.718	45.948
98.8523	184.651	41.388	46.214
101.192	175.398	42.052	47.729
102.211	176.813	42.1	49.382
99.6366	179.136	41.504	49.95
103.03	180.487	40.763	48.277
105.118	179.457	42.889	47.084
111.468	177.19	42.367	47.298
109.033	172.827	43.591	49.074
107.234	169.318	42.104	47.395
108.253	161.999	42.123	45.783
101.71	161.553	41.796	46.379
98.4871	162.831	42.229	50.742
94.1357	166.637	43.225	46.135
93.2276	170.431	43.566	45.779
93.6977	175.284	42.504	46.721
103.208	179.016	41.51	46.172
109.619	190.524	40.717	47.356
110.738	194.768	43.126	46.523
116.038	199.022	43.526	46.802
112.065	197.215	41.234	48.809
116.88	197.465	43.206	46.996
114.971	191.766	42.287	43.85
111.029	190.643	42.976	46.137
110.293	194.09	42.185	44.281
106.201	192.582	41.092	44.52
101.269	186.371	42.884	45.794
95.5433	180.784	43.489	45.479
97.9847	178.578	42.59	45.146
98.1304	175.201	43.821	43.863
95.718	171.367	43.987	45.647
102.397	174.469	44.391	44.874
100.73	173.37	42.624	43.558
99.4086	176.35	44.291	46.208
106.834	184.696	44.214	49.253
108.668	183.592	45.11	45.746
110.636	184.852	42.414	44.784
105.171	184.584	44.885	45.968
104.334	187.657	44.808
105.543	186.988
231.006	273.88
232.359	257.364
225.143	253.422
215.76	247.52
210.92	249.136
204.421	247.341
206.449	249.356
211.126	261.824
218.368	273.526
212.689	278.083
213.345	275.918
216.145	279.065
215.079	268.259
209.436	262.744
201.273	262.75
203.605	260.881
215.909	254.846
212.614	243.453
207.13	245.51
207.272	235.899
204.022	223.003
194.093	217.647
190.359	213.322
184.929	209.518
183.636	206.797
177.468	202.378
178.709	209.025
181.403	211.351
184.582	215.38
186.912	211.614
178.873	218.352
168.948	224.078
167.208	213.815
167.656	211.343
150.738	200.258
154.958	202.222
150.76	206.132
163.229	205.734
179.139	207.463
175.634	211.996
166.632	205.252
170.122	203.74
172.163	204.376
164.951	197.418
149.201	194.325
143.809	194.458
144.403	191.37
150.547	194.205
146.088	194.725
140.788	190.592
142.234	190.581
147.675	190.413
151.155	187.954
157.149	185.261
164.321	182.669
164.514	182.354
164.794	172.817
167.786	173.197
179.473	180.25
174.55	188.261
175.28	196.486
172.242	199.235
175.245	197.975
170.644	197.916
157.161	199.383
155.826	204.71
149.705	205.63
153.045	201.495
148.494	199.254
146.568	187.604
137.875	180.967
136.342	184.938
142.286	190.423
137.732	190.741
149.277	188.691
148.408	188.83
145.251	190.215
146.017	193.311
146.238	198.245
145.256	201.308
151.648	204.66
146.71	199.647
145.306	200.845
147.554	197.826
147.211	199.118
144.818	193.813
231.999	295.578
235.696	302.626
228.499	291.895
236.613	297.416
245.788	289.75
242.77	281.303
242.304	286.046
238.035	292.838
242.576	286.878
234.959	292.091
235.06	281.322
233.301	274.752
234.116	269.261
229.714	263.417
221.64	256.036
219.318	257.88
222.476	247.474
225.002	248.815
221.07	261.755
214.151	238.49
206.053	221.702
204.948	220.699
207.063	215.657
212.982	219.022
207.332	213.88
194.133	214.892
187.521	219.743
187.339	212.361
178.818	210.254
180.539	206.277
170.588	201.566
164.32	201.754
165.316	206.721
169.824	208.24
167.437	206.746
166.275	211.249
164.622	214.212
165.47	207.032
233.722	283.119
229.626	283.866
229.31	276.004
221.081	268.624
225.584	264.293
219.236	252.162
217.4	246.77
217.018	248.465
220.068	245.552
215.41	247.811
208.186	235.374
204.411	224.443
205.027	219.081
211.193	211.067
210.94	202.301
211.261	198.999
210.985	201.662
211.641	204.062
211.585	210.21
208.197	207.65
208.794	204.007
208.307	203.517
203.033	211.112
207.981	206.192
206.294	197.637
204.731	198.648
212.532	200.536
212.244	200.962
208.596	202.855
206.821	204.548
209.894	206.774
202.659	213.955
209.336	206.933
208.741	200.015
204.043	195.718
199.022	195.041
195.849	194.477
196.595	197.022
177.63	347.341
175.823	352.584
170.36	345.692
166.081	327.018
161.758	308.67
161.758	305.197
159.527	292.578
159.941	289.349
154.885	276.331
151.791	266.687
147.643	271.015
147.009	274.95
145.158	284.772
140.276	277.942
142.76	284.867
147.503	287.241
144.435	274.628
146.266	277.197
144.434	282.234
139.726	282.593
139.299	276.87
143.857	275.845
142.542	285.872
146.638	279.276
148	281.255
145.198	277.147
147.991	279.81
145.989	275.694
143.266	264.665
141.974	254.476
133.807	244.437
130.775	238.587
130.905	243.613
133.595	247.167
136.406	249.201
138.837	253.595
135.787	259.922
133.192	262.184
126.959	183.341
136.606	173.963
132.776	162.367
127.687	159.64
132.77	157.843
131.562	155.44
138.354	164.075
132.496	160.105
134.798	159.723
143.379	158.755
138.095	157.276
126.395	145.36
133.035	145.842
130.01	142.214
128.284	138.696
125.046	146.078
125.271	139.197
121.977	138.318
125.316	144.193
127.317	141.557
124.431	136.025
126.728	126.746
116.989	122.696
112.777	119.402
115.755	129.46
113.811	123.82
114.694	122.399
120.268	128.445
123.098	132.338
115.189	121.058
126.026	124.887
122.652	128.541
120.097	125.54
115.2	121.896
115.494	125.039
120.049	126.79
111.469	122.001
115.142	135.263
136.694	196
133.62	189.116
123.087	183.664
121.775	190.971
126.126	193.697
125.686	195.778
121.329	185.877
122.065	183.733
112.722	182.228
107.779	181.669
109.893	182.446
107.826	173.401
105.164	175.822
103.035	172.29
95.8567	171.19
100.348	176.06
101.156	177.298
103.519	181.215
109.206	195.521
107.364	192.716
99.0699	188.008
98.7533	189.939
100.039	188.916
100.567	191.626
97.4432	187.449
95.1751	185.428
94.3193	177.692
94.2044	185.235
99.6	186.898
94.0622	174.702
96.0544	170.528
91.8527	169.677
90.804	174.952
92.5492	168.625
91.0925	165.572
90.3141	165.647
88.0096	158.336
80.5224	154.144
296.402	322.061
296.443	326.288
295.851	317.558
293.699	332.813
295.813	344.301
294.36	344.793
290.887	345.636
288.356	338.965
291.101	331.847
290.223	330.517
283.409	318.837
290.674	313.707
284.497	319.793
286.571	315.025
277.601	312.78
270.681	309.487
262.353	290.882
261.932	283.594
258.761	277.058
258.666	276.507
263.504	271.137
264.554	272.273
262.671	266.669
255.009	280.943
253.523	273.357
256.512	276.421
252.173	273.546
247.342	280.422
256.812	278.785
250.109	276.175
243.745	269.982
244.585	266.249
250.73	259.517
255.25	255.63
255.575	258.457
253.708	259.625
252.185	254.454
251.678	251.15
214.471	310.665
200.943	298.518
196.083	290.163
190.643	289.639
187.41	281.914
194.863	279.015
194.161	281.627
187.472	280.81
187.459	270.646
179.622	265.206
183.708	269.639
183.833	271.286
185.099	277.859
184.076	270.426
187.826	271.824
184.635	261.557
178.692	254.964
170.941	252.575
171.189	254.431
166.17	258.103
167.335	248.188
168.032	250.074
164.179	253.698
170.011	252.157
171.861	253.003
170.677	255.245
169.746	251.486
164.191	245.173
163.001	245.627
163.161	238.564
165.131	231.697
165.988	234.173
159.906	234.653
157.12	234.276
153.049	228.56
145.97	225.978
147.437	223.283
152.31	223.727
285.885	475.667
272.339	455.363
260.87	446.439
261.417	440.267
271.395	452.319
268.422	444.851
263.204	433.009
266.172	425.057
259.973	421.689
262.808	424.691
257.24	421.512
260.896	419.219
262.127	421.491
274.573	429.382
272.32	406.596
272.234	404.571
272.237	404.138
267.403	395.889
280.996	397.094
285.256	404.578
292.909	408.85
296.186	422.994
288.231	413.119
292.611	407.537
299.644	407.363
300.987	419.09
283.628	413.384
285.633	417.077
284.744	410.307
282.12	410.457
274.718	408.669
273.678	414.091
270.253	415.296
274.626	413.007
267.421	399.854
254.722	389.514
250.567	378.623
245.576	365.304

## Sheet: Sheet6
Fig. S5 a: Intensity line plots for lifeAct, p-myosin and phalloidin at the same position
Distance [µm]	lifeAct-EGFP	p-myosin	phalloidin
0	0.209817	0.173672	0.0977956
0.0731	0.213404	0.171799	0.0994883
0.1461	0.215791	0.170522	0.100465
0.2192	0.218876	0.170055	0.10187
0.2923	0.220444	0.168647	0.102315
0.3654	0.220624	0.164594	0.101127
0.4384	0.221261	0.157393	0.100702
0.5115	0.221464	0.150883	0.100339
0.5846	0.218962	0.14767	0.100262
0.6577	0.215777	0.146692	0.102068
0.7307	0.213023	0.150434	0.105373
0.8038	0.2111	0.159544	0.108958
0.8769	0.210869	0.16863	0.112477
0.9499	0.213147	0.175365	0.115665
1.023	0.21603	0.183951	0.11872
1.0961	0.218908	0.19579	0.122819
1.1692	0.22097	0.209483	0.126663
1.2422	0.221926	0.226283	0.131917
1.3153	0.224319	0.245228	0.138451
1.3884	0.230242	0.263902	0.145963
1.4615	0.24026	0.280087	0.154475
1.5345	0.254531	0.291933	0.165787
1.6076	0.271188	0.301756	0.179941
1.6807	0.287706	0.313379	0.194117
1.7537	0.304509	0.326043	0.208117
1.8268	0.322301	0.33875	0.221349
1.8999	0.337625	0.351306	0.231907
1.973	0.351263	0.360151	0.237544
2.046	0.363479	0.359259	0.241351
2.1191	0.37036	0.348505	0.242261
2.1922	0.371556	0.329147	0.237171
2.2652	0.370378	0.304966	0.226549
2.3383	0.365718	0.279284	0.212799
2.4114	0.357839	0.25852	0.197079
2.4845	0.350898	0.241666	0.180947
2.5575	0.343207	0.226694	0.16723
2.6306	0.33381	0.214329	0.157234
2.7037	0.325272	0.203818	0.150904
2.7768	0.318613	0.193529	0.146759
2.8498	0.312039	0.1832	0.142418
2.9229	0.306566	0.1744	0.137709
2.996	0.303024	0.167239	0.133331
3.069	0.300133	0.161653	0.128286
3.1421	0.295941	0.15585	0.12235
3.2152	0.291689	0.151629	0.117232
3.2883	0.286842	0.149939	0.113452
3.3613	0.281447	0.148715	0.109494
3.4344	0.275	0.147824	0.105997
3.5075	0.26881	0.147287	0.103217
3.5806	0.263394	0.144594	0.0997392
3.6536	0.258549	0.138351	0.0952652
3.7267	0.251739	0.131372	0.0901664
3.7998	0.244544	0.124656	0.0846657
3.8728	0.238476	0.120204	0.0801517
3.9459	0.23203	0.118728	0.0768077
4.019	0.225832	0.12061	0.0722301
4.0921	0.221739	0.124581	0.0671909
4.1651	0.220762	0.128894	0.0630633
4.2382	0.219083	0.130869	0.0589087
4.3113	0.215845	0.130659	0.0541726
4.3844	0.213316	0.128559	0.0522386
4.4574	0.212875	0.125378	0.0524114
4.5305	0.211811	0.121761	0.0518577
4.6036	0.210284	0.118105	0.0503355
4.6766	0.21079	0.115152	0.0499009
4.7497	0.211922	0.112519	0.0493874
4.8228	0.21072	0.108132	0.047941
4.8959	0.207491	0.102392	0.0461808
4.9689	0.204722	0.0966424	0.045004
5.042	0.202092	0.0918675	0.0430285
5.1151	0.19815	0.0883391	0.0406307
5.1882	0.19523	0.0855087	0.0383228
5.2612	0.193725	0.0840524	0.0363459
5.3343	0.192749	0.0851266	0.0345425
5.4074	0.191915	0.0878342	0.0333942
5.4804	0.193236	0.0903469	0.033039
5.5535	0.193919	0.0926244	0.0332282
5.6266	0.194272	0.0936151	0.0335156
5.6997	0.195636	0.0927462	0.0338714
5.7727	0.196877	0.0903851	0.0346228
5.8458	0.196098	0.0883729	0.0351713
5.9189	0.19575	0.0873413	0.035441
5.9919	0.195948	0.087193	0.0363078
6.065	0.194962	0.0871857	0.0377958
6.1381	0.194053	0.0874416	0.0396481
6.2112	0.193429	0.0870245	0.0416435
6.2842	0.193706	0.0871391	0.0442219
6.3573	0.195568	0.0884711	0.047386
6.4304	0.198987	0.0888448	0.0504647
6.5035	0.203125	0.087686	0.0539308
6.5765	0.209073	0.0869931	0.0583649
6.6496	0.215167	0.0870357	0.0624737
6.7227	0.219814	0.0871648	0.0662979
6.7957	0.223506	0.0899146	0.0696492
6.8688	0.226758	0.0955369	0.0720038
6.9419	0.229272	0.103744	0.0732962
7.015	0.232202	0.111493	0.074256
7.088	0.235367	0.117858	0.0750505
7.1611	0.237043	0.12264	0.0758056
7.2342	0.238445	0.124726	0.0767188
7.3073	0.240055	0.124245	0.0778525
7.3803	0.239713	0.124114	0.0784585
7.4534	0.239788	0.126075	0.0786964
7.5265	0.242753	0.129535	0.0803468
7.5995	0.246282	0.135844	0.0837855
7.6726	0.250016	0.144414	0.0878541
7.7457	0.255655	0.153015	0.0929235
7.8188	0.26092	0.15879	0.0979555
7.8918	0.264749	0.162238	0.101922
7.9649	0.26768	0.1625	0.104555
8.038	0.270453	0.160286	0.107637
8.1111	0.273961	0.156814	0.111328
8.1841	0.278495	0.153299	0.114311
8.2572	0.282531	0.149246	0.115873
8.3303	0.28549	0.145689	0.115578
8.4033	0.286719	0.141372	0.112551
8.4764	0.285418	0.135277	0.108353
8.5495	0.282712	0.128081	0.10431
8.6226	0.280418	0.121134	0.100932
8.6956	0.276928	0.115522	0.0968409
8.7687	0.27279	0.112955	0.0925952
8.8418	0.268765	0.113552	0.0884872
8.9148	0.264886	0.116797	0.0854922
8.9879	0.260783	0.120613	0.0835185
9.061	0.259302	0.123366	0.0838478
9.1341	0.25884	0.123046	0.0852981
9.2071	0.258602	0.121954	0.086238
9.2802	0.258504	0.119564	0.0856247
9.3533	0.257282	0.115468	0.0828071
9.4264	0.253856	0.11059	0.0785781
9.4994	0.251503	0.106408	0.0754395
9.5725	0.248709	0.102093	0.0732768
9.6456	0.244858	0.0988371	0.0710753
9.7186	0.242108	0.0984209	0.0692583
9.7917	0.241511	0.100227	0.067822
9.8648	0.239771	0.102702	0.0660465
9.9379	0.237574	0.10564	0.0640712
10.0109	0.235177	0.10716	0.0623127
10.084	0.233211	0.105444	0.0605262
10.1571	0.230373	0.101078	0.0585296
10.2302	0.22715	0.0958379	0.0550592
10.3032	0.22472	0.0896834	0.0507929
10.3763	0.220558	0.0836675	0.0465464
10.4494	0.213799	0.0795586	0.0426364
10.5224	0.207206	0.0771209	0.0395745
10.5955	0.20241	0.0749819	0.0373355
10.6686	0.197951	0.0746107	0.0355648
10.7417	0.19561	0.07615	0.0346411
10.8147	0.19625	0.0782933	0.0344013
10.8878	0.196526	0.0811038	0.0343658
10.9609	0.195539	0.0848128	0.0346724
11.034	0.19449	0.0879601	0.0355663
11.107	0.194069	0.0903621	0.0364862
11.1801	0.193719	0.091588	0.0372811
11.2532	0.194221	0.0930792	0.036595
11.3262	0.19523	0.095437	0.0348601
11.3993	0.196918	0.0956984	0.0332681
11.4724	0.198759	0.0937029	0.0322882
11.5455	0.199994	0.0915956	0.0315872
11.6185	0.201039	0.0894701	0.0322744
11.6916	0.201178	0.0860658	0.0335966
11.7647	0.200251	0.0828832	0.0342746
11.8378	0.198783	0.080592	0.0348418
11.9108	0.196828	0.0786544	0.0355012
11.9839	0.193675	0.0759132	0.0359642
12.057	0.190512	0.0732327	0.0365812
12.13	0.187546	0.0714476	0.0370553
12.2031	0.184093	0.0722686	0.0365144
12.2762	0.180645	0.0760058	0.0357759
12.3493	0.17843	0.0816457	0.0350175
12.4223	0.176219	0.0889104	0.0340608
12.4954	0.173262	0.0981825	0.033586
12.5685	0.170838	0.106384	0.0338111
12.6415	0.168515	0.112138	0.0346896
12.7146	0.16596	0.115468	0.0355201
12.7877	0.164838	0.115773	0.0365799
12.8608	0.164812	0.113108	0.0376648
12.9338	0.164277	0.10863	0.0383516
13.0069	0.164416	0.102731	0.0380519
13.08	0.165231	0.0970393	0.0380588
13.1531	0.165173	0.0920249	0.0382624
13.2261	0.165202	0.0870624	0.0383843
13.2992	0.16702	0.0845016	0.039558
13.3723	0.168695	0.0840595	0.0414041
13.4453	0.169187	0.0835244	0.0430114
13.5184	0.170749	0.0835265	0.0448454
13.5915	0.173818	0.0845711	0.0469019
13.6646	0.176038	0.0839802	0.0483196
13.7376	0.177327	0.0830198	0.0504142
13.8107	0.180163	0.08287	0.0528825
13.8838	0.183894	0.0846862	0.0550429
13.9569	0.186164	0.08775	0.0574103
14.0299	0.18666	0.0912429	0.0604055
14.103	0.187151	0.094591	0.0632756
14.1761	0.187097	0.098863	0.0671891
14.2491	0.186044	0.102687	0.072898
14.3222	0.185726	0.106711	0.080656
14.3953	0.187664	0.114565	0.0919348
14.4684	0.191159	0.129642	0.107166
14.5414	0.197707	0.152649	0.128645
14.6145	0.209363	0.184591	0.158196
14.6876	0.228821	0.23083	0.197464
14.7607	0.261324	0.288651	0.247208
14.8337	0.308807	0.349978	0.304009
14.9068	0.369559	0.411528	0.36345
14.9799	0.441599	0.471582	0.422107
15.0529	0.519031	0.521926	0.474962
15.126	0.59099	0.563507	0.522225
15.1991	0.654779	0.602531	0.57048
15.2722	0.710311	0.643285	0.619363
15.3452	0.758255	0.690187	0.669878
15.4183	0.802581	0.74872	0.724129
15.4914	0.847872	0.817105	0.774872
15.5645	0.89424	0.888092	0.812743
15.6375	0.939289	0.947775	0.833103
15.7106	0.975528	0.988337	0.831263
15.7837	0.997607	1	0.804337
15.8567	1	0.971928	0.750639
15.9298	0.972301	0.900106	0.675089
16.0029	0.906727	0.798902	0.589425
16.076	0.804305	0.685183	0.50662
16.149	0.671555	0.580782	0.441196
16.2221	0.520976	0.509499	0.408961
16.2952	0.373831	0.482876	0.415943
16.3682	0.248778	0.499711	0.459636
16.4413	0.155575	0.548421	0.531685
16.5144	0.0945138	0.607316	0.617005
16.5875	0.0602496	0.658852	0.701626
16.6605	0.0430639	0.702513	0.77521
16.7336	0.0338408	0.738115	0.83525
16.8067	0.0283837	0.765568	0.880227
16.8798	0.0244873	0.786907	0.912492
16.9528	0.0218047	0.80577	0.935236
17.0259	0.019846	0.823576	0.953666
17.099	0.0185983	0.835704	0.969925
17.172	0.0177881	0.839755	0.983766
17.2451	0.0172056	0.843426	0.995372
17.3182	0.0168081	0.849788	1
17.3913	0.0163013	0.850715	0.991735
17.4643	0.0158147	0.845228	0.969418
17.5374	0.0151253	0.83299	0.940216
17.6105	0.0144862	0.809182	0.903389
17.6836	0.0139507	0.770895	0.860877
17.7566	0.013494	0.724452	0.817912
17.8297	0.0130806	0.67393	0.774525
17.9028	0.0127861	0.623352	0.727333
17.9758	0.0123944	0.577133	0.679078
18.0489	0.0121211	0.535269	0.633718
18.122	0.0118518	0.494607	0.590559
18.1951	0.0114479	0.457636	0.548339
18.2681	0.0110411	0.422582	0.505552
18.3412	0.0108162	0.383356	0.458491
18.4143	0.0106158	0.340007	0.406923
18.4874	0.0102978	0.294511	0.352491
18.5604	0.00992406	0.248426	0.298662
18.6335	0.009418	0.204385	0.248925
18.7066	0.00906637	0.167085	0.207729
18.7796	0.00851588	0.140065	0.176506
18.8527	0.00801996	0.125766	0.155394
18.9258	0.00761956	0.11898	0.141377
18.9989	0.0074994	0.114361	0.131752
19.0719	0.0075113	0.11078	0.124606
19.145	0.00749038	0.108013	0.119331
19.2181	0.00754728	0.105474	0.115617
19.2911	0.00780885	0.102514	0.112107
19.3642	0.00780366	0.0992789	0.108293
19.4373	0.00742655	0.0974245	0.105302
19.5104	0.00722813	0.0970879	0.102882
19.5834	0.00717411	0.0951024	0.100985
19.6565	0.00694738	0.0927475	0.100437
19.7296	0.00673735	0.0923763	0.0995988
19.8027	0.00652804	0.0921361	0.0984766
19.8757	0.00619807	0.0910776	0.0970944
19.9488	0.00584831	0.0912539	0.0957043
20.0219	0.00559034	0.0927231	0.0942597
20.0949	0.00554128	0.0945808	0.0933302
20.168	0.00565665	0.0970391	0.0939349
20.2411	0.00583731	0.0996132	0.0953465
20.3142	0.00608039	0.101555	0.0967327
20.3872	0.00620438	0.103329	0.0994413
20.4603	0.00620822	0.104202	0.104631
20.5334	0.00600382	0.103077	0.108902
20.6065	0.00578961	0.102392	0.112643
20.6795	0.00558983	0.102492	0.115665
20.7526	0.00556378	0.102213	0.116522
20.8257	0.0055176	0.103309	0.11553
20.8987	0.0053675	0.107028	0.11501
20.9718	0.00532352	0.111524	0.1142
21.0449	0.00514579	0.115498	0.113729
21.118	0.00482355	0.116896	0.11333
21.191	0.00467474	0.114774	0.11229
21.2641	0.00489098	0.111325	0.109504
21.3372	0.00504402	0.106382	0.10738
21.4103	0.00517697	0.101304	0.106159
21.4833	0.00533373	0.0991527	0.105834
21.5564	0.00537111	0.100398	0.107531
21.6295	0.00535442	0.103053	0.111809
21.7025	0.00518628	0.106581	0.115682
21.7756	0.0050346	0.111437	0.118974
21.8487	0.00500601	0.116906	0.122938
21.9218	0.00500043	0.122045	0.126148
21.9948	0.00488286	0.124428	0.127271
22.0679	0.00485264	0.123392	0.127711
22.141	0.00489623	0.120176	0.12769
22.2141	0.00471551	0.115954	0.125466
22.2871	0.00451551	0.111676	0.121578
22.3602	0.00433699	0.109038	0.117885
22.4333	0.00430829	0.108468	0.115188
22.5063	0.00439541	0.107283	0.11329
22.5794	0.00453739	0.105417	0.112231
22.6525	0.00473124	0.102696	0.110802
22.7256	0.00501819	0.100933	0.108248
22.7986	0.00526995	0.100866	0.104779
22.8717	0.00524531	0.104097	0.101288
22.9448	0.00526279	0.108554	0.0987584
23.0178	0.00519964	0.113692	0.0980711
23.0909	0.00509003	0.118192	0.09943
23.164	0.00493282	0.121807	0.101306
23.2371	0.00487238	0.123919	0.102446
23.3101	0.00473045	0.125904	0.103311
23.3832	0.00463065	0.126691	0.104385
23.4563	0.00459885	0.12609	0.104138
23.5294	0.0046187	0.125736	0.103849
23.6024	0.00459981	0.125311	0.104216
23.6755	0.00470418	0.124735	0.105178
23.7486	0.00475566	0.125458	0.106459
23.8216	0.00469059	0.126168	0.1091
23.8947	0.00469769	0.124828	0.112224
23.9678	0.00483274	0.12165	0.114628
24.0409	0.00479389	0.117261	0.116021
24.1139	0.00463448	0.112149	0.116207
24.187	0.0044863	0.108581	0.116556
24.2601	0.004202	0.107482	0.116848
24.3332	0.00383747	0.108436	0.117848
24.4062	0.0037534	0.110673	0.119121
24.4793	0.00383611	0.113259	0.119656
24.5524	0.00392487	0.114966	0.118519
24.6254	0.00413552	0.115166	0.116038
24.6985	0.00450389	0.115657	0.113856
24.7716	0.00460014	0.115937	0.112722
24.8447	0.00464559	0.115426	0.11287
24.9177	0.00476479	0.115123	0.113592
24.9908	0.00472205	0.116116	0.114175
25.0639	0.00444356	0.116635	0.114692
25.137	0.00428844	0.116893	0.114084
25.21	0.00415193	0.117803	0.112959
25.2831	0.00405044	0.119658	0.112234
25.3562	0.00412396	0.120689	0.112684
25.4292	0.00433902	0.12084	0.112492
25.5023	0.0045128	0.120294	0.111629
25.5754	0.00453615	0.119768	0.110142
25.6485	0.00453694	0.118476	0.108428
25.7215	0.00450389	0.116285	0.104854
25.7946	0.00438864	0.113863	0.0997203
25.8677	0.00435035	0.111311	0.0953818
25.9408	0.00448901	0.107265	0.0917839
26.0138	0.00459	0.102197	0.0890313
26.0869	0.00463888	0.0976318	0.0879318
26.16	0.00475335	0.093683	0.0875446
26.233	0.00480003	0.0911702	0.0858212
26.3061	0.00478295	0.0910944	0.0831736
26.3792	0.00490508	0.0928111	0.0792486
26.4523	0.00492673	0.0956962	0.0748125
26.5253	0.00477201	0.0996196	0.0711628
26.5984	0.00461616	0.103247	0.0687408
26.6715	0.00449572	0.10456	0.0672454
26.7445	0.00425213	0.104046	0.0658304
26.8176	0.00391962	0.103165	0.0650065
26.8907	0.00366363	0.100704	0.0641098
26.9638	0.00359534	0.0964355	0.0630084
27.0368	0.00357736	0.0937139	0.0614261
27.1099	0.00347214	0.0923791	0.0596845
27.183	0.0034488	0.089703	0.0583831
27.2561	0.003659	0.0860381	0.0586584
27.3291	0.00376078	0.0824448	0.0598605
27.4022	0.00373964	0.0784757	0.0611095
27.4753	0.00389977	0.0750534	0.0624638
27.5483	0.00414415	0.0722339	0.0633173
27.6214	0.00409436	0.0718385	0.0635608
27.6945	0.00405777	0.074456	0.0630724
27.7676	0.00419197	0.0778361	0.0622977
27.8406	0.00423995	0.0803565	0.0621521
27.9137	0.00428455	0.0840178	0.0624528
27.9868	0.00431827	0.0871928	0.0622282
28.0599	0.00421255	0.0886341	0.0619348
28.1329	0.00410451	0.0906534	0.0626548
28.206	0.00404485	0.0936156	0.0632268
28.2791	0.00395853	0.0956294	0.0635695
28.3521	0.00401164	0.0975265	0.0633432
28.4252	0.00410976	0.0995542	0.0631829
28.4983	0.00408297	0.100322	0.0629386
28.5714	0.0039795	0.0992111	0.0632267
28.6444	0.00391968	0.0974321	0.0638467
28.7175	0.00386115	0.0952374	0.064535
28.7906	0.00382213	0.0921186	0.0647117
28.8637	0.00386115	0.0884627	0.0639308
28.9367	0.00409639	0.0849974	0.0632428
29.0098	0.0043843	0.0816106	0.0625889
29.0829	0.00442416	0.0776342	0.0619261
29.1559	0.00448608	0.0739888	0.061476
29.229	0.00448078	0.0714013	0.0617692
29.3021	0.00431968	0.0702951	0.0615328
29.3752	0.00412177	0.0710461	0.0603932
29.4482	0.00405337	0.0728622	0.0600745
29.5213	0.00403668	0.0748817	0.0597162
29.5944	0.00409605	0.0772607	0.0592954
29.6674	0.00405185	0.0789937	0.0593596
29.7405	0.00398441	0.0799908	0.0600564
29.8136	0.00405974	0.0813787	0.0603462
29.8867	0.00401102	0.083366	0.0609221
29.9597	0.00384508	0.0844942	0.0613672
30.0328	0.00386391	0.0855027	0.0618032
30.1059	0.00394274	0.0851036	0.0628641
30.179	0.00401514	0.0833733	0.0641724
30.252	0.00412656	0.0817362	0.0651532
30.3251	0.0043053	0.0803171	0.065832
30.3982	0.00427198	0.0790967	0.065182
30.4712	0.00418114	0.0805251	0.063581
30.5443	0.00414753	0.0846977	0.0614161
30.6174	0.00417155	0.0896044	0.0599767
30.6905	0.0041764	0.095137	0.0594834
30.7635	0.00423031	0.100214	0.0601513
30.8366	0.00422416	0.103445	0.0613537
30.9097	0.00412408	0.10451	0.0620847
30.9828	0.00394127	0.103333	0.0626551
31.0558	0.00377133	0.0997724	0.063003
31.1289	0.00362596	0.0958851	0.0634537
31.202	0.00352796	0.092638	0.0638713
31.275	0.00353586	0.0888512	0.0635004
31.3481	0.00366915	0.0859338	0.0621934
31.4212	0.00390276	0.0852698	0.0609788
31.4943	0.00411421	0.085509	0.0593343
31.5673	0.00420234	0.0846168	0.058057
31.6404	0.00416868	0.0835624	0.0588804
31.7135	0.00418063	0.082202	0.0603642
31.7866	0.0040744	0.0800011	0.0609222
31.8596	0.00400837	0.0778424	0.0612343
31.9327	0.00402213	0.0778489	0.0610833
32.0058	0.00402935	0.0794337	0.0600684
32.0788	0.00398182	0.0818981	0.0590289
32.1519	0.0038307	0.0850442	0.0588353
32.225	0.00357099	0.0879764	0.0601608
32.2981	0.00336636	0.0894364	0.0617919
32.3711	0.00337409	0.0897431	0.0643781
32.4442	0.00344728	0.0898877	0.0674396
32.5173	0.00370028	0.0902993	0.0694264
32.5904	0.0039543	0.0906428	0.0693772
32.6634	0.00436969	0.0906482	0.0686722
32.7365	0.00466488	0.0901611	0.0678548
32.8096	0.00461317	0.09032	0.0664493
32.8826	0.00441616	0.0893391	0.0652533
32.9557	0.00440088	0.0877712	0.0647157
33.0288	0.00424904	0.0870898	0.0648227
33.1019	0.00388791	0.0874765	0.0638818

## Sheet: Fig. S5 b
Fig. S5 b: Line plots of actin dynamics following cell-cell collision
Distance [µm]	WT t=0		WT t=10 min		WT t=20 min		WT t=30 min
0			87.0138		1370.41		2512.81		1697.27
0.0761	201.178		84.5322		1351.31		2397.73		1672.39
0.1522	180.532		85.1834		1371.15		2387.73		1715.88
0.2283	165.791		90.0036		1368.79		2389.02		1724.21
0.3044	161.726		99.8104		1375.75		2417.78		1731.56
0.3805	167.361		110.49		1383.62		2455.46		1715.84
0.4567	164.2		117.631		1382.96		2493.61		1671.21
0.5328	151.599		122.313		1373.25		2516.83		1609.23
0.6089	138.929		124.445		1358.32		2512.95		1573.61
0.685	124.74		120.902		1338.57		2485.38		1582.81
0.7611	108.668		114.309		1311.22		2440.39		1652.84
0.8372	99.518		107.73		1276.79		2388.34		1772.3
0.9133	98.8748		100.181		1250.06		2330.64		1924.17
0.9894	98.7154		94.3878		1228.71		2262		2048.32
1.0655	94.8352		93.9056		1196.02		2186.13		2107.78
1.1416	91.1074		100.223		1153.97		2106.94		2115.31
1.2178	88.1006		111.618		1103.46		2034.58		2054.35
1.2939	86.0672		121.992		1040.06		1976.57		1897.47
1.37	85.701		129.915		964.966		1935.19		1683.93
1.4461	85.9458		132.805		884.702		1921.99		1461.45
1.5222	85.447		127.157		807.406		1959.31		1232.79
1.5983	85.8928		117.701		735.225		2015.15		1003.73
1.6744	85.7152		113.593		661.245		2044.72		814.247
1.7505	85.3876		113.022		592.162		2046.37		671.355
1.8266	88.4654		112.494		531.683		2039.72		550.086
1.9027	93.7818		112.064		469.452		1999.93		444.521
1.9788	99.483		111.429		412.604		1924.1		375.197
2.055	105.625		107.764		371.606		1857.48		342.109
2.1311	111.416		103.99		345.981		1831.48		326.908
2.2072	114.222		102.248		326.073		1821.72		330.145
2.2833	115.558		103.777		305.821		1806.41		348.604
2.3594	117.582		108.163		288.287		1788.73		374.546
2.4355	118.877		114.912		274.828		1779.75		409.642
2.5116	117.841		126.451		258.136		1771.62		456.778
2.5877	117.348		143.129		246.275		1750.28		510.768
2.6638	119.548		161.832		248.213		1712.78		578.056
2.7399	120.287		177.582		257.962		1664.77		682.749
2.8161	120.212		189.099		272.31		1593.87		844.029
2.8922	127.921		193.607		296.818		1490.85		1068.84
2.9683	140.328		197.284		325.49		1376.76		1346.11
3.0444	150.301		207.362		368.967		1293.08		1686.71
3.1205	161.385		227.676		430.171		1283.63		2094.07
3.1966	176.908		256.545		501.105		1364.61		2521.94
3.2727	200.706		294.696		574.893		1541.19		2953.92
3.3488	235.952		345.821		664.667		1827.28		3381.44
3.4249	279.982		425.838		780.645		2222.2		3749.76
3.501	334.518		540.297		944.899		2701.65		4035.34
3.5771	406.267		708.652		1175.42		3252.01		4289.21
3.6533	495.767		954.568		1473.24		3867.52		4524.24
3.7294	611.273		1273.67		1837.51		4485.83		4726.71
3.8055	771.919		1655.72		2287.67		5013.24		4955.95
3.8816	979.127		2121.02		2809.36		5399.79		5255.73
3.9577	1240.91		2660.44		3390.91		5690.23		5641.19
4.0338	1573.82		3217.19		4029.37		5927.6		6133.09
4.1099	1976.56		3725.36		4687.84		6137.49		6716.06
4.186	2418.44		4132.64		5278.91		6374.47		7307.4
4.2621	2856.6		4392.16		5717.57		6637.29		7814.58
4.3382	3228.15		4493.35		5950.08		6850.96		8143.44
4.4144	3466.18		4499.47		5990.64		6972.66		8260.79
4.4905	3520.07		4469.72		5866.08		7019.51		8254.2
4.5666	3393.02		4433.1		5607.35		6966.05		8185.85
4.6427	3159.05		4408.73		5289.66		6783.72		8047.9
4.7188	2923.06		4413.86		4997.15		6474.76		7870.05
4.7949	2732.14		4440.98		4753.6		6061.01		7701.73
4.871	2617.5		4498.27		4576.37		5614.23		7502.72
4.9471	2595.57		4575.93		4508.02		5247.19		7266.41
5.0232	2637.28		4647.26		4554.51		5011.29		7085.47
5.0993	2681.08		4691.3		4656.22		4883.3		6971.28
5.1754	2713.49		4691.82		4754.73		4847.94		6854.68
5.2516	2742.24		4653.76		4832.01		4867.48		6741.24
5.3277	2775.73		4596.83		4869.37		4894.6		6669.13
5.4038	2819.46		4519.46		4820.69		4921.52		6621.46
5.4799	2880.75		4398.63		4658.19		4963.52		6557.8
5.556	2947.34		4220.67		4391.68		4999.28		6485.97
5.6321	2999.71		3979.74		4045.98		4983.88		6436.99
5.7082	3015.8		3697.62		3676.1		4905.2		6370.59
5.7843	2988.57		3425.29		3356.8		4802.62		6273.99
5.8604	2915.41		3213.08		3137.48		4713.39		6241.45
5.9365	2835.22		3073.66		3026.03		4638.93		6294.44
6.0127	2795.99		2995.46		3014.62		4591.64		6341.87
6.0888	2783.57		2967.25		3052.83		4582.25		6361.71
6.1649	2745.31		2979.11		3070.06		4580.28		6378.3
6.241	2667.22		3012.83		3045.3		4551.51		6363.45
6.3171	2559.5		3046.22		3025.11		4491.57		6303.89
6.3932	2421.97		3070.43		3014.01		4396.87		6243.95
6.4693	2277.68		3056.39		2981.05		4244.38		6179.6
6.5454	2170.93		2984.68		2953.14		4035.48		6038.45
6.6215	2118.87		2873.4		2963.21		3789.3		5822.47
6.6976	2097.33		2763.07		2967.42		3551.12		5577.53
6.7737	2072.74		2678.86		2941.09		3356.41		5322.16
6.8499	2050.18		2630.1		2909.31		3211.84		5120.67
6.926	2027.44		2597.83		2881.34		3112.88		5016.45
7.0021	1997.62		2553.67		2855.71		3065.3		4960.7
7.0782	1972.27		2494.09		2831.29		3061.52		4926.18
7.1543	1960.02		2425.58		2810.52		3066.36		4926.3
7.2304	1949.31		2353.32		2815.26		3069.17		4902.83
7.3065	1951.63		2301.09		2833.11		3082.58		4829.61
7.3826	1966.18		2275.86		2827.49		3103.03		4747.05
7.4587	1965.03		2264.57		2811.04		3112.74		4662.67
7.5348	1936.65		2246.94		2781.1		3108.19		4574.52
7.611	1895.33		2227.63		2714.62		3103.64		4525.58
7.6871	1838.59		2213.48		2631.67		3117.38		4544.37
7.7632	1777.61		2208.1		2554.26		3143.84		4639.04
7.8393	1727.22		2217.83		2471.57		3174.21		4799.37
7.9154	1698.98		2265.98		2397.01		3215.62		4964.25
7.9915	1700.78		2352.61		2345.42		3258.51		5096.43
8.0676	1726.54		2457.02		2309.52		3287.97		5203.83
8.1437	1767.06		2550.34		2285.27		3322.6		5257.11
8.2198	1817.96		2607.68		2269.4		3357.85		5237.69
8.2959	1876.22		2605.03		2237.71		3378.33		5199.97
8.372	1928.46		2546.48		2194.64		3385.57		5172.5
8.4482	1974.16		2455.32		2145.86		3378.81		5107.41
8.5243	2015.81		2357.41		2090.19		3368.14		5004.04
8.6004	2054.12		2247.81		2061.95		3382.91		4899.6
8.6765	2082.63		2135.91		2102.72		3428.87		4742.64
8.7526	2098.03		2056.8		2181.83		3472.81		4505.43
8.8287	2103.17		2000.58		2256.51		3495.55		4291.26
8.9048	2091.09		1945.66		2346.57		3485.87		4130.45
8.9809	2056.51		1912.86		2424.3		3438.41		3984.82
9.057	2026.74		1907.63		2471.85		3382.55		3926.64
9.1331	2016.65		1897.03		2478.85		3381.95		3980.19
9.2093	2009.19		1875.1		2469.53		3440.59		4036.86
9.2854	1997.92		1857.33		2437.56		3504.16		4101.27
9.3615	1989.05		1841.46		2392.97		3544.51		4193.19
9.4376	1973.19		1826.83		2341.64		3573.66		4237.88
9.5137	1929.11		1812.62		2311.07		3583.36		4230.05
9.5898	1871.87		1803.34		2306.88		3565.16		4225.8
9.6659	1823.8		1805.3		2340.63		3567.75		4198.75
9.742	1792.67		1806.37		2398.59		3637.74		4145.32
9.8181	1778.42		1808.02		2442.04		3734.19		4114.72
9.8942	1786.18		1805.63		2453.19		3792.06		4131.37
9.9703	1799.67		1790.7		2450.48		3827.25		4199.34
10.0465	1796.23		1763.2		2425.33		3864.97		4280.21
10.1226	1766.94		1748.65		2382.54		3895.9		4339.02
10.1987	1726.39		1742.59		2351.74		3932.1		4390.95
10.2748	1700.85		1738.44		2359.41		4009.01		4429.1
10.3509	1708.76		1729.94		2382.1		4129.85		4430.87
10.427	1738.67		1724.87		2398.36		4265.38		4433.71
10.5031	1787.28		1731.36		2399.5		4391.48		4465.75
10.5792	1831.95		1738.1		2376.53		4505.84		4508.24
10.6553	1856.96		1739.85		2319.29		4600.25		4551.5
10.7314	1865.1		1757.04		2243.29		4632.56		4581.06
10.8076	1866.97		1785.07		2180.72		4585.87		4578.06
10.8837	1849.78		1795.33		2153.77		4483.85		4602.13
10.9598	1819.64		1794.38		2148.04		4365.36		4712.12
11.0359	1791.76		1780.73		2153.23		4261.81		4867.53
11.112	1792.18		1762.88		2171.4		4193.12		5013.18
11.1881	1827.64		1759.47		2201.74		4150.55		5138.04
11.2642	1884.25		1765.8		2202.68		4108.13		5200.3
11.3403	1937.32		1778.18		2177.22		4028.8		5159
11.4164	1962.84		1812.98		2192.19		3911.16		5047.39
11.4925	1929.66		1862.58		2263.2		3800.16		4939.11
11.5686	1870.49		1928.69		2346.77		3708.64		4865.68
11.6448	1846.21		2030.27		2446.26		3601.26		4823.14
11.7209	1874.76		2173.55		2572.25		3476.1		4797.51
11.797	1938.99		2352.26		2655.8		3370.92		4818.25
11.8731	2023.73		2556.08		2681.84		3322.2		4875.64
11.9492	2109.02		2760.25		2703.51		3317.34		4889.81
12.0253	2193.54		2940.31		2783.44		3345.41		4847.64
12.1014	2281.64		3072.39		2924.29		3398.56		4798.3
12.1775	2379.1		3150.1		3087.57		3441.57		4703.52
12.2536	2497.26		3176.59		3246.4		3435.76		4549.5
12.3297	2653.08		3140.87		3393.94		3402.16		4431.04
12.4059	2844.62		3050.95		3488.07		3373.35		4347.27
12.482	3100.71		2946.86		3495.65		3346.56		4225.71
12.5581	3435.5		2856.76		3461.41		3322.14		4113.37
12.6342	3783.44		2781.38		3433.23		3301.83		4048.9
12.7103	4046.13		2714.06		3398.88		3288.07		4020.51
12.7864	4174.39		2658.22		3356.71		3286.82		4049.14
12.8625	4143.11		2600.33		3357.65		3298.35		4138.37
12.9386	3981.2		2539.92		3403.58		3312.56		4212.09
13.0147	3780.55		2492.33		3450.08		3323.65		4287.92
13.0908	3607.05		2464		3494.5		3340.33		4409.85
13.167	3472.15		2436.96		3562.13		3360.59		4527.53
13.2431	3376.78		2387.81		3646.89		3359.41		4595.29
13.3192	3296.96		2314.12		3732.49		3331.19		4659.17
13.3953	3216.56		2240.46		3807.55		3277.9		4706.08
13.4714	3163.17		2213.24		3849.96		3215.72		4684.76
13.5475	3168.81		2238.54		3851.67		3168.32		4612.89
13.6236	3218.75		2294.39		3816.38		3161.22		4507.43
13.6997	3295.01		2352.28		3741.05		3184.98		4376.65
13.7758	3371.2		2396.89		3613.57		3209.04		4262.06
13.8519	3431.42		2411.24		3445.94		3189.27		4161.47
13.928	3459.51		2410.43		3275.08		3126.17		4038.97
14.0042	3468.93		2414.96		3139.06		3064.5		3924.36
14.0803	3452.43		2426.86		3080.26		3021.83		3830.76
14.1564	3404.11		2426.57		3114.92		3005.98		3730.4
14.2325	3312.04		2401.44		3212.44		3042		3634.29
14.3086	3194.78		2379.23		3339.64		3099.49		3594.64
14.3847	3070.58		2409.53		3461.3		3123.24		3607.53
14.4608	2959.48		2480.83		3518.03		3112.26		3611.13
14.5369	2882.77		2554.06		3503.88		3079.28		3613.05
14.613	2846.02		2619.38		3478.59		3014.88		3650.37
14.6891	2837.81		2670.51		3453.27		2954.06		3691.07
14.7653	2826.89		2701.34		3397.12		2924.86		3714.78
14.8414	2812.49		2748.83		3324.8		2920.59		3762.2
14.9175	2826.16		2845.88		3281.15		2956.14		3800.94
14.9936	2877.93		2981.53		3270.66		3041.23		3770.76
15.0697	2919.71		3115.67		3265.94		3140.63		3707.72
15.1458	2950.45		3208.71		3279.93		3248		3673.18
15.2219	2995.04		3266.45		3332.59		3380.48		3650.71
15.298	3032.81		3322.29		3400.06		3522.55		3639.5
15.3741	3069.64		3400.64		3451.41		3658.57		3657.24
15.4502	3156.01		3518.94		3489.9		3791.74		3673.13
15.5263	3282.99		3700.73		3514.99		3906.05		3667.72
15.6025	3390.94		3919.46		3512.55		3975.18		3643.28
15.6786	3461.6		4119.12		3502.92		3972.07		3573.63
15.7547	3498.27		4276.38		3535.12		3896.58		3487.68
15.8308	3503.97		4403.79		3598.49		3788.44		3432.26
15.9069	3496.85		4506.45		3685.75		3690.98		3401.48
15.983	3516.56		4596.25		3802.94		3613.39		3392.39
16.0591	3580.11		4699.18		3918.93		3546.32		3432.93
16.1352	3663.18		4792.02		3979.05		3502.27		3506.28
16.2113	3721.67		4831.75		4009.6		3493.39		3570
16.2874	3731.24		4822.85		4030.17		3514.55		3575.37
16.3636	3692.58		4777.16		4050.49		3563.32		3532.27
16.4397	3614.42		4680.48		4090.05		3643.77		3473.22
16.5158	3499.97		4557.47		4127.18		3737.01		3405.45
16.5919	3374.57		4446.9		4152.54		3810.51		3338.85
16.668	3267.36		4362.1		4172.44		3835.09		3309.57
16.7441	3180.4		4320.56		4193.83		3825.13		3311.54
16.8202	3101.25		4330.66		4200.44		3830.11		3321.21
16.8963	3038.62		4362.76		4196.48		3853.05		3353.79
16.9724	2989.74		4384		4159.09		3859.26		3415.82
17.0485	2936.98		4388.66		4086.55		3856.78		3501.18
17.1246	2868.97		4351.8		3991.41		3832.08		3579.82
17.2008	2781.69		4261.1		3893.03		3740.82		3620.67
17.2769	2674.54		4123.48		3820.68		3616.31		3611.58
17.353	2565.9		3959.46		3806.22		3516.9		3594.71
17.4291	2483.69		3761.63		3841.22		3439.77		3567.93
17.5052	2434.52		3547.03		3903.23		3385.77		3543.1
17.5813	2409.87		3376.29		3972.8		3390.04		3533.15
17.6574	2397.76		3283.69		4023.71		3465.5		3493.37
17.7335	2379.9		3249.29		4012.02		3596.23		3394.94
17.8096	2333.85		3243.85		3939.92		3757.86		3290.98
17.8857	2264.05		3233.07		3838.86		3906.97		3227.03
17.9619	2191.8		3159.49		3726.32		4006.45		3190.36
18.038	2137.16		3004.75		3592.65		4031.32		3205.16
18.1141	2113.4		2799		3437.18		3957.98		3265.53
18.1902	2116.49		2567.91		3272.07		3775.63		3317.8
18.2663	2120.75		2343.74		3122.99		3529.95		3314.5
18.3424	2101.81		2157.41		3009.73		3279.86		3242.59
18.4185	2062.77		2025.93		2928.11		3056.84		3114.4
18.4946	2010.88		1937.42		2864.36		2888.7		2949.23
18.5707	1949.69		1867.82		2818.56		2802.61		2808.21
18.6468	1891.98		1779.6		2777.04		2781.31		2728.98
18.7229	1862.31		1664.33		2726.02		2778.74		2726.82
18.7991	1849.39		1546.1		2699.53		2750.85		2790.75
18.8752	1818.94		1458.88		2732.99		2677.21		2895.89
18.9513	1761.61		1417.44		2807.22		2557.02		2997.97
19.0274	1693.57		1426.67		2870.61		2423.04		3074.79
19.1035	1631.11		1472.07		2892.02		2292.96		3109.02
19.1796	1585.25		1527.14		2853.41		2165.69		3102.99
19.2557	1580.57		1535.62		2746.04		2042.07		3063.44
19.3318	1624.91		1466.05		2549.36		1934.39		2980.47
19.4079	1697.55		1340.58		2255.27		1837.42		2881.26
19.484	1762.94		1204.14		1916.55		1755.47		2823.27
19.5602	1808.76		1066.89		1614.74		1698.39		2817.58
19.6363	1831.25		955.586		1373.35		1657.66		2849.21
19.7124	1829.01		907.359		1206.07		1622.67		2928.54
19.7885	1805.93		906.731		1138.44		1588.22		3030.16
19.8646	1768.51		906.737		1132.31		1542.88		3085.29
19.9407	1706.56		909.089		1107.84		1483.23		3070.76
20.0168	1629.74		922.837		1068.38		1436.98		3018.47
20.0929	1562.52		923.308		1038.62		1420.94		2918.94
20.169	1497.11		904.16		1010.19		1423.35		2748.42
20.2451	1420.71		886.239		979.814		1448.37		2575.05
20.3212	1345.56		875.253		965.636		1489.51		2446.89
20.3974	1272.43		867.756		948.972		1515.46		2355.85
20.4735	1194.47		873.888		914.42		1524.03		2267.69
20.5496	1120.98		894.643		879.272		1541.43		2180.62
20.6257	1060.29		923.771		858.022		1555.27		2101.02
20.7018	1018.67		954.572		837.331		1550.88		2024.82
20.7779	999.921		991.164		823.186		1527.29		1939.02
20.854	986.682		1034.02		825.781		1494.04		1855.37
20.9301	965.372		1095.35		826.583		1457.78		1793.03
21.0062	943.785		1173.88		817.843		1419.94		1734.57
21.0823	922.674		1251.39		816.677		1380.41		1658.02
21.1585	885.243		1303.32		829.05		1354.99		1585.61
21.2346	837.688		1323.27		839.962		1341.5		1563.09
21.3107	807.408		1310.58		846.392		1325.34		1595.02
21.3868	811.25		1271.06		856.101		1304.74		1643.14
21.4629	836.421		1225.84		877.138		1289		1662.86
21.539	870.337		1192		909.2		1285.02		1647.15
21.6151	912.722		1173.1		953.553		1274.8		1609
21.6912	956.412		1164.02		1008.72		1242.35		1547.1
21.7673	980.777		1158.84		1060.83		1211.53		1491.52
21.8434	986.048		1153.06		1089.51		1208.3		1488.27
21.9195	991.796		1152.01		1093.18		1210.59		1505.3
21.9957	996.065		1162.33		1071.2		1209.33		1481.1
22.0718	1007.55		1191.78		1032.17		1216.79		1442.55
22.1479	1045.65		1246.36		986.945		1211.53		1410.87
22.224	1118.37		1321.77		945.707		1179.2		1364.53
22.3001	1213.26		1394.79		915.67		1148.84		1323.19
22.3762	1331.96		1474.96		886.916		1126.78		1335.74
22.4523	1449.31		1564.2		859.587		1109.13		1381.57
22.5284	1530.48		1643.11		845.979		1104.18		1428.94
22.6045	1558.3		1722.21		849.348		1106.45		1479.05
22.6806	1545.86		1818.17		855.01		1093.98		1540.61
22.7568	1509.19		1903.04		873.928		1082.15		1601.02
22.8329	1468.88		1947.81		907.646		1074.74		1635.73
22.909	1445.07		1962.78		940.875		1068.76		1650.07
22.9851	1437.05		1936.41		961.312		1073.44		1654.2
23.0612	1432.77		1860.26		977.875		1090.74		1619.93
23.1373	1433.17		1740.1		995.166		1105.42		1549.08
23.2134	1442.44		1614.37		1007.56		1111.63		1495.01
23.2895	1436.53		1518.04		1018.45		1112.68		1448.3
23.3656	1405.42		1455.1		1033.97		1098.6		1388.14
23.4417	1361.48		1409.95		1056.75		1086.23		1335.56
23.5178	1325.36		1374.4		1072.52		1086.24		1296.21
23.594	1297.63		1332.16		1073.3		1101.06		1253.31
23.6701	1294.44		1273.95		1067.79		1125.09		1202.27
23.7462	1323.97		1218.29		1072.34		1141.59		1150.1
23.8223	1362.05		1204.21		1076.69		1132.84		1125.39
23.8984	1378.94		1250.33		1086.21		1120.89		1132.33
23.9745	1368.72		1314.05		1107.88		1119.14		1140.76
24.0506	1335.63		1354.78		1128.34		1123.22		1172.64
24.1267	1286.91		1371.25		1150.78		1137.15		1240.3
24.2028	1248.19		1362.03		1191.02		1159.52		1309.19
24.2789	1220.49		1327.32		1234.76		1157.28		1359.51
24.3551	1189.35		1304.81		1246.3		1128.82		1405.64
24.4312	1152.12		1304.15		1239.29		1100.61		1443.11
24.5073	1114.36		1314.67		1238.63		1078.36		1474.16
24.5834	1076.99				1240.8		1063.47		1507.86
24.6595	1033.28				1242.6		1063.73		1540.01
24.7356	990.65				1257.48		1077.47		1553.32
24.8117	957.221				1276.74		1086.47		1551.05
24.8878	946.766				1296.82		1094.91		1543.56
24.9639	933.964				1283.76		1099.28		1517.97
25.04	902.335						1113.32		1468.6
									1456.31
									1449.55
