# Supplementary material for: Force transmission is a master regulator of mechanical cell competition
Source: Nat Mater. 2025 Mar 14;24(6):966–76. doi: 10.1038/s41563-025-02150-9 (PMC12133594; doi:10.1038/s41563-025-02150-9)
Supplement: Supplementary file 13 — Statistical source data. [file 41563_2025_2150_MOESM13_ESM.xlsx]

## Sheet: Fig. 1 c
Fig. 1 c: normalized area occupied by MDCK E-cad KO cells in competition with WT cells
time [hours]	Majority								Minority										Collision
0	1.00344	1.01177	0.995387	1.00902	1.00953	1.0118			0.984156	1.00237	0.978604	1.0026	1.00952	1.00347	0.998575	1.01103			0.990707	1.00083	1.0041	1.00087
0.25	1.00025	0.999467	0.999822	0.999329	0.999827	0.999472			0.969093	1.01287	0.969361	0.994103	0.984734	0.988097	0.996408	0.978155			0.988226	0.999812	1.00636	1.00304
0.5	1.00011	0.993657	1.00116	0.992598	0.993527	0.991601			0.96737	1.00805	0.960757	0.991668	0.97891	0.98122	0.996121	0.974958			0.988369	0.999485	1.00655	1.00382
0.75	1.00043	0.990527	1.00222	0.985837	0.987497	0.98674			0.978721	1.0021	0.954876	0.98901	0.97354	0.97645	0.995934	0.967051			0.988965	0.998825	1.00629	1.0043
1	1.00125	0.984736	1.00342	0.977275	0.981734	0.984998			0.992378	0.987439	0.94942	0.983456	0.971872	0.968899	0.995381	0.957805			0.990155	0.998395	1.00676	1.00499
1.25	1.00346	0.982774	1.00491	0.967713	0.975521	0.980549			1.00396	0.975251	0.94871	0.976562	0.963155	0.962245	0.997501	0.9517			0.990316	0.996778	1.00681	1.00525
1.5	1.00644	0.983156	1.0058	0.958239	0.970999	0.977873			1.01281	0.966389	0.954426	0.970549	0.95132	0.957226	0.999379	0.946224			0.990012	0.994443	1.00724	1.00568
1.75	1.00741	0.981883	1.00369	0.951957	0.969913	0.976677			1.01996	0.961689	0.971006	0.961815	0.944607	0.951689	0.999993	0.939901			0.989217	0.992286	1.00811	1.00639
2	1.00873	0.983589	0.999165	0.947598	0.970279	0.972955			1.02258	0.957138	0.985124	0.950157	0.943541	0.951202	0.999973	0.936615			0.988054	0.988744	1.00835	1.00683
2.25	1.00916	0.985468	0.996212	0.945247	0.97382	0.968593			1.02157	0.953877	0.996769	0.938335	0.945792	0.95133	0.996219	0.930749			0.987063	0.986721	1.00971	1.00764
2.5	1.00633	0.985246	0.991467	0.943694	0.978983	0.964828			1.01752	0.952186	0.992947	0.9262	0.945012	0.949636	0.992331	0.923504			0.985808	0.985319	1.01084	1.0084
2.75	1.00485	0.989413	0.992543	0.940437	0.984437	0.957637			1.00707	0.947106	0.977941	0.915672	0.944725	0.951294	0.992224	0.915903			0.984215	0.983903	1.01217	1.00894
3	1.00066	0.99206	0.99273	0.937063	0.991663	0.949375			0.99501	0.943585	0.954473	0.911402	0.934153	0.949972	0.992121	0.905787			0.982188	0.983011	1.01298	1.00917
3.25	0.99582	0.992815	0.989647	0.934599	0.999363	0.944062			0.984156	0.937656	0.92658	0.910947	0.92363	0.950332	0.994493	0.89834			0.979593	0.981373	1.0126	1.00877
3.5	0.989868	0.991588	0.990116	0.934469	1.0057	0.94053			0.978335	0.92925	0.903302	0.907532	0.918665	0.949321	0.996922	0.889477			0.976864	0.979641	1.01231	1.00777
3.75	0.985106	0.988585	0.987917	0.936831	1.01314	0.942457			0.970533	0.921316	0.88529	0.903911	0.914213	0.945886	0.995231	0.884204			0.974019	0.978186	1.01139	1.00637
4	0.980033	0.985738	0.986032	0.940777	1.01993	0.946194			0.963786	0.915333	0.879787	0.894668	0.920807	0.941172	0.993685	0.877145			0.970758	0.97644	1.00999	1.00469
4.25	0.975705	0.982565	0.985636	0.945719	1.02492	0.948915			0.952906	0.910709	0.872296	0.884869	0.917639	0.935405	0.991559	0.871467			0.968006	0.974228	1.00864	1.00341
4.5	0.972319	0.982325	0.983711	0.949647	1.02944	0.950245			0.940295	0.906497	0.867609	0.875962	0.909514	0.930807	0.989541	0.869726			0.965634	0.971802	1.00701	1.00211
4.75	0.970305	0.981362	0.979967	0.95255	1.03097	0.948427			0.934199	0.898048	0.860639	0.869303	0.898814	0.926245	0.98869	0.866783			0.963769	0.968507	1.00604	1.00148
5	0.96822	0.982945	0.976593	0.954826	1.03102	0.951581			0.931559	0.89141	0.844296	0.865083	0.886702	0.922347	0.986775	0.864715			0.962409	0.96571	1.00588	1.00177
5.25	0.968967	0.98451	0.973788	0.957281	1.0306	0.956204			0.931319	0.883077	0.83671	0.860056	0.886998	0.918159	0.985669	0.862273			0.961875	0.962592	1.00629	1.00251
5.5	0.970635	0.985273	0.971609	0.960468	1.02863	0.961619			0.931147	0.876752	0.830059	0.857716	0.892743	0.917804	0.985912	0.862387			0.962028	0.960279	1.00784	1.00441
5.75	0.969055	0.985533	0.969899	0.963587	1.02732	0.967174			0.93035	0.875175	0.825929	0.85214	0.896869	0.917432	0.982441	0.861697			0.962146	0.958227	1.00858	1.00608
6	0.96894	0.984924	0.969153	0.967467	1.02607	0.967865			0.926535	0.872044	0.827136	0.846243	0.902062	0.919256	0.982564	0.863987			0.961616	0.955292	1.00875	1.00661
6.25	0.966487	0.983734	0.971153	0.970043	1.02374	0.967708			0.921305	0.869431	0.82103	0.840471	0.903681	0.922675	0.981883	0.862789			0.961024	0.954327	1.00888	1.00653
6.5	0.96411	0.98263	0.971966	0.972717	1.02282	0.966496			0.920739	0.868386	0.816249	0.833345	0.906316	0.922954	0.978116	0.858032			0.959254	0.95232	1.00768	1.00493
6.75	0.962635	0.98199	0.968622	0.976056	1.02265	0.966393			0.915261	0.867884	0.810959	0.827576	0.911943	0.922819	0.978708	0.854641			0.956891	0.949443	1.00582	1.00243
7	0.960417	0.979057	0.964329	0.978128	1.02251	0.965743			0.909714	0.867445	0.800485	0.824144	0.917461	0.918557	0.974824	0.848115			0.955992	0.948944	1.00562	1.00138
7.25	0.958179	0.976582	0.958522	0.980561	1.02239	0.964941			0.907425	0.869216	0.797633	0.822653	0.919139	0.91719	0.972589	0.845813			0.954753	0.947389	1.00441	1.00036
7.5	0.956245	0.974009	0.951793	0.981892	1.02163	0.96285			0.900171	0.869906	0.796817	0.821558	0.915368	0.915017	0.971921	0.841828			0.953734	0.945447	1.00285	1.00004
7.75	0.954754	0.971174	0.947175	0.981697	1.01786	0.957112			0.896545	0.870637	0.795787	0.822062	0.906257	0.913215	0.970215	0.83865			0.952973	0.944351	1.00204	1.00035
8	0.954395	0.967497	0.945621	0.980845	1.01393	0.953032			0.894573	0.871893	0.800994	0.82026	0.883869	0.913693	0.972924	0.836828			0.951519	0.942044	0.999607	0.999649
8.25	0.955133	0.965122	0.942228	0.976441	1.01132	0.948873			0.890818	0.870375	0.805089	0.818688	0.862507	0.909731	0.974958	0.834107			0.950534	0.940344	0.998291	0.999367
8.5	0.953053	0.963622	0.941926	0.973817	1.00915	0.946191			0.889035	0.868407	0.801704	0.816769	0.845153	0.907349	0.977634	0.833533			0.949919	0.939643	0.997495	0.998809
8.75	0.953459	0.960992	0.943022	0.972051	1.01264	0.945018			0.883376	0.864274	0.79574	0.81465	0.837197	0.902428	0.981246	0.830622			0.948909	0.93895	0.996161	0.99808
9	0.952655	0.9595	0.943089	0.969707	1.0109	0.94267			0.88023	0.857955	0.787964	0.810871	0.832479	0.893366	0.981864	0.824664			0.947719	0.9381	0.995132	0.997531
9.25	0.950081	0.956619	0.941573	0.969027	1.01044	0.94088			0.879501	0.854872	0.781515	0.803981	0.82934	0.887313	0.981753	0.819568			0.946496	0.937487	0.994612	0.997207
9.5	0.950629	0.952847	0.939208	0.965673	1.00658	0.938909			0.880933	0.851712	0.784533	0.798125	0.823259	0.88178	0.980789	0.814203			0.944759	0.935763	0.993854	0.996352
9.75	0.950386	0.953675	0.937853	0.960634	0.996545	0.936172			0.889412	0.849319	0.791929	0.789944	0.822518	0.877921	0.978516	0.812407			0.94329	0.934035	0.993284	0.994904
10	0.950436	0.95387	0.936919	0.95656	0.992124	0.93572			0.895619	0.844214	0.803183	0.783358	0.821127	0.87765	0.976693	0.814716			0.941969	0.932181	0.992928	0.992978
10.25	0.950535	0.954191	0.935135	0.952979	0.985436	0.9345			0.894127	0.836581	0.811988	0.777387	0.811364	0.876066	0.974692	0.816457			0.939225	0.928201	0.990762	0.98907
10.5	0.948942	0.954309	0.934364	0.94976	0.983138	0.93341			0.890826	0.829083	0.809231	0.771201	0.80169	0.871465	0.971675	0.817646			0.936449	0.924975	0.98872	0.985673
10.75	0.946698	0.953111	0.932165	0.946592	0.981786	0.934398			0.878567	0.823643	0.797751	0.767181	0.773774	0.865969	0.969908	0.816039			0.934094	0.921813	0.986854	0.982394
11	0.943011	0.951667	0.927003	0.943298	0.98187	0.934747			0.869016	0.821983	0.783254	0.764857	0.750912	0.86097	0.969424	0.814268			0.9316	0.919281	0.984335	0.978562
11.25	0.939575	0.948665	0.925071	0.940255	0.98363	0.936027			0.86268	0.819148	0.770604	0.761202	0.737309	0.85227	0.968728	0.813794			0.93061	0.918388	0.983185	0.976065
11.5	0.935281	0.942321	0.920283	0.936464	0.984273	0.936887			0.851989	0.816285	0.760225	0.756961	0.726944	0.845618	0.969164	0.812792			0.930126	0.918394	0.982849	0.974235
11.75	0.929337	0.934997	0.915489	0.933313	0.985843	0.936458			0.840252	0.813334	0.754793	0.752907	0.723697	0.842301	0.968274	0.813991			0.929962	0.91974	0.983855	0.973717
12	0.925731	0.930933	0.912088	0.930475	0.986045	0.937292			0.817275	0.81077	0.752095	0.74833	0.718554	0.838744	0.966302	0.815184			0.929832	0.920042	0.985347	0.973394
12.25	0.924802	0.927668	0.908234	0.927775	0.985086	0.938166			0.796391	0.808807	0.747136	0.745383	0.716155	0.837239	0.963154	0.812159			0.928718	0.919381	0.986172	0.972661
12.5	0.925133	0.926664	0.905397	0.926325	0.984834	0.942052			0.784731	0.807438	0.742462	0.743842	0.714556	0.834992	0.959187	0.808711			0.927247	0.917828	0.986228	0.971187
12.75	0.926878	0.927508	0.899544	0.925344	0.983722	0.946213			0.778224	0.805979	0.739692	0.740517	0.71885	0.83106	0.955947	0.803823			0.924858	0.914782	0.985465	0.968946
13	0.926285	0.92463	0.896706	0.923949	0.982679	0.948328			0.781379	0.80394	0.727787	0.737625	0.725197	0.826013	0.953005	0.7967			0.922884	0.913042	0.985367	0.967685
13.25	0.923337	0.922028	0.891948	0.922158	0.981039	0.94999			0.784079	0.801947	0.711882	0.734945	0.727448	0.821505	0.952359	0.792759			0.921302	0.911758	0.984761	0.966239
13.5	0.92034	0.92198	0.8901	0.921003	0.979122	0.950098			0.779552	0.79907	0.694237	0.732034	0.730498	0.819069	0.950973	0.789675			0.919822	0.910769	0.984575	0.964457
13.75	0.91789	0.918571	0.892533	0.918534	0.977409	0.948713			0.778198	0.793936	0.676178	0.729592	0.727398	0.81689	0.949514	0.785917			0.919046	0.910489	0.983825	0.962855
14	0.917303	0.919774	0.889646	0.91618	0.976696	0.949308			0.776543	0.788003	0.666284	0.725251	0.73109	0.815555	0.947881	0.784346			0.917074	0.908586	0.981727	0.960193
14.25	0.916238	0.919588	0.889286	0.91368	0.977212	0.950351			0.77644	0.783225	0.663728	0.720776	0.735108	0.81507	0.945976	0.782491			0.915173	0.906317	0.980343	0.958046
14.5	0.916915	0.919468	0.884922	0.91021	0.979839	0.951733			0.770336	0.776238	0.667018	0.714284	0.726549	0.814023	0.946305	0.78202			0.913002	0.904232	0.978729	0.956213
14.75	0.915388	0.920365	0.879344	0.906983	0.983027	0.95423			0.763632	0.769518	0.673515	0.707566	0.723094	0.813179	0.946191	0.782557			0.910355	0.901777	0.976385	0.953375
15	0.914687	0.919578	0.874342	0.903188	0.985775	0.955751			0.758093	0.763297	0.680189	0.703359	0.721051	0.812128	0.945548	0.781501			0.908976	0.900183	0.975746	0.951149
15.25	0.915399	0.92037	0.870003	0.899166	0.986915	0.955278			0.746974	0.757038	0.687219	0.699659	0.723805	0.81094	0.944427	0.781632			0.907736	0.899925	0.97572	0.94877
15.5	0.914801	0.920027	0.870261	0.895385	0.986006	0.953587			0.738537	0.752061	0.691704	0.69629	0.733775	0.808365	0.942028	0.779495			0.906381	0.897619	0.97454	0.946112
15.75	0.916898	0.921224	0.871755	0.892635	0.984025	0.951279			0.721665	0.748313	0.700047	0.693496	0.735493	0.806201	0.940479	0.776531			0.905236	0.895643	0.974636	0.944354
16	0.916331	0.919944	0.874313	0.889112	0.981301	0.948068			0.698705	0.745002	0.712639	0.689301	0.733282	0.80546	0.939757	0.776198			0.903665	0.893825	0.974398	0.942579
16.25	0.915809	0.919119	0.876358	0.884965	0.979808	0.946003			0.683248	0.741488	0.728107	0.685416	0.720548	0.804606	0.938406	0.776157			0.90145	0.890896	0.973362	0.940791
16.5	0.915509	0.917476	0.87853	0.882203	0.978251	0.944255			0.671133	0.738785	0.744379	0.682947	0.711673	0.804119	0.93776	0.775161			0.899554	0.889408	0.973538	0.939751
16.75	0.913028	0.917411	0.879446	0.879962	0.977435	0.942345			0.66274	0.734333	0.749254	0.681722	0.705504	0.801905	0.936507	0.777203			0.897706	0.888	0.973102	0.938888
17	0.912753	0.917406	0.880167	0.879222	0.975983	0.941651			0.662629	0.729538	0.749065	0.681662	0.700134	0.798593	0.934746	0.776193			0.895866	0.887468	0.972314	0.938064
17.25	0.913178	0.91779	0.874271	0.882493	0.976085	0.944859			0.661626	0.72536	0.743657	0.681154	0.699403	0.794452	0.932993	0.774656			0.894247	0.886529	0.971578	0.937098
17.5	0.911796	0.919834	0.866251	0.884453	0.976232	0.948723			0.662457	0.721885	0.734899	0.681022	0.693658	0.790548	0.930205	0.774332			0.892619	0.885937	0.970848	0.935498
17.75	0.908809	0.921274	0.86132	0.885419	0.975879	0.952532			0.666015	0.720351	0.723183	0.679992	0.694586	0.786805	0.926071	0.77155			0.891107	0.886346	0.971128	0.934438
18	0.906651	0.924692	0.856798	0.887057	0.97724	0.956443			0.670285	0.720003	0.707396	0.677275	0.695553	0.783043	0.921924	0.769645			0.889209	0.885808	0.971182	0.933291
18.25	0.903035	0.925683	0.858464	0.885768	0.976512	0.957775			0.672145	0.719375	0.690686	0.675419	0.69738	0.780234	0.918021	0.76519			0.88762	0.885776	0.970608	0.931962
18.5	0.899988	0.925664	0.857456	0.883749	0.975601	0.957278			0.673868	0.717566	0.672556	0.673032	0.705632	0.777387	0.913758	0.762946			0.886111	0.885796	0.969952	0.931124
18.75	0.900376	0.922726	0.853741	0.881012	0.975042	0.956747			0.66929	0.715636	0.660284	0.670822	0.704132	0.775355	0.909343	0.761898			0.884581	0.884523	0.968808	0.929845
19	0.895029	0.918889	0.852437	0.877311	0.973323	0.954735			0.665364	0.712764	0.649515	0.67091	0.699058	0.7736	0.90332	0.761842			0.883497	0.883592	0.968226	0.928718
19.25	0.890957	0.916196	0.848742	0.873127	0.971212	0.951061			0.656156	0.70957	0.639136	0.671118	0.694468	0.770177	0.895656	0.761001			0.882062	0.882871	0.968126	0.927994
19.5	0.885485	0.91236	0.844878	0.869278	0.968705	0.947432			0.640655	0.706439	0.628864	0.671864	0.687044	0.767764	0.886904	0.758631			0.880104	0.881031	0.967396	0.926649
19.75	0.877972	0.907312	0.84187	0.865588	0.96601	0.94406			0.635537	0.703487	0.622154	0.671873	0.682454	0.764244	0.879368	0.755129			0.877821	0.8789	0.965807	0.924874
20	0.874232	0.90373	0.838529	0.861614	0.963905	0.941329			0.626037	0.69983	0.614095	0.669936	0.67355	0.760802	0.872782	0.749034			0.87588	0.876557	0.963557	0.92337
20.25	0.868773	0.901846	0.83664	0.857824	0.963257	0.938516			0.620302	0.695444	0.605396	0.667096	0.661665	0.758292	0.866763	0.743169			0.874601	0.874895	0.962033	0.922174
20.5	0.86493	0.898295	0.836291	0.853793	0.963161	0.936543			0.61707	0.691027	0.603763	0.662608	0.644371	0.755065	0.860883	0.737571			0.873237	0.872283	0.960307	0.920735
20.75	0.862066	0.896549	0.837673	0.850098	0.962188	0.934866			0.615304	0.686501	0.596237	0.659113	0.632328	0.753535	0.855965	0.73387			0.87227	0.870375	0.959395	0.919536
21	0.858502	0.894114	0.838443	0.846755	0.960776	0.933678			0.612663	0.682209	0.595562	0.65529	0.625684	0.749737	0.851935	0.732684			0.871881	0.869102	0.959525	0.918567
21.25	0.856681	0.888837	0.836691	0.843478	0.958694	0.93258			0.612157	0.678649	0.598379	0.650405	0.619307	0.74631	0.848314	0.730064			0.870647	0.866489	0.958487	0.916706
21.5	0.853173	0.887446	0.835457	0.841032	0.957158	0.931652			0.612389	0.675006	0.597728	0.646749	0.619544	0.74209	0.846073	0.728887			0.869931	0.865363	0.957775	0.915211
21.75	0.85033	0.885259	0.833791	0.838772	0.957444	0.931616			0.606567	0.66947	0.601503	0.641661	0.620699	0.737016	0.843201	0.725125			0.86835	0.862933	0.955988	0.912705
22	0.8479	0.883122	0.829931	0.836418	0.958262	0.931798			0.601226	0.664606	0.604888	0.636818	0.624618	0.733305	0.840288	0.721037			0.865709	0.859956	0.953628	0.910058
22.25	0.844234	0.878399	0.83263	0.835595	0.960186	0.933078			0.59561	0.659842	0.60458	0.632381	0.632416	0.728038	0.838672	0.71951			0.863272	0.857506	0.951578	0.90771
22.5	0.842368	0.874465	0.835331	0.836576	0.963442	0.932953			0.596759	0.654463	0.607408	0.626857	0.643541	0.721274	0.837025	0.712955			0.860925	0.854976	0.949806	0.905293
22.75	0.840751	0.870852	0.833414	0.83961	0.96738	0.934273			0.599048	0.653055	0.609432	0.622584	0.655427	0.716283	0.835959	0.709411			0.859222	0.853407	0.94883	0.9038
23	0.837028	0.867922	0.830793	0.844451	0.97186	0.936586			0.602066	0.650168	0.609243	0.618838	0.664765	0.71212	0.83411	0.703455			0.857976	0.852257	0.948056	0.902947
23.25	0.834775	0.866416	0.8268	0.850647	0.976539	0.940148			0.606013	0.648835	0.611645	0.617045	0.672264	0.70971	0.832803	0.699689			0.857427	0.851323	0.947665	0.902239
23.5	0.831467	0.862123	0.819338	0.857168	0.980444	0.945879			0.60643	0.650016	0.612402	0.615962	0.678397	0.711346	0.832177	0.700858			0.856997	0.851239	0.947608	0.902237
23.75	0.827356	0.858235	0.814891	0.863974	0.983957	0.949622			0.607476	0.645762	0.612166	0.614952	0.675515	0.711156	0.830274	0.695848			0.856885	0.851652	0.948148	0.903418
24	0.824386	0.851811	0.814278	0.872009	0.98763	0.953691			0.603429	0.641787	0.59645	0.606148	0.682346	0.709787	0.831583	0.691961
24.25	0.81929	0.848155	0.810411	0.879924	0.990217	0.957511			0.608916	0.63771	0.569231	0.601878	0.679621	0.703581	0.829505	0.685724
24.5	0.816898	0.847135	0.807704	0.888523	0.992301	0.961059			0.602641	0.636852	0.546698	0.600861	0.681122	0.694353	0.825129	0.672861
24.75	0.815634	0.841776	0.808328	0.896941	0.994282	0.964623			0.586008	0.639572	0.520899	0.595347	0.678595	0.694287	0.81911	0.673729
25	0.81587	0.839053	0.806007	0.905145	0.996397	0.967997			0.559294	0.63372	0.546982	0.589092	0.651271	0.687128	0.820379	0.65459
25.25	0.815525	0.836429	0.806051	0.910235	0.998325	0.969504			0.567867	0.633072	0.537136	0.58757	0.640333	0.687132	0.820662	0.659832
25.5	0.817936	0.831641	0.808321	0.916926	1.00041	0.97226			0.561351	0.625667	0.528379	0.585547	0.631252	0.686979	0.818482	0.653572
25.75	0.81712	0.832107	0.809565	0.92204	1.00171	0.974187			0.541667	0.619258	0.510012	0.57739	0.611509	0.68568	0.81215	0.648823
26	0.819505	0.833576	0.811313	0.924997	1.00254	0.975787			0.534294	0.617986	0.499503	0.569429	0.610324	0.684106	0.810817	0.646398
26.25	0.824261	0.83886	0.811806	0.929413	1.00405	0.979405			0.533128	0.615468	0.493633	0.563337	0.61293	0.680743	0.808556	0.634381
26.5	0.8242	0.843331	0.811948	0.929383	1.00518	0.981213			0.547977	0.611596	0.489515	0.565751	0.623118	0.694467	0.803921	0.645458
26.75	0.828484	0.847471	0.810875	0.929958	1.00604	0.983508			0.536866	0.608096	0.471953	0.562686	0.633621	0.682304	0.803573	0.639969
27	0.831552	0.849384	0.809497	0.93033	1.00658	0.984513			0.527949	0.606953	0.465231	0.561551	0.629988	0.670614	0.797274	0.631506
27.25	0.828679	0.843566	0.804241	0.93053	1.00603	0.982877			0.521639	0.604541	0.46097	0.558691	0.630186	0.66097	0.789851	0.614903
27.5	0.829264	0.841413	0.800231	0.931132	1.00432	0.981798			0.523594	0.604408	0.46116	0.557298	0.622328	0.660747	0.791194	0.617801
27.75	0.830587	0.838339	0.795047	0.931042	1.00311	0.980607			0.515398	0.604	0.467219	0.550956	0.601875	0.650749	0.784733	0.609341
28	0.827497	0.834898	0.789632	0.93159	1.00168	0.979145			0.508059	0.602367	0.474556	0.548476	0.618379	0.64408	0.777219	0.604726
28.25	0.831969	0.83389	0.789227	0.935527	1.00152	0.979224			0.506653	0.60006	0.477444	0.542416	0.631331	0.638561	0.772131	0.605967
28.5	0.832827	0.832011	0.786487	0.939085	1.00143	0.979711			0.494273	0.595697	0.468024	0.538265	0.630659	0.634205	0.772435	0.601724
28.75	0.827981	0.834638	0.785491	0.944233	1.00091	0.980262			0.475652	0.588686	0.472426	0.53239	0.640452	0.639518	0.770694	0.596113
29	0.828516	0.834693	0.785776	0.948005	1.00098	0.981072			0.485288	0.585928	0.482035	0.531599	0.639228	0.639654	0.767351	0.598917
29.25	0.824638	0.838896	0.784391	0.948601	0.999713	0.982184

## Sheet: Fig. 1 d
Fig. 1 d: normalized area occupied by MDCK E-cad KO cells in competition with WT cells or dKO cells. E-cad KO cells are in majority in both conditions
time [hours]	vs WT								vs dKO
0	1.00344	1.01177	0.995387	1.00902	1.00953	1.0118			1	1	1	1	1	1	1	1
0.25	1.00025	0.999467	0.999822	0.999329	0.999827	0.999472			1.00707	0.99072	0.994651	1.00311	1.00557	1.0066	1.00653	1.00209
0.5	1.00011	0.993657	1.00116	0.992598	0.993527	0.991601			1.01294	0.988439	0.989421	1.0067	1.00859	1.01971	1.01018	1.00139
0.75	1.00043	0.990527	1.00222	0.985837	0.987497	0.98674			1.0168	0.989454	0.983353	1.01217	1.01259	1.03049	1.01278	1.00054
1	1.00125	0.984736	1.00342	0.977275	0.981734	0.984998			1.01917	0.995865	0.981484	1.01853	1.0165	1.04061	1.01511	0.999162
1.25	1.00346	0.982774	1.00491	0.967713	0.975521	0.980549			1.02267	1.00625	0.98542	1.02157	1.02	1.04698	1.01562	1.00051
1.5	1.00644	0.983156	1.0058	0.958239	0.970999	0.977873			1.02179	1.01417	0.991493	1.02222	1.02216	1.05121	1.02085	1.00553
1.75	1.00741	0.981883	1.00369	0.951957	0.969913	0.976677			1.02202	1.0179	0.995943	1.01747	1.02347	1.05886	1.02659	1.01128
2	1.00873	0.983589	0.999165	0.947598	0.970279	0.972955			1.02309	1.0186	1.00014	1.01152	1.02177	1.06399	1.03749	1.0161
2.25	1.00916	0.985468	0.996212	0.945247	0.97382	0.968593			1.02267	1.01586	1.00555	1.00547	1.01974	1.06675	1.04816	1.01837
2.5	1.00633	0.985246	0.991467	0.943694	0.978983	0.964828			1.02508	1.01074	1.00882	1.00213	1.01939	1.07064	1.05587	1.02147
2.75	1.00485	0.989413	0.992543	0.940437	0.984437	0.957637			1.03156	1.00988	1.01491	1.00192	1.02015	1.07032	1.06265	1.02505
3	1.00066	0.99206	0.99273	0.937063	0.991663	0.949375			1.03872	1.01221	1.01949	1.00296	1.02206	1.06928	1.06459	1.0331
3.25	0.99582	0.992815	0.989647	0.934599	0.999363	0.944062			1.04642	1.01966	1.01766	1.00997	1.02543	1.06717	1.0658	1.04324
3.5	0.989868	0.991588	0.990116	0.934469	1.0057	0.94053			1.05415	1.02943	1.0153	1.01742	1.02617	1.06451	1.06543	1.05379
3.75	0.985106	0.988585	0.987917	0.936831	1.01314	0.942457			1.05689	1.04042	1.01414	1.02412	1.02886	1.0605	1.06291	1.06523
4	0.980033	0.985738	0.986032	0.940777	1.01993	0.946194			1.05755	1.05264	1.0145	1.03224	1.033	1.06605	1.06205	1.07291
4.25	0.975705	0.982565	0.985636	0.945719	1.02492	0.948915			1.05807	1.06156	1.01632	1.03498	1.03393	1.07354	1.06044	1.07952
4.5	0.972319	0.982325	0.983711	0.949647	1.02944	0.950245			1.05687	1.06761	1.0203	1.03595	1.03819	1.0795	1.05774	1.08438
4.75	0.970305	0.981362	0.979967	0.95255	1.03097	0.948427			1.05379	1.07017	1.0214	1.03901	1.03934	1.08909	1.05941	1.08763
5	0.96822	0.982945	0.976593	0.954826	1.03102	0.951581			1.04749	1.07204	1.02135	1.04006	1.0389	1.08685	1.05863	1.09035
5.25	0.968967	0.98451	0.973788	0.957281	1.0306	0.956204			1.03776	1.07485	1.0211	1.04074	1.04049	1.09021	1.0593	1.09168
5.5	0.970635	0.985273	0.971609	0.960468	1.02863	0.961619			1.03038	1.07733	1.02059	1.04158	1.03948	1.09414	1.06404	1.09329
5.75	0.969055	0.985533	0.969899	0.963587	1.02732	0.967174			1.02654	1.07648	1.02072	1.04002	1.03904	1.0975	1.06871	1.09506
6	0.96894	0.984924	0.969153	0.967467	1.02607	0.967865			1.02643	1.07268	1.01884	1.03925	1.03771	1.10704	1.07422	1.098
6.25	0.966487	0.983734	0.971153	0.970043	1.02374	0.967708			1.03335	1.06473	1.01815	1.03951	1.03549	1.11169	1.08105	1.0999
6.5	0.96411	0.98263	0.971966	0.972717	1.02282	0.966496			1.03834	1.06031	1.01745	1.04061	1.03303	1.11794	1.0882	1.10147
6.75	0.962635	0.98199	0.968622	0.976056	1.02265	0.966393			1.04373	1.05969	1.01877	1.04251	1.02936	1.12201	1.09293	1.10268
7	0.960417	0.979057	0.964329	0.978128	1.02251	0.965743			1.04955	1.06668	1.02542	1.04469	1.02907	1.12309	1.09829	1.10222
7.25	0.958179	0.976582	0.958522	0.980561	1.02239	0.964941			1.0527	1.08057	1.02913	1.04396	1.03067	1.12377	1.1006	1.10289
7.5	0.956245	0.974009	0.951793	0.981892	1.02163	0.96285			1.05687	1.092	1.03179	1.04307	1.03458	1.12412	1.10072	1.10253
7.75	0.954754	0.971174	0.947175	0.981697	1.01786	0.957112			1.06096	1.10272	1.03417	1.04163	1.03961	1.1277	1.10265	1.10073
8	0.954395	0.967497	0.945621	0.980845	1.01393	0.953032			1.06461	1.10947	1.03468	1.04304	1.04322	1.13395	1.10468	1.10077
8.25	0.955133	0.965122	0.942228	0.976441	1.01132	0.948873			1.06687	1.11396	1.04	1.04828	1.04472	1.14167	1.1077	1.10076
8.5	0.953053	0.963622	0.941926	0.973817	1.00915	0.946191			1.06823	1.12207	1.04586	1.05427	1.04404	1.15044	1.11155	1.10157
8.75	0.953459	0.960992	0.943022	0.972051	1.01264	0.945018			1.06645	1.1275	1.05696	1.0593	1.04351	1.15641	1.11436	1.10262
9	0.952655	0.9595	0.943089	0.969707	1.0109	0.94267			1.06434	1.13043	1.06783	1.06166	1.04292	1.16077	1.11551	1.10183
9.25	0.950081	0.956619	0.941573	0.969027	1.01044	0.94088			1.06397	1.13455	1.07568	1.06488	1.04363	1.1664	1.11808	1.10107
9.5	0.950629	0.952847	0.939208	0.965673	1.00658	0.938909			1.06476	1.13421	1.08259	1.06862	1.04435	1.17038	1.12051	1.09964
9.75	0.950386	0.953675	0.937853	0.960634	0.996545	0.936172			1.06676	1.13311	1.08456	1.07702	1.04495	1.17482	1.12244	1.09853
10	0.950436	0.95387	0.936919	0.95656	0.992124	0.93572			1.07028	1.13087	1.08581	1.08759	1.04473	1.18043	1.12543	1.0973
10.25	0.950535	0.954191	0.935135	0.952979	0.985436	0.9345			1.07105	1.12805	1.08543	1.09859	1.04481	1.18328	1.1272	1.093
10.5	0.948942	0.954309	0.934364	0.94976	0.983138	0.93341			1.07386	1.1238	1.08286	1.11052	1.04537	1.18551	1.12966	1.09254
10.75	0.946698	0.953111	0.932165	0.946592	0.981786	0.934398			1.07818	1.12968	1.08198	1.11852	1.04658	1.18838	1.13188	1.09276
11	0.943011	0.951667	0.927003	0.943298	0.98187	0.934747			1.07915	1.13762	1.08034	1.12541	1.04799	1.19146	1.1331	1.09635
11.25	0.939575	0.948665	0.925071	0.940255	0.98363	0.936027			1.0836	1.14394	1.07759	1.13047	1.04932	1.19576	1.13369	1.10088
11.5	0.935281	0.942321	0.920283	0.936464	0.984273	0.936887			1.0848	1.1541	1.0793	1.13386	1.05019	1.20388	1.13404	1.1024
11.75	0.929337	0.934997	0.915489	0.933313	0.985843	0.936458			1.08434	1.15173	1.0785	1.1367	1.04938	1.21179	1.13462	1.10278
12	0.925731	0.930933	0.912088	0.930475	0.986045	0.937292			1.086	1.15528	1.07918	1.13809	1.04805	1.21811	1.13607	1.10193
12.25	0.924802	0.927668	0.908234	0.927775	0.985086	0.938166			1.08494	1.15945	1.08401	1.13976	1.04664	1.2222	1.1368	1.10223
12.5	0.925133	0.926664	0.905397	0.926325	0.984834	0.942052			1.08449	1.16302	1.08876	1.14161	1.04495	1.22248	1.13765	1.10213
12.75	0.926878	0.927508	0.899544	0.925344	0.983722	0.946213			1.08309	1.17312	1.09438	1.14467	1.04361	1.22213	1.13992	1.10462
13	0.926285	0.92463	0.896706	0.923949	0.982679	0.948328			1.08078	1.17804	1.10133	1.14666
13.25	0.923337	0.922028	0.891948	0.922158	0.981039	0.94999			1.0782	1.18467	1.10862	1.14829
13.5	0.92034	0.92198	0.8901	0.921003	0.979122	0.950098			1.07438	1.18898	1.11344	1.14955
13.75	0.91789	0.918571	0.892533	0.918534	0.977409	0.948713			1.07408	1.19013	1.1189	1.14907
14	0.917303	0.919774	0.889646	0.91618	0.976696	0.949308			1.07575	1.19085	1.12125	1.14977
14.25	0.916238	0.919588	0.889286	0.91368	0.977212	0.950351			1.07982	1.19122	1.12137	1.14939
14.5	0.916915	0.919468	0.884922	0.91021	0.979839	0.951733			1.08508	1.19501	1.12334	1.14752
14.75	0.915388	0.920365	0.879344	0.906983	0.983027	0.95423			1.08884	1.20164	1.12542	1.14756
15	0.914687	0.919578	0.874342	0.903188	0.985775	0.955751			1.09041	1.20982	1.12849	1.14755
15.25	0.915399	0.92037	0.870003	0.899166	0.986915	0.955278			1.0897	1.21911	1.13241	1.1484
15.5	0.914801	0.920027	0.870261	0.895385	0.986006	0.953587			1.08915	1.22544	1.13527	1.14949
15.75	0.916898	0.921224	0.871755	0.892635	0.984025	0.951279			1.08853	1.23006	1.13645	1.14867
16	0.916331	0.919944	0.874313	0.889112	0.981301	0.948068			1.08927	1.23602	1.13907	1.14788
16.25	0.915809	0.919119	0.876358	0.884965	0.979808	0.946003			1.09002	1.24025	1.14154	1.14638
16.5	0.915509	0.917476	0.87853	0.882203	0.978251	0.944255			1.09065	1.24495	1.14351	1.14522
16.75	0.913028	0.917411	0.879446	0.879962	0.977435	0.942345			1.09042	1.25089	1.14656	1.14395
17	0.912753	0.917406	0.880167	0.879222	0.975983	0.941651			1.0905	1.25391	1.14836	1.13946
17.25	0.913178	0.91779	0.874271	0.882493	0.976085	0.944859			1.09108	1.25627	1.15086	1.13898
17.5	0.911796	0.919834	0.866251	0.884453	0.976232	0.948723			1.09235	1.25932	1.15312	1.13921
17.75	0.908809	0.921274	0.86132	0.885419	0.975879	0.952532			1.09382	1.26258	1.15436	1.14296
18	0.906651	0.924692	0.856798	0.887057	0.97724	0.956443			1.09521	1.26713	1.15497	1.14768
18.25	0.903035	0.925683	0.858464	0.885768	0.976512	0.957775			1.09612	1.27574	1.15532	1.14926
18.5	0.899988	0.925664	0.857456	0.883749	0.975601	0.957278			1.09527	1.28412	1.15591	1.14965
18.75	0.900376	0.922726	0.853741	0.881012	0.975042	0.956747			1.09389	1.29082	1.15739	1.14877
19	0.895029	0.918889	0.852437	0.877311	0.973323	0.954735			1.09241	1.29515	1.15813	1.14909
19.25	0.890957	0.916196	0.848742	0.873127	0.971212	0.951061			1.09065	1.29545	1.159	1.14898
19.5	0.885485	0.91236	0.844878	0.869278	0.968705	0.947432			1.08925	1.29508	1.16131	1.15158

## Sheet: Fig. 1 e
Fig. 1 e: Average isotropic stress for each cell type, each datapoint represent one frame from n=5 movies, N=2 experiments
E-cad (+)	E-cad (-)
12429.1	-1198.49
12632	-1191
12206	-1233.8
11810.5	-1285.21
12208.1	-1274.79
11505.4	-1279.85
11229.7	-1343.63
11385.3	-1377.07
11459.5	-1311.07
11323	-1288.02
10925.5	-1235.9
10777	-1239.39
10464.5	-1287.59
10305	-1309.04
10230.1	-1238.75
9711.15	-1279.93
9813.05	-1189.34
9722.76	-1175.9
9698.14	-1360.24
10084	-1369.31
10277.2	-1381.87
10224.5	-1261.89
10345.2	-1397.84
10641	-1387.23
10604.6	-1319.12
10593.2	-1404.78
10828.6	-1338.22
10449.3	-1326.39
10787.6	-1440.16
10620.6	-1512.69
10520.5	-1571.41
10458.2	-1723.97
10651.8	-1735.29
10678.3	-1758.85
10504.8	-1830.09
10685	-1900.76
9964.88	-1837.89
10001.9	-1798.12
10465.8	-1868.41
9678.76	-1746.76
9574.35	-1725.21
9109.6	-1718.68
8971.68	-1756.52
9093.95	-1877.02
9078.88	-1845.21
9330.85	-1885.8
9413.61	-1887.38
9535.44	-2042.33
9897.58	-2125.08
9826.37	-2101.3
9363.87	-2076.2
9297.83	-2043.07
9681.46	-2069.05
9503.31	-2039.75
9153.19	-1908.59
9573.25	-2073.97
9530.2	-2071.11
9846.61	-2070.08
9900.04	-2111.2
9390.76	-2075.58
9455.85	-2108.29
8408.08	-1802.57
8490.8	-1878.27
8310.64	-1953.96
8307.17	-1998.35
8132.88	-1928.15
7764.74	-1773.76
7745.16	-1771.41
7959.2	-1817.32
7817.45	-1813.4
7922.01	-1780.92
7712.37	-1758.92
7284.87	-1584.13
7332.53	-1660.39
7456.61	-1752.03
7357.79	-1712.79
7506.12	-1736.47
7304.02	-1671.86
6913.56	-1563.89
6780.6	-1567.73
6775.43	-1633.11
7308.91	-1793.47
7156.49	-1782.68
7293.85	-1669.21
7252.29	-1624.87
7342.08	-1616.16
7390.34	-1607.86
7852.17	-2088.76
8146.79	-2149.12
8195.02	-2195.06
7621.03	-2090.77
7492.73	-2066.48
7494.67	-2208.33
7577.13	-2241.64
7595.16	-2144.48
7680.85	-2149.08
7539.84	-2069.17
7354.55	-2138.23
7354.7	-2070.37
7207.71	-1990.03
7251.2	-2167.21
7341.49	-1954.15
6843.24	-2027.24
6965.53	-2124.44
6970.43	-2030.93
8163.16	-2222.43
8818.38	-2385.69
8964.17	-2388.4
8318.83	-2465.26
8846.26	-2464.11
8839.19	-2599.71
8773.12	-2379.55
8765.95	-2291.69
8444.87	-2411.86
8518.63	-2181.93
8161.7	-2140.76
8366.19	-2229.78
8417.91	-2417.69
8611.41	-2478.07
8570.47	-2410.1
8412.72	-2558.41
7999.06	-2438.32
7896.14	-2474.73
7982.83	-2647.51
7921.78	-2520.83
7497.13	-2557.57
8003.94	-2538.07
7891.08	-2446.96
7437.63	-2281.67
6947.99	-2614.57
6770.41	-2490.21
6729.2	-2490.83
6864.4	-2360.01
6819.31	-2598.14
6842.72	-2606.47
6734.02	-2499
6880.73	-2556.76
6369.26	-2534.93
6912.51	-2821.95
6227.09	-2704.68
5919.91	-2647.11
5895.32	-2609.47
5787.21	-2683.46
5774.68	-2679.67
5950.78	-2544.27
5863.53	-2726.69
5748.51	-2777.3
5998.16	-2672.31
6625.94	-2359.57
6354.66	-2370.8
5619.08	-2751.43
5601.18	-2808.21
5909.79	-2881.7
5600.55	-2849.43
5571.14	-2807.26
5715.01	-2989.67
5513.62	-3029.31
5680.82	-2863.48
5535.02	-2928.98
5378.21	-3049.39
5473.28	-2868.89
5155.87	-2841.63
5035.91	-2920.05
5044.38	-2839.73
4849.24	-2892.73
4841.94	-2873.48
4719.41	-2862.08
4907.5	-2896.68
4935.17	-2948.34
4725.85	-2854.82
4754.5	-2889.61
4911.2	-2893.25
4654.22	-2967.4
4635.3	-2799.48
4671.39	-2929.27
4718.17	-2799.79
4612.92	-3001.99
4298.17	-2757.89
4471.39	-3021.08
4470.33	-2987.55
4081.62	-2762.04
4047.87	-2705.17
4035.13	-2879.49
3992.21	-2932.64
3930.39	-2843.35
4099.73	-3062.27
3639.61	-2766.72
3604.11	-2676.62
3492.02	-2602.2
3382.04	-2548.35
2944.79	-2139.86
3142.16	-2473.03
2808	-2015.98
2728.1	-2002.49
2821.49	-2142.15
2687.94	-2048.32
2644.21	-2142.37
2675.72	-2049.69
2587.08	-1980.07
2396.86	-1720.77
2541.84	-1856.78
2412.82	-1908.13
2471.61	-1780.22
2613.33	-2138.05
2351.53	-1826.41
2538.99	-2127.03
2765.86	-2547.09
2669.33	-2298.58
2595.85	-2331.85
2731.34	-2541.78
8120.63	-1358.13
8492.29	-1461.24
8533.16	-1478.54
8573.74	-1501.98
8138.41	-1535.32
8420.5	-1396.07
8153.18	-1426.21
8592.92	-1434.19
8334.79	-1360.69
7943	-1405.1
7831.92	-1430.71
8006.04	-1446.31
7973.19	-1483.74
7610.23	-1503.86
7469.32	-1539.73
7244.31	-1483.57
6987.83	-1481.25
7142.92	-1538.78
7143.31	-1613.98
7143.65	-1594.39
6938.56	-1602.58
6890.95	-1539.07
6762.02	-1538.81
7156.1	-1616.73
6587	-1579.16
6203.86	-1413.84
6046.55	-1383.92
6402.18	-1557.49
6230.63	-1459.02
6720.66	-1590.72
6526.85	-1514.04
6974.89	-1697.25
6880.67	-1746.13
7138.87	-1774.14
7250.6	-1836.63
6846.33	-1820.66
6469.04	-1751.29
6294.17	-1692.36
6449.23	-1685.32
6483.24	-1700.57
5981.96	-1673.42
6223.69	-1690.55
5775.5	-1574.31
5870.97	-1648.67
5794.43	-1639
5625.46	-1670.61
5787.59	-1718.99
5549.75	-1715.86
5728.56	-1762.16
5627.96	-1642.3
5606.61	-1634.24
5774.29	-1639.81
5662.43	-1654.23
5657.16	-1673.57
5644.35	-1605.05
5625.5	-1625.64
5478.11	-1657.43
5129.98	-1588.88
5120.43	-1616.04
5483.53	-1711.39
5542.37	-1672.26
5521.79	-1765.76
5618.75	-1785.22
5610.77	-1865.8
5543.87	-1800.39
5623.66	-1895.21
5732.52	-1945.49
5617.05	-1956.21
5154.79	-1813.7
5117.5	-1803.71
5268.68	-1875.85
5414.78	-1937.01
5455.24	-1898.05
5630.75	-2002.33
5398.07	-1891.37
4978.69	-1747.63
5211.66	-1902.59
4885.58	-1782.59
4664	-1644.22
4658.18	-1706.08
4792.99	-1760.71
4636.46	-1713.8
4503.45	-1570.83
4156.57	-1509.81
4080.76	-1530.82
3868.02	-1365.48
3922.84	-1402.45
3715.15	-1422.9
3790.42	-1498.55
4059.85	-1626.19
4026.74	-1535.28
3900.34	-1459.43
3791.18	-1404.43
3870.09	-1481.42
3805.2	-1490.26
4017.62	-1602.47
4165.72	-1647.68
4224.27	-1732.36
4307.57	-1775.3
4020.32	-1641.7
3847.21	-1574.36
3781.52	-1589.03
3586.93	-1538.44
3567.37	-1477.74
3447.56	-1400.23
10201.9	-1703
10296.1	-1849.25
10848.8	-2005.8
11297.5	-2093.74
11139.7	-2025.88
10889.4	-2066.43
10954.8	-2029.41
10506.3	-2043.21
10524.5	-2004.34
10601.5	-2201.87
10068.5	-2139.21
10370.6	-2189.15
10665.5	-2306.52
10992.9	-2415.65
10679	-2381.73
11022.8	-2459.63
10833.2	-2427.21
11027.5	-2637.16
11214.5	-2687.56
10631	-2793.37
10923.1	-2585.72
10801.7	-2718.22
10010.7	-2488.52
9771.15	-2507.96
9904.42	-2493.7
9813.78	-2544.42
9658.77	-2662.38
9528.19	-2686.73
9583.07	-2529.64
9393.37	-2665.73
9540.72	-2683.26
9722.21	-2826.43
9462.63	-3136.99
9835.96	-2945.33
9743.74	-2959.36
9638.2	-2874.27
9698.85	-2708.17
9867.05	-2922.3
9861.16	-3049.65
9448.76	-2969.82
9340.04	-2852.14
9418.56	-3076.23
9295.46	-3065.86
8880	-2862.14
8974.78	-2840.31
8793.31	-2800.69
8602.9	-2844.44
8390.11	-2858.11
8590.93	-2877.75
8023.41	-2726.18
8279.65	-2808.7
7509.45	-2720.74
7437.24	-2330.72
7651.71	-2695.68
7115.07	-2745.09
7080.66	-2531.86
7049.52	-2634.12
7186.19	-2718.87
7047.55	-2481.8
7409.24	-2732.96
7212.05	-2605.72
6960.3	-2756.6
6979.99	-2907.64
7209.95	-3082.59
6588.76	-2623.87
6767.8	-2832.64
6453.29	-2629.72
6337.77	-2672.78
6418.81	-2561.29
6182.33	-2420.85
6241.12	-2556.48
6131.65	-2478.09
6396.52	-2524.73
6201.48	-2673.13
6360.55	-2857.38
6541.31	-2826.74
6297.71	-2735.82
6506.23	-2802.98
6694.56	-3168.25
6440.52	-2869.83
6132.81	-2752.45
6177.42	-2917.84
6283.53	-2964.98
6410.84	-3091.65
6678.83	-3298.73
6461.36	-3209.98
6197.96	-2755
6010.77	-2737.07
5993.41	-2754.45
5877.97	-2770.33
5510.05	-2674.86
5313.7	-2619.59
4945.34	-2382.7
5188.26	-2546.73
5268.62	-2536.36
5574.13	-2981.44
5359.03	-2850.18
5618.58	-2897.89
5474.82	-2916.07
5348.26	-2947.07
5228.54	-2731.57
4893.91	-2483.22
5358.71	-2831.44
5173.96	-2929.98
5336.71	-2995.6

## Sheet: Fig. 1 f
Fig. 1 f: Average isotropic stress for each cell type, each datapoint represent one frame from n=14 movies, N=4 experiments
WT	KO
-123.13	357.625
-127.448	342.523
-128.697	336.093
-128.543	325.511
-124.953	305.793
-120.96	305.142
-122.066	301.808
-123.055	314.707
-113.411	285.852
-103.881	268.179
-97.3697	256.281
-94.5601	242.982
-88.5699	230.235
-84.1883	218.311
-90.1315	237.931
-83.4882	224.734
-77.6024	207.756
-71.4099	179.324
-66.2147	178.479
-71.4301	188.511
-72.6879	188.224
-76.6743	191.817
-76.8602	194.525
-65.3699	177.166
-70.3129	181.008
-68.24	170.434
-68.1831	168.457
-69.0343	170.074
-75.5439	189.019
-71.5385	183.939
-68.0874	169.694
-66.2872	168.992
-63.0172	159.333
-65.2615	160.464
-65.7605	154.255
-58.6435	138.558
-58.2205	151.673
-62.9856	163.971
-63.2387	161.57
-67.4668	176.46
-65.1562	169.063
-69.2404	171.038
-57.0106	149.648
-60.6556	154.303
-63.6415	171.424
-57.6171	156.905
-57.4187	156.754
-55.9799	162.22
-60.7871	159.593
-52.5783	140.103
-56.0253	142.265
-46.1625	124.537
-40.1799	108.651
-39.0991	101.093
-43.5752	103.784
-33.5531	81.2677
-29.7017	66.8791
-20.3985	53.7904
-22.1839	56.1651
-12.2699	37.726
-21.7634	50.733
-21.0531	52.0508
-25.5488	61.3906
-27.401	65.1852
-23.0148	56.9441
-23.545	53.3689
-24.5613	61.1279
-25.7219	65.7426
-26.1224	54.601
-27.481	56.9215
-31.3016	64.9948
-35.173	83.2237
-27.4723	70.2888
-28.5028	69.2551
-24.1626	57.4428
-25.9113	64.6271
-30.2324	73.3855
-8.6751	35.5407
-26.585	72.4998
-24.6745	60.1447
-18.4746	44.2935
-17.4816	38.1727
-26.4262	53.2322
-24.6628	52.9999
-19.2729	51.9277
-17.4545	45.6951
-14.3185	39.831
-16.973	44.7614
-17.1265	44.9451
-20.8808	37.4548
-7.16559	16.6853
-14.0452	25.6568
-11.2933	24.8211
-10.4709	24.0467
-20.7656	56.4878
-22.9571	57.195
-22.3581	53.9525
-16.5526	55.0001
-27.4272	75.5735
-29.4672	82.5132
-14.574	42.0508
-24.0425	63.9603
-13.3215	36.7866
-22.1704	56.4869
-26.1996	61.8558
-29.9202	77.0558
-24.396	56.057
-27.8217	73.0918
-23.8739	55.7217
-24.6849	65.0194
-18.5635	49.3184
-17.0879	47.1431
-5.52915	10.8345
-7.39175	28.5867
-22.6773	56.1609
-19.9382	45.1873
-10.5	23.0236
-12.1854	25.2862
-10.9245	23.963
-12.3586	27.1162
-11.2443	23.3242
-7.25318	17.0087
7.418	-31.919
5.16188	-17.5466
-1.10048	-1.14534
1.76396	-11.012
-6.86501	10.2674
-6.49954	2.57912
-15.8239	24.9385
-4.32734	4.68498
-9.76716	25.5918
-12.7971	26.6901
-7.74984	12.2439
-12.0245	21.4289
-6.12662	-2.20502
-8.8294	9.03271
4.32057	-17.6293
-6.58775	6.70136
-2.84874	4.41906
-3.26903	0.588613
-18.9495	30.928
-11.8966	21.566
-11.6387	26.8377
-15.4866	33.7399
-15.6966	34.3956
-26.9712	55.9887
-22.5292	37.1295
-25.1892	50.9811
-23.7202	46.5277
-24.9462	46.2213
-22.3846	42.2728
-31.9931	64.0909
-32.0458	62.8557
-31.0286	65.8729
-20.6818	39.4907
-22.9143	42.1698
-27.3593	56.6887
-19.0454	34.9516
-26.2109	58.6687
-40.2807	82.864
-25.899	60.2035
-226.583	292.062
-228.812	272.521
-229.601	274.511
-233.263	281.344
-224.967	258.446
-189.356	232.075
-209.78	242.78
-196.8	224.609
-186.85	213.346
-162.139	180.298
-134.6	152.763
-119.226	134.864
-101.411	111.092
-82.159	92.5633
-93.8794	106.36
-97.3718	105.328
-94.8907	98.7931
-99.2263	98.4156
-99.672	95.1352
-115.144	106.905
-116.326	110.287
-127.073	116.982
-142.045	134.028
-147.187	138.47
-136.266	134.757
-148.228	141.278
-142.336	136.298
-133.045	131.699
-128.069	126.333
-135.656	137.212
-149.122	149.676
-150.101	154.289
-154.369	149.72
-171.978	168.147
-169.978	162.688
-170.4	152.642
-152.655	144.328
-154.733	143.058
-155.002	147.347
-148.795	135.651
-141.433	132.198
-129.609	124.578
-129.683	114.565
-134.698	126.132
-137.161	121.984
-149.039	134.991
-150.374	133.242
-144.006	130.624
-143.384	128.959
-144.606	137.216
-137.012	118.876
-143.694	129.552
-140.752	126.23
-121.484	105.737
-108.401	95.0451
-113.302	102.003
-111.338	101.448
-100.142	86.7898
-91.6184	80.9801
-89.0708	74.5154
-77.7328	63.0623
-82.8942	68.8103
-86.9977	74.8453
-73.3341	65.8719
-74.1353	64.5401
-59.035	54.108
-60.6684	52.0896
-60.0297	46.0295
-56.5108	41.9975
-49.9761	39.5111
-49.3518	32.9251
-64.8038	49.8042
-61.8152	43.274
-72.6388	60.5725
-68.4593	49.1277
-58.4025	40.4178
-65.3584	54.2799
-68.2954	60.4712
-70.2023	68.3867
-52.3278	49.4934
-77.9261	70.5371
-68.3943	57.3959
-58.6822	49.5839
-58.2379	44.7034
-49.6752	33.258
-63.1639	44.4972
-69.9524	56.9729
-50.5326	45.3587
-69.6854	56.7009
-47.6495	41.0253
-50.9534	46.0554
-60.3245	55.8135
-50.3089	40.6604
-61.5352	57.4612
-65.0237	60.651
-63.0456	60.5052
-75.9218	72.7627
-78.4894	69.8781
-71.0292	63.363
-79.9459	69.1197
-74.3896	59.5038
-72.4768	60.9898
-69.9459	61.5238
-56.993	50.1034
-50.4644	40.3391
-58.426	46.2857
-54.4632	43.4025
-65.2413	57.13
-66.9853	56.0904
-57.8679	42.301
-72.0175	59.3361
-70.2763	51.153
-60.0919	46.7783
-65.1274	55.7014
-60.1756	46.3221
-57.7051	44.2382
-29.7376	20.693
-38.6049	30.1313
-18.8186	14.171
-28.3291	22.9068
-34.9233	23.798
-33.1604	19.9489
-19.5904	6.04121
-15.6965	5.75886
-16.2658	7.13455
-22.8125	7.00134
-40.525	29.5274
-35.939	25.8222
-40.7425	29.4186
-41.4946	32.7955
-35.7468	29.7662
-47.6497	42.7763
-35.0474	28.7895
-24.7676	23.0006
-34.8412	30.8209
-29.3392	24.6799
-37.2409	35.1871
-42.2156	36.9005
-38.8277	32.415
-46.3653	40.1729
-55.7962	45.5857
-45.6726	37.9941
-64.1525	55.4109
-57.5899	43.2831
-56.1426	51.0936
-63.1588	57.0427
-44.427	35.0516
-51.127	39.0934
-53.4921	42.2693
-62.2985	48.4569
-60.5543	44.3796
-57.4256	39.0547
-73.2592	64.3789
-56.9426	45.3217
-65.9546	55.0146
-65.3641	48.8084
-63.6244	49.2588
-62.3595	52.7605
-62.0051	50.4202
-56.9322	48.7188
-74.0972	63.2299
-209.159	326.513
-202.892	304.768
-222.529	324.352
-224.098	319.427
-224.812	312.549
-231.192	317.762
-235.191	308.059
-231.248	309.785
-232.95	314.733
-225.084	294.421
-209.956	277.508
-201.387	260.45
-194.299	253.197
-195.219	251.626
-182.754	246.02
-168.795	226.494
-168.081	230.627
-173.95	234.575
-169.441	233.57
-156.402	217.666
-165.364	227.061
-160.891	225.696
-178.427	253.198
-173.554	243.818
-182.485	255.137
-191.11	264.026
-188.405	262.041
-197.961	277.348
-205.908	290.143
-199.845	281.726
-209.547	295.812
-213.563	294.887
-210.139	289.594
-199.738	277.563
-199.237	277.302
-195.095	268.211
-191.339	255.593
-192.764	257.776
-187.405	253.438
-186.118	252.252
-183.498	246.227
-166.909	226.7
-160.505	211.855
-166.345	224.857
-170.108	234.842
-164.317	224.438
-157.302	217.365
-149.771	207.09
-137.322	185.155
-131.062	178.553
-115.146	157.061
-97.8103	135.221
-92.0216	126.361
-84.4693	116.308
-79.6418	114.711
-81.3904	121.09
-82.4079	126.719
-83.1415	130.569
-81.257	121.388
-84.6243	129.512
-77.8619	122.385
-61.796	95.1044
-55.3626	85.0413
-44.0398	75.898
-39.7505	64.6223
-32.642	56.2719
-44.3401	65.9186
-38.9871	59.3509
-38.9674	57.0938
-34.8267	51.8868
-35.6083	46.7912
-27.599	37.1393
-34.0001	50.5059
-28.4149	46.5232
-27.0986	41.6268
-54.8909	69.7199
-35.0569	50.444
-39.0958	56.761
-51.5181	66.8138
-29.7223	45.74
-31.654	45.3081
-22.7744	34.0758
-19.9295	33.0397
-28.9322	44.5497
-36.0343	47.6145
-37.1127	54.6852
-38.6118	62.7927
-34.2491	55.185
-39.6287	56.3169
-52.9696	72.4886
-60.0506	81.7513
-56.1139	77.1568
-55.0675	74.8857
-45.9587	65.0606
-40.0765	47.4806
-45.2847	55.2066
-51.7975	60.1376
-46.3849	58.8027
-51.892	68.53
-28.0094	41.6563
-43.7845	59.1095
-34.1576	48.1244
-28.2247	40.9099
-33.4476	43.0768
-16.1563	18.446
-23.9318	36.7933
-18.0763	30.5405
-19.8475	32.9316
-22.2122	33.6203
-28.4682	32.7585
-16.2113	19.3123
-19.5431	30.9519
-7.78665	16.4898
10.9148	-3.34394
-6.94869	19.8664
-6.74633	19.8844
-9.01708	20.7334
-18.5916	32.6348
-29.4596	49.9883
-16.8292	33.3487
-1.8299	12.2552
-0.865536	8.60499
-2.89452	6.05156
-1.02262	3.85909
14.9972	-17.6594
12.001	-10.3961
17.6992	-17.6122
10.9485	-10.4556
5.93289	-9.44154
-9.227	8.60154
4.5836	-5.25466
9.14342	-9.48597
10.2022	-8.48883
-2.32832	2.0667
-13.0284	24.6068
-16.6448	29.7614
-17.4795	28.8608
-25.0337	41.8139
-4.98616	12.2735
0.112107	9.48655
-1.90283	12.4627
-6.53468	15.0857
-8.94134	15.1109
-5.89863	11.9242
-24.0295	32.1165
-19.199	24.9662
-23.4876	29.0838
-23.7911	33.3116
-20.7474	23.976
-15.6197	18.3672
-31.5207	35.9438
-17.5418	21.466
-24.508	30.2056
-24.1191	31.7387
-25.6618	33.3582
-8.67738	10.6521
-22.6463	31.0319
-23.2052	32.8972
-22.0057	30.1728
-23.9048	36.1275
-30.2371	41.5927
-170.43	398.249
-167.995	382.417
-163.303	363.212
-150.911	331.665
-148.489	318.339
-136.322	289.714
-144.874	300.3
-147.836	309.173
-142.869	298.464
-146.427	298.275
-141.608	293.473
-152.758	305.742
-155.33	309.13
-155.107	307.723
-159.932	312.578
-160.998	310.214
-167.295	319.856
-149.41	297.401
-158.72	311.82
-150.91	302.069
-148.406	294.691
-147.092	285.914
-152.075	297.679
-157.626	307.499
-159.692	312.843
-152.935	305.38
-146.263	281.963
-158.165	307.723
-171.144	319.013
-161.456	309.534
-168.09	314.22
-170.408	322.151
-168.348	325.815
-168.865	323.917
-180.14	335.351
-184.435	345.136
-177.147	334.371
-168.564	322.395
-162.881	313.76
-169.357	327.048
-180.401	351.056
-181.128	357.228
-177.047	337.564
-181.883	338.436
-178.085	339.217
-155.728	302.691
-142.648	279.048
-134.712	261.756
-127.539	249.813
-121.086	235.87
-115.823	231.3
-116.311	226.292
-106.012	207.726
-91.3118	182.271
-86.3978	172.417
-88.7599	176.166
-84.4573	169.123
-81.3093	155.956
-72.7223	143.164
-81.6524	160.894
-78.9492	154.7
-75.9252	156.207
-85.616	167.532
-75.828	160.207
-64.3114	142.812
-65.3656	142.224
-62.3027	131.512
-62.912	134.105
-61.3871	133.568
-60.0974	133.724
-64.6172	141.453
-59.2548	139.141
-47.5075	121.528
-50.5755	126.576
-49.4474	121.537
-46.9704	115.854
-46.99	108.024
-46.1386	104
-39.779	96.0496
-29.0215	85.7537
-41.6935	98.095
-40.9097	95.2734
-44.5808	100.004
-46.9388	107.615
-46.2033	108.636
-37.2915	93.1929
-34.1384	85.9131
-32.1815	85.1157
-32.948	89.8915
-36.0984	87.8186
-27.078	77.1277
-35.7319	92.6403
-42.454	98.6122
-46.9071	110.152
-44.4462	105.638
-41.3891	104.1
-37.8083	88.8097
-21.1897	54.2206
-40.1341	88.1271
-46.3295	92.3811
-38.9284	82.4221
-36.4197	73.1477
-28.3547	63.7555
-24.8474	55.0336
-25.3406	57.8822
-31.9208	71.5021
-38.4386	76.183
-44.8282	87.2702
-32.2417	72.7821
-37.8908	87.1703
-27.7614	76.1495
-35.915	84.9285
-36.7561	77.6729
-12.364	38.0351
-22.5233	46.9507
-24.4811	47.3325
-22.0211	46.1313
-20.4063	49.6943
-17.67	51.0143
-16.6649	54.0503
-19.6446	58.1135
-17.4217	56.4537
-21.9021	58.6167
-23.5907	69.3259
-27.7766	69.5359
-43.5239	93.1397
-33.3593	71.9056
-24.7136	60.9008
-23.2683	58.5033
-20.6591	56.6821
-27.5787	68.4814
-25.3502	69.7068
-34.2955	78.4246
-19.5263	70.7856
-26.8551	70.5115
-24.0957	60.7507
-24.7845	68.0315
-27.1136	73.1938
-27.6033	70.4147
-38.6292	86.6555
-41.8464	88.603
-38.9684	89.0538
-28.6215	73.3652
-33.12	78.9411
-24.6935	65.345
-30.3645	71.9175
-31.109	74.5959
-28.0551	66.0716
-29.3143	71.3361
-38.3276	78.7128
-32.8783	74.2053
-38.6969	85.8107
-29.2306	69.6008
-33.6401	73.4488
-25.2143	64.776
-21.6129	55.1773
-18.1628	52.2532
-20.212	54.1426
-21.4996	59.8697
-24.3607	66.9402
-22.8657	58.4091
-42.5837	193.803
-26.0772	171.877
-15.2137	143.806
-12.8674	122.057
27.8046	34.3786
31.3268	20.797
52.0881	-36.2103
60.1313	-50.3265
79.4163	-96.2096
46.3519	6.03191
63.5326	-24.1045
56.6271	4.644
26.9548	45.9895
18.0384	63.093
15.4106	77.288
0.114525	115.728
4.33128	86.5837
2.28623	120.455
-33.1052	218.694
12.9562	73.3699
17.0621	44.4898
35.8314	-7.4032
49.9548	-2.85637
66.9633	-39.356
57.4018	-1.00437
49.9203	-10.949
17.3345	73.3099
-6.39351	131.716
-26.8856	159.336
-37.0686	168.285
-43.1723	166.777
-61.1975	224.71
-54.8771	206.417
-51.8448	203.51
-36.9002	169.931
-52.5482	226.137
-53.1068	218.863
-43.0735	202.714
-54.9563	226.311
-55.1068	233.825
-38.2834	184.48
-27.637	163.955
-36.9279	153.593
-46.4432	169.362
-57.7636	205.593
-61.1593	208.338
-29.2783	136.962
-35.3143	150.258
-42.825	157.843
-40.3804	139.98
-6.99707	95.6988
13.2787	43.8014
19.3575	54.6984
9.34445	84.4413
0.597001	91.6849
3.31297	85.7999
-21.8174	144.704
-31.9458	168.758
-31.4608	184.811
-30.8401	143.838
-42.0814	163.811
-5.18982	78.4065
-11.024	96.7682
11.8195	50.0501
25.0822	40.0042
13.045	68.3149
22.162	48.2091
27.3334	49.4195
10.2037	74.6815
-12.17	115.348
10.1209	79.1654
7.20044	75.5356
-9.13069	110.897
-19.5253	134.238
-16.976	126.185
-28.7184	153.244
-407.465	992.389
-414.281	1043.39
-372.788	934.79
-335.653	826.765
-313.822	761.431
-314.411	758.948
-335.599	818.463
-324.674	764.8
-309.363	726.564
-286.032	667.749
-284.057	684.017
-274.206	674.691
-276.434	683.501
-285.527	715
-271.82	675.404
-281.214	685.041
-288.923	705.633
-307.409	747.934
-298.884	738.959
-276.546	679.873
-291.892	725.678
-286.506	739.685
-294.754	708.772
-282.926	690.066
-284.753	721.903
-293.748	745.71
-272.294	706.773
-263.388	690.806
-255.242	659.795
-242.782	654.671
-233.794	616.075
-237.743	613.483
-243.585	651.391
-230.185	646.789
-250.548	687.84
-235.267	664.252
-260.727	740.098
-270.098	734.968
-116.006	304.378
-76.3774	196.936
-78.9387	170.919
-93.1286	219.487
-90.3657	211.122
-82.7217	186.439
-94.5349	230.945
-108.881	251.358
-100.833	237.317
-65.0633	164.719
-85.1535	213.389
-80.1985	183.024
-66.6908	174.663
-55.5707	147.944
-60.1566	147.139
-61.8003	172.308
-37.3442	94.1508
-32.7826	51.979
-29.473	38.7084
-19.8498	10.7025
-14.4958	8.21944
-1.26538	-21.007
-20.2025	25.148
-19.7019	31.3979
-28.6194	76.9784
-26.3818	44.5259
-31.1498	55.0512
-30.9379	42.4179
-40.4648	66.9518
-42.8286	47.185
-64.727	131.504
-71.8782	161.994
-78.2901	167.895
-82.1059	188.791
-86.4364	212.01
-68.8267	170.314
-84.5416	208.2
-81.8726	230.521
-123.423	49.9494
-103.349	39.1231
-34.7315	36.7455
-6.15637	31.884
-75.7144	29.6982
-101.522	19.2287
-20.9526	-3.65709
-111.749	20.6689
-90.1466	11.5894
-26.2175	-1.26171
-77.3735	0.0368646
-17.8105	-4.62877
-71.0448	7.60947
-116.168	18.5768
-168.719	35.6917
-171.186	24.3773
-160.046	23.616
-156.279	17.6955
-256.029	27.4837
-362.733	49.8108
-413.591	62.7125
-412.88	64.1375
-349.516	48.2559
-336.642	51.3729
-349.543	62.1296
-354.016	73.7442
-290.087	67.019
-252.32	61.1117
-244.515	44.3247
-182.889	33.6193
-136.869	34.3154
-140.042	32.3854
-131.479	29.3882
-188.49	44.5895
-204.54	43.3261
-192.497	37.9255
-257.177	52.4339
-222.067	40.7561
-200.205	48.1762
-162.251	49.8827
-130.265	47.6598
-165.835	53.3918
-223.651	71.9128
-198.769	72.2425
-186.358	75.2026
-231.55	85.2394
-184.937	81.7518
-163.381	77.9812
-145.874	78.3219
-136.708	74.0807
-140.698	71.3813
-190.819	79.95
-227.49	88.8471
-236.734	85.4231
-132.816	61.784
-101.549	43.1935
-142.927	44.5834
-117.909	42.8179
-117.401	39.7153
-122.84	38.2615
-101.386	34.6123
-90.9734	32.8563
-90.2659	32.7662
-85.8993	32.1627
-134.444	40.5555
-132.59	40.9037
-161.988	44.4587
-200.436	54.0853
-147.158	37.6967
-120.796	26.2944
-107.164	26.9236
-157.851	40.4763
-183.525	49.3097
-168.998	45.4888
-140.801	44.1995
-105.876	41.1654
-69.976	33.5016
-59.1431	41.8354
-107.193	63.6219
-130.22	67.0031
-127.784	75.6886
-124.19	70.0481
-92.3735	59.9902
-120.951	76.0755
-126.549	69.8443
-24.3483	44.8704
-373.975	56.5532
-417.947	76.7921
-458.574	92.6091
-532.793	114.498
-411.232	85.462
-384.22	75.0662
-331.569	59.9511
-223.949	20.8251
-233.572	18.8927
-260.091	32.7608
-306.416	48.2679
-324.116	56.9166
-329.73	64.8031
-303.143	55.1174
-256.179	39.2361
-268.213	45.779
-244.828	37.611
-199.49	24.6535
-163.607	22.4818
-168.594	25.2215
-131.828	27.2124
-175.285	52.5818
-153.219	55.3359
-127.724	44.1433
-134.372	30.9107
-136.667	31.3213
-158.052	43.3023
-208.741	57.4401
-226.028	64.4499
-298.944	88.215
-332.575	98.3462
-376.574	111.967
-372.371	98.0206
-362.54	89.898
-400.597	101.164
-378.371	92.2158
-344.761	73.7095
-293.912	50.1994
-310.497	52.9197
-311.46	55.6692
-293.41	51.0526
-311.033	59.3676
-309.864	58.0686
-303.616	59.3966
-254.577	42.6423
-275.128	56.7916
-300.824	67.4659
-277.922	53.2804
-262.733	56.253
-277.13	71.9092
-296.789	81.1495
-274.696	71.4971
-251.942	71.9722
-236.258	73.374
-237.148	77.0404
-251.227	79.777
-220.647	69.9292
-251.292	78.3051
-343.991	97.9801
-322.889	87.8164
-331.136	80.9144
-327.275	75.5387
-329.959	90.5589
-368.532	113.937
-372.227	116.749
-410.324	127.579
-401.707	116.64
-336.73	101.996
-319.048	98.3017
-309.534	102.169
-303.624	99.3687
-284.33	95.2996
-321.839	107.308
-328.685	101.914
-311.722	99.0908
-290.37	92.4563
-256.33	77.0713
-231.934	61.1756
-257.119	69.8774
-238.522	68.6608
-243.117	84.6318
-225.435	84.4493
-237.928	88.7991
-228.452	79.4852
-255.013	81.9839
-240.757	82.843
-197.911	151.762
-177.081	142.081
-229.894	163.938
-186.624	140.78
-150.105	122.172
-127.008	114.316
-71.4453	93.9603
-55.162	79.7946
-56.0862	83.1685
-123.325	96.0111
-137.002	84.3665
-173.197	106.581
-175.185	92.4033
-181.439	100.406
-185.293	103.006
-148.608	78.0268
-111.09	63.2466
-30.3874	33.9764
-35.4826	19.6602
-18.3286	20.7939
6.43711	8.78188
-51.3355	31.4346
-82.9283	44.5553
-44.1475	48.7761
-85.2977	65.5975
-115.257	67.7672
-85.4771	50.1918
-66.2216	43.1463
-90.6982	54.1251
-97.2604	57.5755
-111.408	66.8515
-66.7384	46.9868
-19.73	26.6239
24.3554	18.204
16.9199	18.8821
31.4593	15.2619
7.97539	24.4133
-7.84375	32.2571
14.4291	27.48
49.0806	18.9056
-10.2437	37.9685
0.218534	35.7143
20.5821	25.0996
19.3845	25.5766
-14.4492	37.3867
-28.2841	40.9581
-56.3289	49.3602
-10.0179	37.9436
2.76123	35.999
8.94226	36.6549
-6.47511	43.0888
24.8405	29.1856
26.8684	24.917
23.6861	21.9646
19.2422	26.8629
21.0303	22.8877
50.2336	5.28131
90.8684	-5.08967
96.745	-3.22018
78.6703	10.3565
60.5134	22.2221
54.1653	18.5771
11.5713	31.3148
-52.4212	52.2688
-141.561	84.9152
-196.597	102.992
-216.479	93.5401
-179.217	83.1902
-205.908	88.5803
-210.741	76.8777
-222.195	75.791
-230.914	81.3859
-203.262	88.8665
-218.466	99.3888
-213.653	108.19
-216.142	102.619
-241.038	109.586
-243.716	113.832
-277.339	131.482
-311.44	143.496
-290.021	142.42
-260.064	138.074
-210.258	120.817
-172.73	99.4318
-155.813	91.6221
-161.945	90.2327

## Sheet: Fig. 1 g
Fig. 1 g: Average isotropic stress for each cell type, each datapoint represent one frame from n=7 movies, N=2 experiments
WT	KO
66.616	-5.00467
98.8779	-26.7538
95.8168	-21.5343
61.4349	-11.4368
68.8204	-16.0369
-5.92891	29.4195
46.1724	3.73648
97.409	-20.8957
54.2493	4.2174
50.5483	8.1559
82.2956	-21.5944
8.25365	12.8657
37.0561	14.084
23.9615	14.0289
3.57114	23.852
23.9382	4.39373
13.0415	21.7998
7.76012	21.3015
37.8652	10.8591
22.2579	16.5292
2.02922	21.2853
34.649	13.6327
17.7071	14.1906
48.944	-0.0698767
58.8971	-5.66482
38.0399	8.47373
40.3006	5.07731
-21.5028	25.4544
5.49134	27.4047
38.4476	-0.542744
41.8914	1.6951
31.8808	3.92644
26.0881	1.05549
38.7348	-5.76532
28.7662	-8.27
19.9254	4.73353
35.498	1.26991
33.0299	-16.6778
20.2678	0.771473
5.38156	-2.93482
-0.0471132	-1.92837
7.77655	0.622272
-34.2432	23.8312
-28.7838	14.6529
-1.04367	7.86576
-9.74331	18.1997
20.5333	3.02197
34.4722	-7.58053
-19.5665	6.43953
-27.6755	29.1424
13.4615	13.052
-28.4602	28.5257
10.9338	4.70734
-13.109	15.0384
-10.214	12.8135
33.3333	-5.70219
20.9668	13.0366
19.5396	3.36645
-24.8152	29.8767
1.64367	18.0987
-47.9091	27.1918
27.2153	-9.44144
-12.6302	14.603
-12.8912	17.4612
-1.79963	12.8631
-1.38322	4.79003
19.714	-2.12111
26.9446	4.26248
0.761434	11.1147
58.5508	-11.3578
28.5023	2.01784
21.2798	4.07582
8.85977	9.58131
46.7136	-2.61486
0.852107	20.6915
33.5003	0.214366
25.8006	4.73712
16.2646	3.795
7.5247	10.2969
0.135569	15.7464
-22.981	28.147
6.85256	15.9572
44.4095	1.32149
26.7666	3.63801
1.11107	18.4031
34.1836	5.29211
33.4845	-8.68984
7.80779	13.5747
35.7768	-5.5918
2.75735	11.8285
-0.981294	10.6659
0.814765	9.88654
5.16098	10.4302
0.151775	16.3181
14.4169	6.77701
-6.99092	5.77475
-15.6138	11.9158
2.90984	8.86118
14.4867	3.19429
9.85878	0.935648
3.04901	1.218
12.5656	4.14664
-33.0777	30.1168
34.7647	-6.50054
-29.2685	-2.73732
-43.1335	18.5766
-10.9288	8.89466
-59.1929	41.5761
32.7973	-15.7594
3.81723	-19.7757
-4.39045	4.29844
-12.8713	-6.74232
-16.3662	-25.318
-33.2572	8.42983
-63.242	50.0144
-64.6312	25.9975
-13.9455	4.64427
-60.9941	40.7547
-18.1761	-19.9603
-59.5242	18.6629
-30.4677	-3.24727
-42.4227	13.3345
-30.0866	16.2296
-0.462636	-9.25663
-15.5805	-15.7815
-43.0335	11.6534
-93.7825	58.5307
-12.322	-26.4174
-19.9263	-11.6429
-15.7039	-4.12376
12.2209	-27.5015
-45.0573	3.37394
-13.5948	2.32407
-33.6946	1.47563
-7.7459	-9.76148
-35.0456	23.1543
-30.8087	1.71965
-10.2521	-3.67411
-12.5642	1.69253
-4.3451	1.00622
16.1055	-22.567
-2.62811	-21.1026
14.4777	-28.316
6.73868	-17.6033
-15.0146	-22.1466
-3.78526	-19.326
-8.60705	-5.69377
-0.715196	-15.0132
27.9513	-32.0892
-0.138641	-31.9138
-17.371	-9.15892
0.485631	-24.8937
-16.8347	-20.1711
-2.46334	-36.3989
5.11428	-30.7789
28.2987	-39.4431
21.6782	-35.8811
-2.80695	-23.8043
-9.34416	-7.12196
7.92262	-18.8024
6.4303	-10.1741
16.4857	-29.3913
-1.3127	-17.4734
0.309938	-5.80231
4.79777	-18.0277
-8.42285	-12.5081
21.5113	-30.1813
9.63038	-23.4117
11.1625	-29.4354
3.44412	-31.9687
20.4605	-20.5042
33.6312	-46.1398
-5.05858	-6.72708
16.6724	-22.5863
28.3368	-28.6409
19.5826	-26.8078
44.508	-40.5456
26.1594	-24.2104
-19.3129	-0.573661
1.06832	-9.0627
6.62577	-15.0576
21.4508	-24.6434
13.4082	-18.0666
7.14592	-11.1712
37.2874	-22.6331
35.2639	-42.1601
24.5299	-15.8679
29.7605	-30.3821
13.7726	-28.938
22.7627	-32.9299
39.3455	-25.2977
31.1234	-25.5213
37.3386	-34.6433
46.0208	-31.9136
45.0634	-41.9532
35.4871	-31.8704
29.0941	-31.6226
26.7347	-20.6301
51.337	-34.8906
52.4901	-45.0858
52.4445	-36.9573
37.7467	-32.1726
29.2942	-26.7633
32.4373	-27.0002
50.9109	-23.2855
43.0215	-30.0981
54.2403	-37.4016
32.0153	-30.2006
50.1198	-27.4772
39.743	-47.7384
41.0912	-32.1808
43.0204	-46.5268
44.2383	-45.3377
49.3759	-59.583
44.5491	-41.7209
52.406	-37.6234
44.4318	-57.0424
44.5897	-42.8838
51.7592	-70.2419
43.374	-42.6213
49.1257	-32.3997
36.4034	-29.1214
46.0433	-48.2861
41.9713	-42.6549
40.6213	-34.9952
38.4684	-40.5746
35.6772	-29.3372
33.8394	-23.8222
32.7684	-25.6495
29.6103	-26.0737
15.6756	-14.7223
11.0447	-19.6372
20.7495	-20.3387
31.5953	-50.3207
39.95	-43.8727
25.2329	-29.7155
23.8146	-34.623
33.0327	-42.4698
28.6158	-48.418
35.5466	-48.2574
33.4398	-46.6922
34.491	-34.9547
19.6473	-20.9558
30.3366	-31.866
21.389	-21.5551
26.6473	-36.8407
31.9114	-22.2251
23.2419	-30.683
15.1075	-13.8958
32.5426	-29.4881
26.4277	-32.2345
19.5436	-20.4548
26.8434	-16.8589
30.2019	-22.7511
20.6988	-13.9335
13.9395	-32.3538
31.0274	-45.8615
29.9514	-36.1496
33.7946	-46.81
26.8037	-15.2649
46.3362	-55.7925
37.8255	-34.6225
37.6917	-24.4858
26.5567	-23.4196
48.8577	-28.6019
22.8715	-36.6323
28.0403	-51.4026
25.1141	-32.881
38.4166	-70.4309
34.6147	-56.2109
43.6043	-44.1011
45.402	-56.0501
50.8418	-71.8435
40.2082	-39.3187
32.2228	-53.1713
34.5663	-36.2738
44.7402	-62.0369
43.1928	-38.4005
41.8296	-55.7735
36.4856	-42.8968
32.0414	-41.7977
30.9875	-18.5928
18.2939	-11.9142
31.7583	-34.5346
44.5325	-46.4935
27.1719	-32.6032
37.1332	-45.5461
25.8633	-26.8651
22.1598	-37.8378
25.7295	-39.507
28.151	-39.544
25.1913	-21.5378
30.1369	-25.179
32.8603	-24.6872
15.625	-23.6619
20.4498	-20.0645
32.1143	-33.8779
32.9873	-36.2353
26.4979	-44.9134
32.0904	-34.9178
32.9928	-46.6033
23.3544	-50.3585
28.7735	-35.7408
17.162	-22.9442
23.4683	-40.8509
21.7552	-33.0336
24.7374	-45.424
20.1012	-31.1611
34.3628	-45.475
29.8748	-49.1334
26.1903	-41.5587
29.5586	-32.7857
18.1244	-9.23045
11.9274	-27.3728
19.6577	-25.5151
28.5898	-12.222
8.77691	-6.88473
30.1341	-25.9526
14.3983	-12.4972
0.67816	1.56198
-9.59828	-3.53927
0.804221	6.71962
-22.7944	-5.70817
-20.8149	24.4229
3.16042	-1.87123
7.12935	-13.3188
2.75973	1.83133
-2.75603	-21.8635
3.24208	7.06254
0.115224	-6.16558
-27.8283	6.95835
-29.1189	15.6161
-23.2181	7.39854
-7.85432	9.69897
19.6763	-6.825
-5.52199	11.9925
-12.9483	3.25554
-20.9627	15.4606
-5.395	3.37795
8.68933	-19.8895
-13.713	8.07352
-5.86523	-15.6631
18.5603	-21.673
16.1108	-3.52688
8.16428	-7.03955
-10.2679	7.73926
-2.03996	-0.818426
9.70309	-3.86348
-27.624	11.6703
-14.4264	-5.00958
-0.224164	-13.3312
22.7872	-7.39972
-18.186	3.05425
-6.84379	1.73835
-11.8741	-23.6948
14.9465	-1.44584
23.4693	-28.931
3.57998	-13.7206
-1.8979	9.21081
10.6213	-16.7368
29.1803	-36.0103
23.8689	-5.67109
-9.23788	0.322463
-15.2699	11.284
3.49766	-21.4848
12.1952	-32.4893
-5.80484	-9.13539
-0.156461	-11.3961
33.4088	-24.3976
-11.7867	6.58299
22.6456	-33.2719
18.6603	-18.242
11.1248	-23.8177
15.7903	-16.2857
25.9827	-35.3017
32.0166	-27.9737
23.3571	-13.8187
33.1186	-30.5559
5.13097	-10.5759
7.35849	-19.7881
13.2679	-15.4419
-6.96257	-32.3739
10.029	-21.4865
-0.827157	10.251
-14.17	14.5652
6.8907	11.7076
10.2727	10.0179
-3.07187	21.7442
-13.0494	5.36034
-2.28487	-13.5432
22.5411	-22.0991
29.1747	-11.0585
32.9627	-28.4382
6.27266	-6.11074
20.3647	-8.40083
13.1759	-5.44333
7.87309	2.98742
23.3818	-13.1685
7.29564	17.4862
38.2877	-25.3736
-4.73147	-5.23078
-6.08365	-7.57746
37.5889	-36.2226
35.7988	-34.3709
4.42338	-3.05831
24.0006	-24.6471
26.4886	-49.9254
22.6174	-37.1676
16.1679	-10.0459
18.583	-33.313
-13.2135	4.73912
30.5838	-17.0484
1.96073	-8.87682
0.467489	-1.61755
9.13191	-3.49879
16.3847	-15.6102

## Sheet: Fig. 1 h
Fig. 1 h: normalized area occupied by MDCK E-cad KO cells in competition with WT cells
time [hours]	15 kPa, FN											0.4 kPa, FN											glass										glass, Coll.										15 kPa, Coll.
0	1	1	1	1	1	1	1	1	1	1		1	1	1	1	1	1	1	1	1	1		0.984156	1.00237	0.978604	1.0026	1.00952	1.00347	0.998575	1.01103			1	1	1	1	1	1					1	1	1	1	1	1	1
0.25	1.01791	1.01537	1.01356	1.00891	1.00017	1.00346	0.998605	0.976844	0.987324	0.988094		0.999163	0.999631	0.998373	0.99729	0.998895	1.00519	1.0055	0.992276	0.997228	1.00003		0.969093	1.01287	0.969361	0.994103	0.984734	0.988097	0.996408	0.978155			0.99284	0.99938	0.999909	0.994435	0.994911	0.997038					0.982454	0.987286	0.986071	0.985057	0.985012	0.994773	0.988178
0.5	1.03147	1.02676	1.0212	1.01384	0.994518	1.00228	0.998423	0.944292	0.963623	0.966812		0.997997	0.997292	0.997778	0.998313	1.00295	1.00199	0.998809	0.987548	0.995465	0.999539		0.96737	1.00805	0.960757	0.991668	0.97891	0.98122	0.996121	0.974958			0.987407	0.998412	0.999587	0.988463	0.992104	0.995348					0.97794	0.989354	0.988975	0.984422	0.973902	1.00417	0.982652
0.75	1.04191	1.04012	1.02948	1.02659	0.995	1.00304	0.99753	0.928916	0.947404	0.955481		0.997229	0.995466	0.997527	0.990228	1.00415	0.989784	0.978684	0.972761	0.984944	0.993169		0.978721	1.0021	0.954876	0.98901	0.97354	0.97645	0.995934	0.967051			0.979631	0.995727	0.9978	0.984417	0.987732	0.992221					0.979597	0.991279	0.999693	0.99519	0.965309	1.01792	0.984464
1	1.05233	1.05219	1.03601	1.03914	0.994023	1.00242	0.998113	0.917188	0.938272	0.95023		0.998115	0.995807	0.99892	0.993971	1.00531	0.977154	0.966535	0.963552	0.97894	0.986808		0.992378	0.987439	0.94942	0.983456	0.971872	0.968899	0.995381	0.957805			0.976102	0.99512	0.995627	0.983854	0.983829	0.990387					0.986353	0.988544	0.997626	1.00829	0.960417	1.02651	0.988477
1.25	1.06564	1.06914	1.04607	1.0502	0.994748	1.00276	0.999202	0.851154	0.873463	0.902176		1.00057	0.998143	1.00156	0.984301	1.00506	0.973445	0.96437	0.955013	0.974068	0.98535		1.00396	0.975251	0.94871	0.976562	0.963155	0.962245	0.997501	0.9517			0.972765	0.992955	0.990054	0.980516	0.97963	0.98958					0.991124	0.982376	0.990127	1.01542	0.956337	1.02414	0.9942
1.5	1.07826	1.08436	1.05613	1.05563	0.994832	1.00205	0.998567	0.811998	0.825665	0.866813		1.00187	0.998836	1.00316	0.970598	1.0068	0.971711	0.965381	0.951653	0.971185	0.983557		1.01281	0.966389	0.954426	0.970549	0.95132	0.957226	0.999379	0.946224			0.971658	0.995331	0.990406	0.977275	0.978402	0.990306					0.995029	0.98133	0.981216	1.01639	0.947493	1.02	0.996523
1.75	1.08729	1.09417	1.06426	1.0617	0.989331	0.997359	0.99799	0.780452	0.791753	0.84206		1.00263	0.999006	1.00467	0.968722	1.00924	0.970933	0.966125	0.962133	0.973695	0.983731		1.01996	0.961689	0.971006	0.961815	0.944607	0.951689	0.999993	0.939901			0.967992	0.992865	0.989658	0.968566	0.974687	0.989954					1.00046	0.985365	0.990942	1.02241	0.942796	1.018	1.0021
2	1.07974	1.08496	1.0585	1.05163	0.989186	0.997429	0.998345	0.756586	0.770768	0.825672		1.00239	0.997991	1.00538	0.954255	1.01003	0.985105	0.991332	0.975395	0.983792	0.989629		1.02258	0.957138	0.985124	0.950157	0.943541	0.951202	0.999973	0.936615			0.962525	0.989259	0.988902	0.959889	0.971438	0.988063					0.998754	0.963574	0.995726	1.02734	0.934844	1.01708	1.00273
2.25	1.07128	1.07527	1.05596	1.04015	0.992269	0.999238	0.998255	0.729745	0.749715	0.806625		1.00206	0.997099	1.00603	0.941082	1.01125	0.989904	0.999405	0.975585	0.981235	0.988865		1.02157	0.953877	0.996769	0.938335	0.945792	0.95133	0.996219	0.930749			0.958504	0.98363	0.986793	0.949618	0.967563	0.987477					0.994965	0.943568	0.995816	1.03157	0.92409	1.01272	1.00271
2.5	1.06424	1.06726	1.0578	1.03857	0.994926	1.00129	0.998849	0.738814	0.774482	0.820998		1.00351	0.999292	1.00816	0.944806	1.01295	0.990001	0.998774	0.983836	0.983377	0.987754		1.01752	0.952186	0.992947	0.9262	0.945012	0.949636	0.992331	0.923504			0.953966	0.978978	0.98455	0.944306	0.967006	0.990292					0.984473	0.920696	0.989329	1.02674	0.915546	1.00654	0.996825
2.75	1.06257	1.06517	1.06452	1.04363	0.993351	1.00111	0.999828	0.735506	0.775981	0.819715		1.00427	1.00121	1.00949	0.948468	1.01372	0.985791	0.990796	0.98127	0.977059	0.978543		1.00707	0.947106	0.977941	0.915672	0.944725	0.951294	0.992224	0.915903			0.951678	0.978574	0.988219	0.941307	0.96801	0.994097					0.975541	0.918567	0.982133	1.01749	0.904586	1.00193	0.989243
3	1.05773	1.05772	1.05971	1.04509	0.996806	1.00585	0.999726	0.736139	0.774631	0.819836		1.00466	1.00308	1.01055	0.957376	1.01487	0.972755	0.967015	0.983075	0.979992	0.980114		0.99501	0.943585	0.954473	0.911402	0.934153	0.949972	0.992121	0.905787			0.948641	0.977502	0.989145	0.939337	0.966545	0.994324					0.97337	0.916367	0.983646	1.01328	0.906955	1.00982	0.989931
3.25	1.04494	1.03881	1.03854	1.04543	0.993118	1.0051	0.998779	0.747421	0.783732	0.831288		1.00462	1.00465	1.01124	0.968934	1.01495	0.958582	0.944878	0.9848	0.978804	0.977478		0.984156	0.937656	0.92658	0.910947	0.92363	0.950332	0.994493	0.89834			0.945847	0.978208	0.989223	0.935785	0.964345	0.992243					0.96798	0.910252	0.976171	1.00477	0.898156	1.0112	0.985128
3.5	1.03179	1.01906	1.01801	1.05338	0.987175	1.00255	0.998137	0.752712	0.783963	0.834572		1.00337	1.00465	1.01096	0.961577	1.01533	0.946923	0.926258	0.99379	0.984655	0.982305		0.978335	0.92925	0.903302	0.907532	0.918665	0.949321	0.996922	0.889477			0.943439	0.977648	0.985854	0.932673	0.960945	0.988097					0.962951	0.904636	0.971101	0.998449	0.887628	1.00858	0.979375
3.75	1.02671	1.00727	1.0052	1.06309	0.98804	1.00341	0.998045	0.75858	0.788345	0.840669		1.00414	1.007	1.01224	0.961792	1.01478	0.939384	0.914779	1.00147	0.989989	0.987638		0.970533	0.921316	0.88529	0.903911	0.914213	0.945886	0.995231	0.884204			0.939936	0.977842	0.983151	0.927634	0.958334	0.98509					0.959522	0.890646	0.956788	0.987052	0.871114	0.992021	0.961444
4	1.02421	0.995551	0.992504	1.07348	0.9883	1.00239	0.999512	0.762896	0.794971	0.845177		1.00465	1.00887	1.01305	0.968203	1.01321	0.936429	0.912465	1.00009	0.991409	0.992112		0.963786	0.915333	0.879787	0.894668	0.920807	0.941172	0.993685	0.877145			0.938336	0.977476	0.980203	0.921581	0.953779	0.983426					0.966482	0.892745	0.949918	0.986862	0.866321	0.986932	0.955159
4.25	1.02255	0.984454	0.981489	1.08405	0.991766	1.00456	0.999307	0.768479	0.808528	0.853714		1.00514	1.01067	1.01376	0.975423	1.01183	0.945965	0.932622	0.997328	0.984235	0.986708		0.952906	0.910709	0.872296	0.884869	0.917639	0.935405	0.991559	0.871467			0.936672	0.97755	0.980407	0.915619	0.948754	0.982853					0.972333	0.885396	0.943589	0.987303	0.86393	0.978787	0.948914
4.5	1.01883	0.974347	0.97152	1.09141	0.997568	1.00817	1.00058	0.765744	0.814648	0.8536		1.00592	1.01244	1.01451	0.985071	1.00827	0.952588	0.94485	0.992123	0.977239	0.983486		0.940295	0.906497	0.867609	0.875962	0.909514	0.930807	0.989541	0.869726			0.935774	0.977141	0.980021	0.910516	0.945075	0.983448					0.984352	0.89496	0.949657	0.998655	0.876539	0.986785	0.956004
4.75	1.0125	0.959364	0.955551	1.08483	0.999623	1.00954	1.00005	0.762398	0.817888	0.85495		1.00537	1.01215	1.01408	0.970893	1.00773	0.963628	0.962753	0.980424	0.969009	0.977723		0.934199	0.898048	0.860639	0.869303	0.898814	0.926245	0.98869	0.866783			0.934752	0.976603	0.980381	0.906148	0.941629	0.983306					0.987391	0.89156	0.953549	0.996697	0.877068	0.980053	0.953882
5	1.017	0.966408	0.967734	1.09781	0.996492	1.00684	0.999209	0.747443	0.805906	0.840847		1.00596	1.01299	1.01473	0.962905	1.0083	0.973082	0.97792	0.957457	0.95592	0.96844		0.931559	0.89141	0.844296	0.865083	0.886702	0.922347	0.986775	0.864715			0.936848	0.975931	0.977682	0.900627	0.936951	0.982616					1.0054	0.909855	0.969157	1.01034	0.898633	0.990462	0.969787
5.25	1.02303	0.98037	0.995914	1.11114	1.00338	1.01249	1.00012	0.750245	0.814879	0.846563		1.00613	1.01315	1.01494	0.956585	1.00858	0.977912	0.981954	0.93738	0.945011	0.961077		0.931319	0.883077	0.83671	0.860056	0.886998	0.918159	0.985669	0.862273			0.939205	0.972889	0.972687	0.894236	0.930661	0.978612					1.00522	0.909264	0.972481	1.0101	0.903561	0.979166	0.975441
5.5	1.02728	0.99653	1.02202	1.12428	1.01349	1.02067	0.999838	0.76158	0.829467	0.857448		1.0046	1.01161	1.014	0.947056	1.009	0.983266	0.985605	0.938324	0.944846	0.960873		0.931147	0.876752	0.830059	0.857716	0.892743	0.917804	0.985912	0.862387			0.941827	0.968939	0.968957	0.887974	0.925983	0.973318					0.997514	0.908791	0.972155	1.00942	0.909083	0.976669	0.981377
5.75	1.02419	1.012	1.04548	1.13543	1.01947	1.02568	1.00103	0.770333	0.83492	0.861959		1.00255	1.00976	1.01301	0.943202	1.00835	0.986602	0.989346	0.93929	0.94397	0.958495		0.93035	0.875175	0.825929	0.85214	0.896869	0.917432	0.982441	0.861697			0.941733	0.965337	0.965953	0.885994	0.923569	0.967993					0.970603	0.885091	0.955613	0.992755	0.88973	0.957662	0.967646
6	1.0022	1.02002	1.06687	1.1383	1.01774	1.02609	1.00091	0.776069	0.838435	0.862075		0.997655	1.00508	1.01015	0.921345	1.0068	0.984265	0.985318	0.921697	0.935184	0.952592		0.926535	0.872044	0.827136	0.846243	0.902062	0.919256	0.982564	0.863987			0.940167	0.963163	0.965127	0.885838	0.922766	0.964997					0.956928	0.875702	0.947893	0.988719	0.877087	0.954553	0.958167
6.25	0.982508	1.02872	1.08762	1.1377	1.01739	1.02648	1.00174	0.798028	0.861587	0.882147		0.991613	1.00006	1.00755	0.918854	1.00695	0.976973	0.973096	0.937946	0.942994	0.959003		0.921305	0.869431	0.82103	0.840471	0.903681	0.922675	0.981883	0.862789			0.939859	0.963241	0.960776	0.884867	0.920287	0.961194					0.947588	0.867228	0.94079	0.990431	0.86325	0.949426	0.946186
6.5	0.96612	1.04422	1.11669	1.1414	1.01796	1.02673	1.00038	0.821334	0.886475	0.905851		0.98623	0.995871	1.00561	0.92226	1.00778	0.970354	0.964222	0.968381	0.955813	0.966787		0.920739	0.868386	0.816249	0.833345	0.906316	0.922954	0.978116	0.858032			0.940047	0.96266	0.955781	0.881239	0.918398	0.960049					0.952379	0.8727	0.942107	1.00235	0.864614	0.950955	0.951254
6.75	0.941711	1.04636	1.1414	1.14898	1.02032	1.02806	1.00063	0.823095	0.888892	0.911906		0.981066	0.992221	1.00415	0.918527	1.01017	0.962135	0.954531	0.970712	0.964471	0.921283		0.915261	0.867884	0.810959	0.827576	0.911943	0.922819	0.978708	0.854641			0.939949	0.961567	0.949965	0.875986	0.913655	0.956995					0.955383	0.868309	0.939463	1.00616	0.86251	0.940458	0.952517
7	0.91435	1.03728	1.15854	1.14296	1.02215	1.02769	1.00153	0.826876	0.895301	0.920794		0.977616	0.990535	1.00381	0.937918	1.01218	0.954898	0.944793	0.967847	0.968217	0.866264		0.909714	0.867445	0.800485	0.824144	0.917461	0.918557	0.974824	0.848115			0.93695	0.957203	0.945522	0.869466	0.908749	0.955942					0.958557	0.862919	0.937644	1.00588	0.859965	0.925393	0.955758
7.25	0.888139	1.02655	1.16123	1.12635	1.02119	1.02475	1.00024	0.827877	0.902503	0.92793		0.974973	0.989224	1.00312	0.938236	1.01341	0.947816	0.935654	0.97599	0.973767	0.809843		0.907425	0.869216	0.797633	0.822653	0.919139	0.91719	0.972589	0.845813			0.935748	0.95438	0.946352	0.865608	0.904244	0.9531					0.953209	0.847893	0.929229	0.991428	0.850007	0.905072	0.941727
7.5	0.858968	1.01202	1.16458	1.10551	1.02196	1.02348	1.00111	0.814772	0.894123	0.91881		0.972563	0.988372	1.00279	0.931474	1.01539	0.944629	0.934653	0.973624	0.975896	0.755498		0.900171	0.869906	0.796817	0.821558	0.915368	0.915017	0.971921	0.841828			0.935539	0.954058	0.951712	0.86314	0.90204	0.953954					0.9534	0.845533	0.932936	0.985348	0.857782	0.900812	0.941149
7.75	0.829316	0.992415	1.16393	1.08415	1.02164	1.02192	1.00107	0.799272	0.882292	0.908134		0.971568	0.988594	1.00321	0.942108	1.0154	0.946467	0.943437	0.974935	0.982531	0.70643		0.896545	0.870637	0.795787	0.822062	0.906257	0.913215	0.970215	0.83865			0.935316	0.955353	0.95865	0.862351	0.899972	0.952441					0.949063	0.839239	0.929384	0.978983	0.868462	0.90075	0.93965
8	0.815197	0.984246	1.1706	1.0715	1.02118	1.02112	1.00055	0.796472	0.88453	0.9081		0.971382	0.989378	1.00432	0.934304	1.01687	0.949715	0.954246	0.96804	0.975365	0.692745		0.894573	0.871893	0.800994	0.82026	0.883869	0.913693	0.972924	0.836828			0.93284	0.954329	0.960198	0.859062	0.896335	0.951553					0.948435	0.836085	0.925755	0.977142	0.875373	0.904038	0.9384
8.25	0.798696	0.974993	1.17341	1.06229	1.01543	1.01653	0.999033	0.794255	0.88352	0.909766		0.973347	0.992082	1.00694	0.926261	1.01329	0.951076	0.962982	0.971575	0.978181	0.697406		0.890818	0.870375	0.805089	0.818688	0.862507	0.909731	0.974958	0.834107			0.929657	0.951007	0.958415	0.855531	0.890953	0.947828					0.944269	0.84789	0.920912	0.98331	0.886248	0.920533	0.949745
8.5	0.779454	0.959072	1.16549	1.04677	1.01222	1.01459	0.999734	0.787626	0.874439	0.904746		0.977618	0.996199	1.01009	0.928591	0.995777	0.952529	0.970046	0.98114	0.983197	0.707702		0.889035	0.868407	0.801704	0.816769	0.845153	0.907349	0.977634	0.833533			0.926471	0.946561	0.954742	0.851587	0.88916	0.946761					0.961666	0.86943	0.932608	0.997518	0.907398	0.942109	0.96394
8.75	0.768955	0.952508	1.16277	1.03361	1.00991	1.0133	1.00064	0.782406	0.865501	0.902297		0.980065	0.99836	1.01185	0.927506	0.996173	0.956794	0.980861	0.987085	0.985917	0.710306		0.883376	0.864274	0.79574	0.81465	0.837197	0.902428	0.981246	0.830622			0.922835	0.942292	0.951364	0.847675	0.886275	0.944972					0.970667	0.892927	0.9484	1.01499	0.928939	0.960695	0.984165
9	0.755961	0.944818	1.15268	1.02068	1.00899	1.01291	1.00144	0.788654	0.868519	0.909121		0.98134	0.999325	1.0125	0.942211	0.986332	0.951701	0.974672	0.974231	0.975503	0.70104		0.88023	0.857955	0.787964	0.810871	0.832479	0.893366	0.981864	0.824664			0.919237	0.937391	0.946669	0.843699	0.886846	0.944801					0.966824	0.875734	0.940802	1.00959	0.909662	0.9402	0.96913
9.25	0.747707	0.940473	1.1515	1.01609	1.005	1.00974	1.00259	0.793859	0.867158	0.911069		0.981087	0.99865	1.01223	0.946265	0.983352	0.950367	0.972457	0.945694	0.956781	0.686264		0.879501	0.854872	0.781515	0.803981	0.82934	0.887313	0.981753	0.819568			0.913886	0.932266	0.940927	0.839615	0.884157	0.943509					0.95959	0.872807	0.932596	1.00663	0.89929	0.930873	0.959672
9.5	0.747204	0.935618	1.14401	1.01439	1.00097	1.00617	1.00191	0.789954	0.858558	0.901749		0.978676	0.996432	1.01137	0.948775	0.98361	0.944603	0.964669	0.928725	0.943901	0.677591		0.880933	0.851712	0.784533	0.798125	0.823259	0.88178	0.980789	0.814203			0.908056	0.928694	0.938466	0.83595	0.884039	0.941925					0.953053	0.864577	0.921188	0.996935	0.883333	0.918296	0.94525
9.75	0.752717	0.937629	1.14127	1.01289	1.00057	1.00561	1.00018	0.793506	0.856393	0.903061		0.9766	0.994684	1.0105	0.945235	0.981776	0.934338	0.95147	0.925719	0.943471	0.679664		0.889412	0.849319	0.791929	0.789944	0.822518	0.877921	0.978516	0.812407			0.901323	0.926379	0.939071	0.832146	0.880794	0.938851					0.952833	0.865956	0.923908	0.994021	0.885769	0.917752	0.942305
10	0.760483	0.938567	1.13408	1.01018	1.00058	1.00429	0.999479	0.805448	0.864734	0.910855		0.972124	0.990455	1.00806	0.920769	0.989547	0.93213	0.948883	0.928234	0.943872	0.680384		0.895619	0.844214	0.803183	0.783358	0.821127	0.87765	0.976693	0.814716			0.896511	0.923646	0.938905	0.828733	0.878667	0.936506					0.935791	0.841928	0.918066	0.978274	0.866413	0.897991	0.923133
10.25	0.767062	0.940505	1.12568	1.00774	0.999891	1.00293	1.00185	0.816208	0.868763	0.915977		0.96673	0.985741	1.00495	0.914867	0.999058	0.935909	0.954954	0.93182	0.944965	0.682572		0.894127	0.836581	0.811988	0.777387	0.811364	0.876066	0.974692	0.816457			0.890322	0.918482	0.93282	0.824242	0.872291	0.932382					0.940737	0.84284	0.926852	0.980778	0.873093	0.899118	0.922267
10.5	0.772402	0.935795	1.11573	1.00246	0.998029	1.0006	1.00108	0.82643	0.876281	0.92672		0.960971	0.980856	1.00182	0.907785	1.01728	0.931558	0.948995	0.966998	0.965069	0.705306		0.890826	0.829083	0.809231	0.771201	0.80169	0.871465	0.971675	0.817646			0.883867	0.913391	0.92696	0.819235	0.866563	0.930634					0.94447	0.850729	0.930047	0.98319	0.87578	0.907101	0.920499
10.75	0.784734	0.947632	1.12053	1.01174	0.989877	0.993415	0.99911	0.82361	0.87037	0.920853		0.953874	0.974889	0.998	0.911846	1.01153	0.931364	0.949039	0.981011	0.972358	0.714198		0.878567	0.823643	0.797751	0.767181	0.773774	0.865969	0.969908	0.816039			0.879158	0.910486	0.923882	0.815919	0.860716	0.928015					0.944465	0.856892	0.925393	0.987194	0.876388	0.913104	0.92131
11	0.796481	0.959208	1.12308	1.02021	0.979763	0.984621	0.999034	0.815799	0.85895	0.906186		0.950318	0.972781	0.996721	0.92294	1.01414	0.937535	0.959809	0.979877	0.966477	0.700883		0.869016	0.821983	0.783254	0.764857	0.750912	0.86097	0.969424	0.814268			0.876715	0.907224	0.919813	0.809308	0.855376	0.925717					0.925635	0.832193	0.904589	0.979137	0.855408	0.897468	0.906623
11.25	0.805809	0.968398	1.12196	1.03224	0.973097	0.978065	0.998147	0.818137	0.863606	0.908373		0.947647	0.9713	0.996094	0.931444	1.01105	0.92939	0.947416	0.969904	0.958076	0.693719		0.86268	0.819148	0.770604	0.761202	0.737309	0.85227	0.968728	0.813794			0.878508	0.904247	0.916622	0.805407	0.852578	0.925359					0.920968	0.821996	0.897747	0.984383	0.850921	0.886856	0.901961
11.5	0.810931	0.977702	1.12292	1.042	0.963461	0.969023	0.998784	0.805432	0.852718	0.894895		0.944962	0.970356	0.993812	0.935731	0.993812	0.91538	0.922304	0.9345	0.939252	0.670214		0.851989	0.816285	0.760225	0.756961	0.726944	0.845618	0.969164	0.812792			0.877934	0.898613	0.912484	0.799005	0.848667	0.923947					0.930608	0.820446	0.89812	0.995313	0.856773	0.889162	0.906456
11.75	0.814956	0.989018	1.12828	1.05896	0.955507	0.961732	0.999978	0.795779	0.842929	0.879943		0.944408	0.97168	0.991208	0.930723	1.00072	0.906196	0.908117	0.902622	0.920715	0.650673		0.840252	0.813334	0.754793	0.752907	0.723697	0.842301	0.968274	0.813991			0.875684	0.894478	0.907958	0.793001	0.844066	0.924513					0.929886	0.818992	0.888162	0.999501	0.853846	0.887118	0.905731
12	0.814739	0.996489	1.13139	1.07279	0.948404	0.95507	1.00056	0.796911	0.849276	0.886187		0.943483	0.972668	0.985735	0.930605	0.9995	0.899984	0.895987	0.876537	0.904279	0.629053		0.817275	0.81077	0.752095	0.74833	0.718554	0.838744	0.966302	0.815184			0.87115	0.891659	0.905611	0.786223	0.838708	0.921573					0.933007	0.816164	0.874641	1.00011	0.854093	0.890847	0.907311
12.25	0.813169	0.998104	1.13368	1.07667	0.944189	0.950212	0.998933	0.796639	0.849704	0.886035		0.944076	0.975951	0.979145	0.90666	0.988049	0.892304	0.882289	0.863143	0.89583	0.620985		0.796391	0.808807	0.747136	0.745383	0.716155	0.837239	0.963154	0.812159			0.867249	0.890106	0.902798	0.780036	0.834454	0.918538					0.930657	0.809022	0.853299	0.994959	0.843674	0.880497	0.902187
12.5	0.809977	1.00092	1.13542	1.08193	0.934851	0.941814	0.999412	0.807097	0.854112	0.891469		0.945181	0.979418	0.972265	0.891362	1.00347	0.891457	0.881932	0.859962	0.893055	0.61292		0.784731	0.807438	0.742462	0.743842	0.714556	0.834992	0.959187	0.808711			0.864169	0.887674	0.903089	0.776929	0.831852	0.913663					0.934587	0.805409	0.837824	0.98949	0.845069	0.875227	0.90062
12.75	0.798065	0.988747	1.1212	1.06875	0.935441	0.941188	1.00036	0.815174	0.861811	0.898458		0.945797	0.982287	0.964351	0.880934	0.997065	0.896653	0.897072	0.892916	0.907861	0.627254		0.778224	0.805979	0.739692	0.740517	0.71885	0.83106	0.955947	0.803823			0.859935	0.882386	0.899108	0.770791	0.827749	0.908416					0.917474	0.787421	0.815582	0.970417	0.828821	0.853529	0.88551
13	0.789608	0.987757	1.11759	1.06877	0.938836	0.944219	1.00053	0.811844	0.857121	0.892738		0.948401	0.987056	0.958091	0.871517	0.985361	0.902484	0.908541	0.915732	0.919364	0.637579		0.781379	0.80394	0.727787	0.737625	0.725197	0.826013	0.953005	0.7967			0.854887	0.877071	0.895699	0.764432	0.820967	0.902045					0.909962	0.780685	0.807487	0.958963	0.831008	0.842342	0.881576
13.25	0.779605	0.985204	1.11642	1.0678	0.942137	0.947968	1.00167	0.813932	0.855264	0.88833		0.949367	0.989555	0.950163	0.884317	0.990499	0.908676	0.922446	0.944148	0.936426	0.658333		0.784079	0.801947	0.711882	0.734945	0.727448	0.821505	0.952359	0.792759			0.851341	0.871425	0.891613	0.757778	0.816663	0.897775					0.912116	0.784779	0.812538	0.959197	0.837994	0.843897	0.889101
13.5	0.772537	0.987695	1.11966	1.06252	0.94033	0.947848	1.00187	0.848254	0.880411	0.912089		0.950546	0.991998	0.942026	0.89071	0.986643	0.91022	0.927841	0.966562	0.951239	0.678415		0.779552	0.79907	0.694237	0.732034	0.730498	0.819069	0.950973	0.789675			0.847363	0.86698	0.888201	0.753072	0.813418	0.895489					0.913063	0.78609	0.813462	0.964507	0.839849	0.842124	0.895049
13.75	0.766033	0.987893	1.11859	1.05717	0.937307	0.94551	1.00105	0.829226	0.861572	0.889635		0.952018	0.994097	0.935313	0.898737	0.973552	0.907642	0.927987	0.973005	0.954483	0.688222		0.778198	0.793936	0.676178	0.729592	0.727398	0.81689	0.949514	0.785917			0.841452	0.862491	0.882254	0.74564	0.810761	0.893082					0.918808	0.790257	0.813901	0.972181	0.840316	0.851108	0.901056
14	0.762766	0.98906	1.11329	1.0478	0.940381	0.949641	1.00175	0.809147	0.839954	0.863691		0.949717	0.991617	0.925944	0.911525	0.97304	0.855137	0.86187	0.977498	0.955789	0.68915		0.776543	0.788003	0.666284	0.725251	0.73109	0.815555	0.947881	0.784346			0.835164	0.859376	0.878359	0.739416	0.806133	0.890842					0.918244	0.794654	0.806119	0.975181	0.837056	0.84509	0.897376
14.25	0.750509	0.987736	1.11	1.04211	0.94092	0.952174	1.00263	0.802939	0.834896	0.854717		0.947554	0.989209	0.919217	0.917739	0.967894	0.802568	0.796488	0.981377	0.956036	0.689559		0.77644	0.783225	0.663728	0.720776	0.735108	0.81507	0.945976	0.782491			0.830108	0.856759	0.873394	0.733416	0.799565	0.888321					0.913375	0.795404	0.793781	0.972622	0.82986	0.840959	0.893795
14.5	0.742285	0.998489	1.11777	1.04939	0.944984	0.957421	1.0036	0.809222	0.847397	0.874362		0.945424	0.986637	0.914408	0.92392	0.961134	0.739818	0.719042	0.975525	0.950615	0.681758		0.770336	0.776238	0.667018	0.714284	0.726549	0.814023	0.946305	0.78202			0.828679	0.854724	0.871477	0.730578	0.794769	0.886811					0.906233	0.795422	0.784467	0.972214	0.826314	0.837253	0.896855
14.75	0.734842	1.00974	1.12759	1.06058	0.943949	0.958476	1.00457	0.81399	0.853743	0.878334		0.943504	0.984651	0.910765	0.927918	0.970584	0.693888	0.659545	0.960509	0.939791	0.668408		0.763632	0.769518	0.673515	0.707566	0.723094	0.813179	0.946191	0.782557			0.825283	0.852619	0.869604	0.727047	0.789785	0.885347					0.897269	0.790473	0.780065	0.971883	0.822087	0.839663	0.896205
15	0.718769	0.997885	1.11823	1.04743	0.945881	0.960737	1.00411	0.845978	0.879735	0.90429		0.942891	0.984687	0.910187	0.925888	0.977597	0.650489	0.602215	0.947199	0.930001	0.655648		0.758093	0.763297	0.680189	0.703359	0.721051	0.812128	0.945548	0.781501			0.820779	0.849293	0.865539	0.723393	0.78564	0.882069					0.889737	0.782735	0.782169	0.973602	0.822446	0.836154	0.892922
15.25	0.703921	0.989768	1.11048	1.03567	0.945019	0.960703	1.00291	0.869643	0.903972	0.930158		0.941634	0.984277	0.909334	0.923998	0.985309	0.661881	0.612762	0.933509	0.920702	0.649495		0.746974	0.757038	0.687219	0.699659	0.723805	0.81094	0.944427	0.781632			0.814709	0.844348	0.858944	0.716717	0.779675	0.878127					0.881329	0.776985	0.78679	0.970526	0.816097	0.835339	0.884837
15.5	0.686054	0.968825	1.09795	1.02852	0.949044	0.965271	1.00233	0.879422	0.912884	0.941613		0.940442	0.984172	0.909151	0.915487	0.993017	0.652556	0.604129	0.916954	0.909972	0.638807		0.738537	0.752061	0.691704	0.69629	0.733775	0.808365	0.942028	0.779495			0.81003	0.83983	0.853424	0.712215	0.774878	0.875078					0.88637	0.777501	0.79275	0.966422	0.807607	0.837024	0.887571
15.75	0.667368	0.946892	1.08537	1.01639	0.948974	0.966831	1.00269	0.898958	0.91676	0.938562		0.938436	0.983307	0.908165	0.907338	0.999649	0.655727	0.607064	0.902385	0.900316	0.627946		0.721665	0.748313	0.700047	0.693496	0.735493	0.806201	0.940479	0.776531			0.807181	0.836676	0.850602	0.70679	0.769693	0.873721					0.898961	0.785747	0.80225	0.960685	0.803214	0.846246	0.895918
16	0.647735	0.927512	1.07819	1.00868	0.945481	0.965239	1.00185	0.907652	0.918759	0.943412		0.936825	0.982687	0.907588	0.89772	1.00038	0.6702	0.620464	0.898452	0.896176	0.621271		0.698705	0.745002	0.712639	0.689301	0.733282	0.80546	0.939757	0.776198			0.80488	0.835527	0.848503	0.704595	0.766836	0.873925					0.895168	0.783824	0.793043	0.94607	0.78787	0.833434	0.889008
16.25	0.638092	0.912674	1.07555	1.00302	0.946184	0.966397	1.00067	0.908976	0.917225	0.944123		0.935223	0.981579	0.906023	0.889889	1.00117	0.676588	0.626377	0.913057	0.905984	0.632348		0.683248	0.741488	0.728107	0.685416	0.720548	0.804606	0.938406	0.776157			0.803169	0.832996	0.843756	0.6996	0.762792	0.872219					0.893367	0.779807	0.785493	0.936305	0.788014	0.832477	0.886198
16.5	0.624918	0.889418	1.0631	0.984124	0.945774	0.96639	0.999199	0.913182	0.919041	0.947957		0.932636	0.978922	0.902488	0.888191	1.00062	0.675896	0.625737	0.927493	0.915752	0.642258		0.671133	0.738785	0.744379	0.682947	0.711673	0.804119	0.93776	0.775161			0.801359	0.829855	0.840843	0.696058	0.760168	0.868896					0.90085	0.783532	0.780805	0.935272	0.795556	0.838499	0.884505
16.75	0.610446	0.864265	1.05081	0.960011	0.944819	0.966235	0.997277	0.95706	0.941592	0.974089		0.929713	0.975574	0.898147	0.884086	0.998216	0.690402	0.639166	0.941063	0.925708	0.654266		0.66274	0.734333	0.749254	0.681722	0.705504	0.801905	0.936507	0.777203			0.799991	0.826808	0.839169	0.692484	0.756434	0.863205					0.915132	0.792361	0.77863	0.936538	0.802283	0.844459	0.889236
17	0.600374	0.854971	1.05032	0.950702	0.942661	0.965677	0.997927	0.986198	0.952143	0.987295		0.925347	0.970383	0.891452	0.888315	0.997141	0.708691	0.656097	0.950133	0.931915	0.667402		0.662629	0.729538	0.749065	0.681662	0.700134	0.798593	0.934746	0.776193			0.7989	0.824467	0.839535	0.690708	0.751815	0.859411					0.916288	0.79429	0.768085	0.927208	0.796283	0.834013	0.881056
17.25	0.595019	0.848928	1.05386	0.956385	0.93487	0.960029	0.997497	1.00441	0.956643	0.993767		0.921272	0.965638	0.885419	0.891456	0.994471	0.700852	0.64884	0.964548	0.943503	0.681172		0.661626	0.72536	0.743657	0.681154	0.699403	0.794452	0.932993	0.774656			0.797283	0.822466	0.837148	0.687542	0.745458	0.856113					0.910943	0.7962	0.757876	0.919551	0.786878	0.823939	0.872149
17.5	0.594185	0.861598	1.06858	0.95871	0.925694	0.952264	0.996171	0.99979	0.953449	0.989627		0.917013	0.961039	0.879995	0.89425	0.99104	0.698482	0.646647	0.95185	0.936608	0.669898		0.662457	0.721885	0.734899	0.681022	0.693658	0.790548	0.930205	0.774332			0.793519	0.819953	0.833757	0.683105	0.739688	0.854539					0.906587	0.798299	0.750045	0.920669	0.788593	0.822426	0.866798
17.75	0.58681	0.867464	1.0762	0.946658	0.920702	0.94811	0.994357	1.02375	0.962884	1.00058		0.913177	0.957143	0.875806	0.898158	0.989164	0.687776	0.636735	0.947484	0.93554	0.670141		0.666015	0.720351	0.723183	0.679992	0.694586	0.786805	0.926071	0.77155			0.788788	0.818343	0.828619	0.677304	0.734011	0.850052					0.915428	0.814326	0.753482	0.932701	0.802355	0.831829	0.872236
18	0.580013	0.870215	1.08684	0.930395	0.913609	0.941572	0.995291	1.0477	0.969554	1.00801		0.911254	0.955756	0.874693	0.896932	0.987005	0.689046	0.63791	0.932597	0.926899	0.657062		0.670285	0.720003	0.707396	0.677275	0.695553	0.783043	0.921924	0.769645			0.78401	0.817681	0.824407	0.672635	0.731455	0.847818					0.915583	0.822599	0.749662	0.934017	0.813538	0.83007	0.870548
18.25	0.573952	0.879655	1.0939	0.92036	0.905668	0.934792	0.994677	1.02586	0.959323	0.994021		0.90998	0.9551	0.874425	0.891219	0.984979	0.687102	0.636111	0.913047	0.91708	0.645764		0.672145	0.719375	0.690686	0.675419	0.69738	0.780234	0.918021	0.76519			0.780644	0.816583	0.819168	0.668858	0.730163	0.84583					0.900025	0.815986	0.743411	0.91763	0.799041	0.80862	0.854763
18.5	0.569468	0.886959	1.10328	0.908031	0.897645	0.928086	0.994932	0.989452	0.943735	0.974269		0.911926	0.958193	0.878908	0.891143	0.983308	0.686241	0.635314	0.909575	0.914641	0.645591		0.673868	0.717566	0.672556	0.673032	0.705632	0.777387	0.913758	0.762946			0.774685	0.812908	0.814499	0.665622	0.727899	0.84519					0.884956	0.799816	0.734192	0.901756	0.784192	0.805552	0.839467
18.75	0.561695	0.886271	1.10181	0.885299	0.890523	0.921133	0.993749	0.975008	0.934319	0.963832		0.915942	0.963541	0.88598	0.88519	0.981748	0.681262	0.630704	0.919051	0.921724	0.657242		0.66929	0.715636	0.660284	0.670822	0.704132	0.775355	0.909343	0.761898			0.770309	0.809255	0.809904	0.663277	0.723659	0.841569					0.879802	0.797932	0.730789	0.896061	0.775422	0.812652	0.831653
19	0.554703	0.884667	1.10044	0.86211	0.882515	0.913897	0.99236	0.97367	0.932152	0.959825		0.920888	0.969884	0.894294	0.871365	0.97991	0.691132	0.639842	0.910048	0.913518	0.651008		0.665364	0.712764	0.649515	0.67091	0.699058	0.7736	0.90332	0.761842			0.766135	0.805214	0.80674	0.662107	0.718337	0.838076					0.88144	0.792707	0.730994	0.89587	0.784432	0.829686	0.830959
19.25	0.545285	0.886949	1.09993	0.828063	0.883141	0.913504	0.991844	0.947676	0.920364	0.945488		0.926683	0.977066	0.904	0.873303	0.980783	0.671734	0.621883	0.912243	0.913662	0.657811		0.656156	0.70957	0.639136	0.671118	0.694468	0.770177	0.895656	0.761001			0.76468	0.802955	0.803101	0.66258	0.716535	0.83549					0.863398	0.781878	0.716433	0.884333	0.774824	0.809093	0.816148
19.5	0.530346	0.873789	1.08665	0.788779	0.884941	0.91445	0.993147	0.941336	0.916628	0.941267		0.930145	0.980899	0.909475	0.873448	0.981515	0.643767	0.595992	0.927048	0.919988	0.659086		0.640655	0.706439	0.628864	0.671864	0.687044	0.767764	0.886904	0.758631			0.760189	0.799968	0.800432	0.662462	0.714312	0.833234					0.850809	0.769277	0.712213	0.874694	0.772966	0.800669	0.810084
19.75	0.521807	0.862869	1.07677	0.751145	0.882899	0.912297	0.994211	0.931085	0.912106	0.936161		0.93205	0.982526	0.911995	0.87473	0.981625	0.62174	0.575599	0.907769	0.908009	0.645534		0.635537	0.703487	0.622154	0.671873	0.682454	0.764244	0.879368	0.755129			0.755163	0.797081	0.797254	0.662537	0.711742	0.829571					0.848886	0.775431	0.71101	0.871533	0.777899	0.798235	0.810347
20	0.516302	0.853846	1.06303	0.717127	0.880905	0.90966	0.994401	0.953773	0.924515	0.948828		0.932011	0.981657	0.911199	0.880929	0.981719	0.606554	0.561541	0.872499	0.885758	0.621824		0.626037	0.69983	0.614095	0.669936	0.67355	0.760802	0.872782	0.749034			0.749636	0.795342	0.794716	0.662306	0.709962	0.826929					0.842314	0.780234	0.710498	0.862456	0.773305	0.798114	0.808835
20.25	0.510894	0.84128	1.05223	0.680079	0.879412	0.907598	0.994751	0.963324	0.927402	0.951488		0.929709	0.978026	0.906738	0.877682	0.979677	0.58738	0.54379	0.852492	0.875653	0.60878		0.620302	0.695444	0.605396	0.667096	0.661665	0.758292	0.866763	0.743169			0.744914	0.792751	0.787473	0.661034	0.709013	0.826502					0.825472	0.773134	0.702092	0.850775	0.759097	0.783472	0.799015
20.5	0.505704	0.839123	1.04569	0.656553	0.87855	0.906486	0.995341	0.945823	0.92232	0.945103		0.92659	0.97371	0.901331	0.865306	0.977649	0.590105	0.546312	0.835399	0.865637	0.594744		0.61707	0.691027	0.603763	0.662608	0.644371	0.755065	0.860883	0.737571			0.74195	0.791964	0.780848	0.659451	0.707945	0.826106					0.80583	0.758638	0.687907	0.838006	0.739418	0.765378	0.782569
20.75	0.500552	0.837571	1.04242	0.635093	0.878715	0.907398	0.996103	0.926436	0.913095	0.934106		0.92226	0.968723	0.895403	0.853421	0.976784	0.592229	0.548278	0.817371	0.854615	0.585056		0.615304	0.686501	0.596237	0.659113	0.632328	0.753535	0.855965	0.73387			0.7394	0.789511	0.775427	0.658555	0.705508	0.826301					0.799763	0.752043	0.683634	0.837173	0.737392	0.759165	0.776898
21	0.495355	0.835528	1.04316	0.621263	0.875041	0.904125	0.995291	0.939149	0.918634	0.941003		0.917969	0.964465	0.890808	0.843564	0.976201	0.592707	0.548722	0.817345	0.852838	0.580167		0.612663	0.682209	0.595562	0.65529	0.625684	0.749737	0.851935	0.732684			0.736988	0.788371	0.772471	0.657772	0.702705	0.824048					0.792453	0.740592	0.67589	0.832196	0.735607	0.749198	0.770238
21.25	0.490315	0.826693	1.03745	0.59576	0.873372	0.903071	0.996983	0.898212	0.892124	0.909704		0.914229	0.961459	0.887889	0.834182	0.975761	0.599108	0.554647	0.834221	0.86363	0.587813		0.612157	0.678649	0.598379	0.650405	0.619307	0.74631	0.848314	0.730064			0.733455	0.785436	0.770172	0.656114	0.699556	0.823157					0.796121	0.743436	0.688543	0.839807	0.75249	0.756786	0.780582
21.5	0.487349	0.818388	1.03093	0.57733	0.874259	0.90469	0.996097	0.833095	0.852615	0.864231		0.910946	0.959716	0.886141	0.831391	0.97587	0.599133	0.55467	0.845164	0.870346	0.592278		0.612389	0.675006	0.597728	0.646749	0.619544	0.74209	0.846073	0.728887			0.730041	0.78359	0.766198	0.653076	0.697885	0.821192					0.797619	0.737108	0.68581	0.842407	0.761247	0.750944	0.782908
21.75	0.485599	0.814689	1.0281	0.571101	0.874532	0.905883	0.996461	0.790584	0.823862	0.83019		0.909091	0.959991	0.886299	0.835535	0.975675	0.596536	0.552266	0.85991	0.881133	0.606019		0.606567	0.66947	0.601503	0.641661	0.620699	0.737016	0.843201	0.725125			0.728146	0.780754	0.763677	0.651923	0.696279	0.818935					0.807657	0.737919	0.681131	0.84655	0.765615	0.750566	0.79055
22	0.480995	0.805979	1.02294	0.564186	0.87225	0.90436	0.9949	0.764739	0.802283	0.804915		0.907925	0.961264	0.887346	0.841845	0.976688	0.595457	0.551267	0.860383	0.882572	0.609469		0.601226	0.664606	0.604888	0.636818	0.624618	0.733305	0.840288	0.721037			0.725088	0.777802	0.76086	0.652245	0.696649	0.817972					0.804409	0.727442	0.651285	0.83893	0.75294	0.734704	0.783971
22.25	0.47579	0.796716	1.01575	0.560659	0.871212	0.904186	0.995434	0.73753	0.784532	0.782166		0.90717	0.963004	0.8888	0.847088	0.977184	0.596553	0.552282	0.853193	0.881942	0.614956		0.59561	0.659842	0.60458	0.632381	0.632416	0.728038	0.838672	0.71951			0.722167	0.773602	0.756726	0.652137	0.69543	0.816177					0.800322	0.721235	0.632222	0.834048	0.745109	0.726547	0.784647
22.5	0.472998	0.785653	1.00775	0.548975	0.870085	0.903308	0.994379	0.739599	0.787328	0.784437		0.907261	0.965492	0.89142	0.854479	0.976817	0.593207	0.549184	0.783974	0.818322	0.623765		0.596759	0.654463	0.607408	0.626857	0.643541	0.721274	0.837025	0.712955			0.718582	0.769849	0.753183	0.649588	0.693568	0.816115					0.796724	0.713718	0.624191	0.832217	0.740806	0.719064	0.784346
22.75	0.473952	0.781809	1.00592	0.549452	0.868607	0.901853	0.995392	0.750497	0.799915	0.796902		0.906809	0.967327	0.893238	0.854435	0.975179	0.59402	0.549937	0.717284	0.757468	0.632997		0.599048	0.653055	0.609432	0.622584	0.655427	0.716283	0.835959	0.709411			0.716161	0.767026	0.748806	0.645999	0.689528	0.814574					0.793326	0.708647	0.627829	0.82931	0.739161	0.71682	0.786526
23	0.473029	0.773026	0.993988	0.533969	0.872985	0.905578	0.996714	0.748521	0.797431	0.794209		0.905336	0.967779	0.892877	0.848438	0.96985	0.588556	0.544878	0.637526	0.683931	0.62964		0.602066	0.650168	0.609243	0.618838	0.664765	0.71212	0.83411	0.703455			0.711251	0.763984	0.745524	0.641293	0.685722	0.811215					0.794771	0.703666	0.635408	0.825085	0.735482	0.721313	0.782948
23.25	0.468835	0.75683	0.981298	0.528171	0.870562	0.904435	0.993939	0.759758	0.810706	0.809121		0.904861	0.968305	0.893172	0.845677	0.966973	0.598025	0.553645	0.578543	0.629214	0.636376		0.606013	0.648835	0.611645	0.617045	0.672264	0.70971	0.832803	0.699689			0.706417	0.76181	0.744445	0.638164	0.681815	0.808334					0.792552	0.703428	0.631822	0.821276	0.73423	0.722876	0.780524
23.5	0.466852	0.74962	0.977822	0.526403	0.85976	0.894332	0.996349	0.763353	0.814058	0.812327		0.903567	0.968047	0.892013	0.835871	0.963611	0.610882	0.565547	0.523666	0.574827	0.641226		0.60643	0.650016	0.612402	0.615962	0.678397	0.711346	0.832177	0.700858			0.70137	0.758708	0.743193	0.635921	0.679483	0.805575					0.79222	0.702568	0.625939	0.822632	0.726964	0.727624	0.778869
23.75	0.460904	0.734074	0.968985	0.520879	0.849026	0.88105	0.996418	0.780043	0.823967	0.826553		0.901689	0.966941	0.88967	0.829234	0.959044	0.612892	0.567408	0.532836	0.584894	0.64867		0.607476	0.645762	0.612166	0.614952	0.675515	0.711156	0.830274	0.695848			0.697588	0.755519	0.741689	0.634741	0.676872	0.804112					0.791665	0.70534	0.621529	0.827317	0.727933	0.727986	0.782789
																																	0.695443	0.752924	0.739159	0.63477	0.6764	0.802703
																																	0.691822	0.763745	0.606932	0.627283	0.672183	0.8021
																																	0.688916	0.760858	0.604693	0.627593	0.67254	0.801157
																																	0.68614	0.756749	0.601408	0.62749	0.671364	0.799398
																																	0.682735	0.753078	0.598592	0.625037	0.669566	0.799338
																																	0.680434	0.750317	0.595113	0.621583	0.665666	0.797829
																																	0.675769	0.747341	0.592504	0.617055	0.661992	0.794539
																																	0.671176	0.745215	0.591647	0.614045	0.65822	0.791716
																																	0.666381	0.74218	0.590652	0.611887	0.655968	0.789014
																																	0.662788	0.73906	0.589457	0.610751	0.653448	0.787581
																																	0.66075	0.736522	0.587446	0.610779	0.652992	0.786202
[truncated: 3 more columns]

## Sheet: Fig. 1 i
Fig. 1 g: Average isotropic stress for each cell type, each datapoint represent one frame from n=13 movies, N=2 experiments
KO	dKO
-111.991	312.981
-147.899	381.862
-163.352	393.82
-134.48	251.297
-144.29	322.976
-148.001	364.796
-137.958	378.185
-119.008	326.748
-105.971	291.231
-90.15	277.985
-75.9895	243.249
-61.3372	176.222
-58.076	163.446
-49.6695	140.645
-30.4643	91.1694
-20.7184	79.4693
-20.2372	64.2275
-4.99626	5.02685
-8.45475	-3.27588
-4.91004	-23.74
-11.1617	-32.5717
-7.62569	-53.335
-2.88986	-52.7897
5.63947	-74.1496
11.6558	-96.9843
13.9532	-89.6931
20.3572	-106.551
19.1142	-101.065
13.5564	-98.7374
5.16127	-84.3314
3.15001	-72.4076
-1.6084	-65.359
-2.91827	-59.2362
-4.15522	-50.8876
-2.27386	-51.1097
-7.2535	-23.7542
-16.2023	-13.1021
-20.6888	-11.2303
-28.2925	-0.68611
-23.6872	5.03993
-38.6348	36.997
-38.1986	44.3388
-42.8172	56.0128
-43.7814	60.6716
-44.2347	56.5709
-46.784	61.9583
-46.0251	62.0563
-47.7632	91.5887
-40.853	89.2427
-36.3819	84.1131
-32.0341	68.3185
-25.7191	56.7012
-29.7072	50.1709
-28.3904	55.1109
-24.8626	58.5524
-11.67	33.3402
-9.31695	40.5641
-9.98065	32.3779
-14.441	15.4753
-8.48989	-3.47698
-4.8033	-21.441
-4.18632	-1.91865
-3.50447	-3.26737
0.184351	-14.5939
-4.58473	-10.866
3.88627	-32.1982
5.19482	-34.8344
11.3292	-53.4239
8.44838	-49.8359
1.88935	-36.3605
-7.58515	-4.70791
-8.72375	-30.21
-6.4375	-30.178
-0.291273	-45.3901
-3.11222	-35.3368
-9.37878	-35.1676
-13.5619	-23.7844
-12.8336	-27.7806
-21.2291	-15.5714
-25.8957	-16.8106
-22.7462	-23.7312
-19.1995	-16.3864
-21.9826	-11.6798
-22.2498	-19.7631
-22.2488	-8.69834
-18.0248	-25.2816
-30.6691	-4.93321
-27.605	-20.0094
-26.7885	-11.7628
-25.4823	-19.0006
-18.5561	-28.2313
-21.0465	-15.3082
-15.3528	-42.5893
-13.5515	-47.7516
-20.2985	-34.4978
-16.2285	-48.9844
-11.5895	-65.3883
-16.5804	-60.6368
-13.4577	-73.1888
-13.8025	-59.9813
-6.5787	-43.7996
-14.9781	-15.3043
-14.7153	2.25418
-12.6725	-8.69919
-9.00336	-11.7824
-7.6389	-16.4596
-4.40786	-14.4902
-4.63125	-11.2733
1.62283	-33.098
9.00832	-21.9806
6.13664	-12.6189
1.88273	5.07987
-4.56191	29.1861
-5.98824	32.1686
3.34975	7.31039
8.60687	-7.1912
20.3317	-18.094
27.7584	-41.0429
40.7328	-52.5897
36.0303	-55.6894
33.9184	-75.2496
38.3263	-99.2453
38.2266	-109.018
31.6279	-120.014
37.6375	-150.537
39.0513	-169.155
42.7975	-160.182
37.0404	-152.147
43.5202	-143.999
47.8135	-138.184
41.6632	-136.052
39.2645	-124.626
37.3833	-115.403
26.1421	-77.1217
24.1881	-66.3471
23.7441	-69.0658
20.4737	-73.0219
31.198	-86.9284
38.1492	-97.881
54.0571	-100.048
58.4135	-115.572
55.6461	-116.23
55.9806	-134.126
58.9172	-144.676
52.0253	-122.468
49.0155	-117.968
49.0727	-106.282
50.2737	-110.608
49.1594	-97.4367
51.4783	-86.6756
49.0967	-84.3778
63.7514	-95.56
61.2894	-78.9103
66.7442	-82.0069
61.7292	-105.757
57.6077	-91.9075
48.3685	-77.8452
47.2917	-77.6669
50.2529	-77.4906
47.1837	-100.11
52.7382	-114.367
54.5774	-150.27
61.9654	-168.167
53.3304	-170.48
57.1595	-162.115
41.8286	-144.022
36.9078	-140.677
35.8372	-114.126
48.1645	-144.43
59.4343	-153.641
60.5057	-160.59
66.9914	-180.169
67.4887	-186.083
75.0024	-194.935
70.0183	-176.464
64.3841	-177.076
60.5382	-174.161
-131.632	94.456
-146.627	94.3488
-175.976	128.657
-175.503	119.155
-177.946	117.925
-187.858	125.261
-188.473	131.514
-151.389	101.944
-138.941	99.254
-133.519	103.411
-107.892	48.1139
-70.2851	-2.56034
-78.3975	4.6679
-69.6691	9.62433
-67.343	2.56128
-47.5256	-12.684
-34.93	-25.9437
-14.2738	-45.19
-14.5913	-32.2963
-7.19895	-33.0746
5.25444	-50.2087
32.0906	-64.1834
27.7567	-60.8234
20.2122	-49.5186
21.7906	-43.3159
14.5885	-38.1839
3.52955	-34.457
-19.8604	-7.87055
-16.4299	-16.8194
-13.1931	-20.8183
-13.8189	-18.0931
-22.2611	-7.46252
-38.1799	2.38518
-46.9027	6.14069
-43.7228	0.989833
-41.2313	8.70819
-28.6644	-0.211241
-21.4125	0.55838
-22.7056	10.128
-13.556	15.1346
-12.8804	20.8506
-17.6746	25.2785
-20.525	38.4688
-28.9296	38.895
-46.0479	51.0466
-48.4079	42.6215
-50.7491	52.8629
-40.3273	43.7095
-27.6771	26.4273
-26.9492	29.9135
-22.8822	28.1174
-39.9024	42.25
-52.3266	52.9384
-54.9468	53.4468
-57.8907	43.5086
-58.9117	40.6767
-57.5867	9.76128
-50.8149	25.2711
-56.3718	32.9369
-50.9679	31.3242
-42.442	18.3238
-42.7856	7.32196
-35.6749	0.518113
-41.9399	-5.79788
-41.1266	-2.13577
-23.3591	-10.1187
-23.5258	-2.91349
-16.1869	-2.7537
-6.10236	-11.2384
0.865799	-27.1884
-7.4931	-23.5563
-27.2278	0.57223
-22.6648	-12.8896
-23.4114	-18.1951
-28.0819	-16.3685
-30.8828	-1.16384
-31.877	2.48838
-39.2195	18.6816
-36.1188	26.98
-40.5128	18.1441
-46.9199	28.8597
-47.9024	25.2493
-35.5724	2.89362
-28.7523	-4.66995
-21.3072	0.114106
	8.56615
-13.1196	-6.03391
-11.4566	-3.61831
-10.8726	-32.0607
-19.0352	-34.3422
-16.7626	-44.0782
-3.75751	-54.3578
28.8842	-74.954
37.6431	-91.8105
41.6776	-93.3237
40.2569	-88.631
33.1474	-92.8312
20.9147	-87.7554
33.806	-89.9522
40.7658	-99.319
42.331	-100.647
42.8141	-104.029
49.4105	-102.813
52.5946	-104.654
47.6697	-96.5056
48.7937	-106.488
55.4478	-109.053
59.1668	-113.172
62.8914	-117.06
58.5195	-115.095
49.9587	-92.9653
55.469	-97.528
69.3806	-98.032
56.8725	-97.5782
53.3383	-94.8873
52.7596	-93.1733
35.5408	-80.5592
39.1995	-80.537
43.0403	-92.2364
39.9256	-89.4801
38.1502	-92.6213
23.7961	-83.7289
36.4583	-93.3252
44.2238	-87.063
48.0725	-84.0033
51.8716	-89.4872
34.5534	-77.7867
28.4625	-71.3925
25.8594	-71.9181
28.1755	-71.6857
37.3385	-75.0128
23.4678	-66.4978
22.0418	-63.0525
6.86258	-53.7992
12.256	-57.7302
22.3053	-71.25
1.29422	-54.2009
6.57869	-58.332
-5.15395	-51.0494
-6.87313	-48.3374
11.9665	-57.4643
7.20714	-50.5695
20.6878	-56.7905
15.9225	-56.7529
-2.90519	-52.3233
-9.44729	-53.0844
-17.7081	-51.3901
-10.319	-59.0595
12.3659	-71.5188
20.1905	-82.2868
27.7504	-89.8251
18.6663	-78.0667
9.51709	-76.0673
31.0533	-90.6673
24.7169	-89.8899
15.9851	-94.3912
0.90897	-86.5214
9.0948	-98.9961
5.11543	-93.6801
-4.28706	-83.0507
10.0152	-98.3384
17.9758	-100.217
34.3962	-104.147
50.5611	-107.978
47.9806	-101.388
36.4135	-97.1047
41.6674	-86.898
51.5542	-80.6612
52.9067	-75.4377
73.3415	-71.5916
79.6133	-84.0836
74.3045	-83.3173
67.6031	-82.8324
65.1033	-72.9066
65.1801	-72.0446
70.3684	-66.4814
93.1461	-90.5726
-25.6681	104.409
-51.3534	148.927
-69.0816	172.031
-63.3729	166.17
-63.5172	181.221
-76.8291	175.686
-90.9064	188.983
-88.4446	175.735
-87.7793	173.541
-79.7412	153.095
-72.6229	145.277
-51.1587	106.506
-40.7513	79.7959
-44.3856	100.675
-38.5037	86.3319
-10.3946	38.1836
-6.40165	48.7323
20.2927	6.64124
33.918	-11.5465
41.6038	-31.0473
31.0892	-20.9003
22.8694	-7.49797
28.7474	-16.9876
24.815	-20.5312
24.9827	-36.4996
23.4215	-32.7433
17.1296	-27.2111
13.7636	-8.59127
3.77206	4.06374
-2.94392	7.45102
-17.2907	24.1545
-27.6142	48.092
-23.0291	52.7764
-19.7789	59.2456
-22.3428	69.5547
-16.0062	62.3835
-21.454	63.9419
-23.6405	62.1227
-12.3729	55.8314
-8.84823	31.8412
-0.947351	10.7961
15.1497	-8.13119
13.4956	-12.287
11.6109	-9.99673
7.50861	0.10081
7.77789	10.952
6.29916	19.8037
16.243	3.5797
22.7069	5.20924
35.1889	-36.18
39.6237	-43.2419
43.4622	-53.6637
50.2533	-64.1071
38.9624	-53.6781
43.4866	-49.8789
37.3115	-45.5111
30.9441	-33.7754
20.8944	-21.409
21.8022	-40.9279
16.7393	-30.7583
7.96646	-14.3486
11.3923	-38.2462
17.9071	-44.1329
24.977	-41.348
30.8004	-31.7592
31.0897	-7.31442
37.6531	-19.6666
34.357	-17.6306
36.0737	0.877859
45.0219	-17.3141
42.5956	-8.00024
33.8272	4.1767
26.704	17.5408
29.2741	14.9086
31.9332	7.80603
34.5639	-0.156431
35.4777	13.1735
35.3867	10.6051
32.7997	18.7245
32.4272	23.2828
18.7044	17.0133
18.5314	35.0463
19.7458	9.46059
24.4096	0.625042
39.718	-52.4477
37.1874	-65.789
42.9854	-75.784
38.8999	-74.5886
48.0648	-89.1764
51.1053	-90.5468
57.0719	-96.0247
57.9236	-94.0105
72.1991	-115.541
74.1226	-113.955
68.7743	-99.6072
62.8998	-92.2903
71.836	-113.875
68.4482	-116.993
71.4019	-106.245
74.7952	-129.072
81.5697	-131.867
83.9356	-139.684
91.195	-161.008
89.5469	-155.921
86.5151	-181.839
96.5049	-200.606
102.635	-200.189
104.874	-206.868
107.1	-215.578
101.15	-221.631
102.496	-204.329
101.046	-192.956
96.8975	-169.07
104.823	-195.788
110.076	-196.481
104.629	-186.697
101.216	-181.197
98.2171	-168.613
88.1552	-168.885
91.668	-192.985
77.5763	-175.745
81.6131	-186.241
88.6602	-194.948
93.6301	-207.318
93.4278	-197.69
93.1363	-199.885
91.9839	-212.754
98.7398	-205.472
101.024	-200.642
104.059	-202.874
114.387	-223.76
114.302	-239.209
122.954	-255.119
124.052	-259.018
127.541	-278.397
131.72	-288.881
130.868	-268.152
131.437	-269.092
133.143	-259.44
132.013	-266.521
128.139	-264.674
123.079	-261.371
118.996	-260.961
117.309	-241.811
120.285	-265.383
114.162	-257.313
124.661	-278.297
129.642	-270.368
131.376	-281.735
138.941	-295.026
144.939	-290.396
145.003	-304.659
140.559	-310.235
139.72	-293.733
146.592	-317.146
149.021	-315.909
150.201	-290.472
165.796	-312.917
180.389	-341.424
186.278	-356.624
183.794	-337.663
174.384	-305.909
161.745	-289.276
161.733	-306.425
154.463	-287.23
159.96	-281.044
161.138	-298.047
167.374	-321.675
172.327	-325.468
173.424	-326.893
186.23	-342.798
193.664	-354.166
196.857	-353.396
212.306	-355.448
217.811	-331.037
208.804	-315.232
214.738	-308.218
-95.8945	158.662
-101.696	182.464
-109.903	192.547
-103.365	177.202
-108.043	188.839
-86.9051	151.4
-93.7045	182.485
-89.0395	174.423
-87.7791	173.7
-70.3461	157.321
-49.9888	141.08
-38.0748	118.642
-40.1796	112.079
-27.1556	97.0886
-4.06366	60.0609
21.7591	36.4331
22.3765	37.7113
45.2372	-3.46059
60.2099	-6.07574
69.0113	-21.0164
73.4818	-28.7707
62.7392	-22.7332
67.3764	-24.8668
83.7045	-42.3438
59.2419	-29.5204
36.854	-6.70667
34.5347	-20.8337
11.393	15.847
-2.72666	25.6308
-8.31662	41.1367
2.78703	27.1284
-10.1588	53.4469
2.29776	41.5159
2.64091	48.6736
20.6287	17.6664
2.46014	44.2264
-9.10191	67.2227
-18.7866	77.9631
-8.24775	73.3952
-10.4263	91.7929
-12.6624	96.3289
-10.2747	91.8282
2.41241	68.6468
-8.78663	85.1933
-23.0141	101.382
-21.9158	93.8987
-26.8766	88.7793
-30.7376	93.7606
-17.2333	81.9423
-15.5317	85.1704
-16.238	93.7046
-12.7076	84.099
-9.54116	68.7104
-14.1112	73.3336
-19.4432	88.795
-17.2908	90.2825
-17.5751	95.7483
-13.9667	86.7246
-15.8895	91.0236
-19.1757	94.9585
-5.24456	78.0371
-3.59328	90.8866
8.30415	88.3216
5.30716	101.217
3.28542	95.052
7.8773	79.5945
24.8365	58.4352
30.2681	48.8651
36.8378	41.7401
38.032	36.3207
32.9713	40.0005
38.9802	48.7545
36.7745	38.4457
39.5741	36.819
42.7756	28.6427
30.9484	37.2895
30.9301	40.8512
37.1251	48.9748
64.1469	-20.7754
68.5661	-29.613
58.2168	-11.6016
46.5732	9.38786
50.4231	12.7879
52.1969	13.7762
52.6886	4.06797
60.1571	-10.058
62.3533	-11.9137
64.5848	-9.22723
59.9984	-14.2747
78.7769	-30.6514
90.013	-52.8529
74.1813	-41.6652
83.2597	-64.4925
94.2647	-84.7997
100.706	-92.8545
94.7078	-78.3518
97.7173	-84.9271
91.8286	-84.2228
86.4173	-79.3245
95.3506	-94.7287
100.044	-93.4573
98.2867	-87.7081
106.215	-88.5579
95.8603	-94.0563
82.9171	-79.4228
78.4458	-72.21
77.3906	-75.9119
85.5726	-88.8645
81.821	-89.3081
71.3607	-77.8242
72.8221	-76.056
77.9142	-75.5657
82.5464	-70.826
93.7467	-79.126
107.737	-78.6313
127.198	-92.548
134.61	-124.62
121.911	-110.04
119.572	-103.858
121.826	-103.697
136.858	-122.145
141.392	-138.156
143.89	-152.892
143.156	-147.84
155.131	-151.29
171.816	-173.586
168.687	-174.299
167.991	-168.468
158.309	-173.225
155.329	-184.688
155.935	-207.227
162.432	-224.029
159.944	-221.122
146.258	-195.819
144.177	-197.466
152.763	-213.002
151.493	-210.984
147.559	-207.25
169.803	-235.953
171.786	-243.276
184.589	-252.925
202.62	-277.411
203.208	-267.156
190.234	-270.916
177.685	-256.8
182.875	-279.748
197.545	-291.64
200.587	-297.547
216.83	-309.444
218.372	-318.461
212.027	-312.647
206.946	-299.926
209.917	-294.168
214.208	-298.32
221.533	-318.901
221.222	-330.446
222.318	-322.294
230.812	-351.809
232.912	-364.791
235.847	-358.331
221.996	-341.187
214.829	-324.599
210.98	-325.248
215.157	-299.277
215.681	-307.236
208.845	-307.685
215.36	-301.873
208.84	-305.72
205.475	-306.546
193.84	-310.597
189.711	-321.248
181.099	-318.574
191.971	-317.184
196.282	-316.132
200.571	-326.903
212.506	-326.262
222.788	-320.244
-90.2619	129.399
-93.8911	123.417
-102.54	123.284
-99.6576	93.3096
-80.9632	63.4021
-90.6388	52.669
-85.1273	49.4159
-44.7822	14.9173
-29.4726	-14.9094
-14.323	-33.5817
-2.22654	-42.4824
23.047	-74.7727
43.5893	-103.443
55.4716	-106.141
66.8456	-128.189
56.967	-112.109
44.3651	-97.6168
54.3756	-113.373
29.6984	-85.7653
28.333	-89.0105
29.8268	-85.3449
33.8996	-75.8645
46.9016	-84.0749
46.3814	-74.5272
35.5513	-72.1283
56.0199	-90.4059
63.9743	-105.09
63.7766	-97.6309
50.8292	-78.9609
41.9044	-44.0269
18.7683	-4.89586
-9.90229	25.8115
-2.42549	20.9079
-5.03046	34.8602
3.65711	21.5106
2.68135	30.1172
3.63489	29.0711
0.920415	27.6793
0.786602	23.425
-17.1685	48.0086
-13.867	54.278
-28.5021	82.496
-24.93	79.3668
-30.2824	80.2395
-26.3524	74.3756
-16.0773	59.6838
-18.8373	63.5989
-17.2687	59.2209
-21.7055	56.9631
-33.1158	68.3075
-37.5988	66.6198
-45.8652	67.2306
-42.1008	43.4717
-42.8716	36.4768
-42.7643	24.5891
-54.9543	37.2571
-56.4679	37.9096
-62.9395	36.1226
-59.9054	23.0927
-53.4097	27.5467
-40.7813	11.6655
-33.5826	17.6026
-28.1884	24.7271
-29.1986	36.8794
-43.1652	50.3849
-47.0843	61.1978
-47.9075	70.0155
-37.2297	64.4815
-50.0685	86.8114
-46.3808	87.8674
-42.3607	84.7054
-43.16	95.1163
-54.1229	97.1741
-51.2156	100.102
-48.9309	93.6973
-41.5342	86.0013
-20.932	65.2969
-11.4669	52.8358
-10.6151	38.7946
-11.93	23.4739
-4.246	28.9785
-2.70207	28.8218
-9.3108	25.6289
-13.9505	15.5153
-6.56303	4.0725
8.8371	-2.46382
18.0644	10.2465
29.9065	9.3544
50.827	-18.847
60.767	-21.9784
68.6818	-37.0825
55.5549	-43.09
41.6233	-27.6179
47.7713	-31.0713
49.0331	-35.0795
47.9338	-35.1207
51.0111	-28.0314
42.6297	-16.0201
31.4012	-6.07055
36.3408	-15.3298
39.0956	-21.4705
46.838	-34.1198
31.9271	-23.8722
40.6024	-31.1231
44.0305	-28.6422
53.6654	-29.7068
74.3867	-45.2345
75.2649	-39.4509
56.2973	-26.5673
51.9289	-21.9016
51.2474	-22.6884
51.1817	-22.5692
51.4721	-34.6936
65.1938	-58.4187
67.6968	-59.5831
66.3521	-60.8579
59.1001	-66.2722
53.3266	-56.3315
52.5596	-67.0297
62.5443	-77.7776
69.6005	-94.6841
79.4684	-105.22
99.1396	-123.828
103.068	-131.56
106.5	-132.2
113.811	-128.837
98.6067	-113.866
100.45	-102.163
113.921	-120.078
118.723	-136.629
119.77	-149.787
110.871	-140.694
117.141	-141.874
120.667	-150.205
116.092	-140.396
116.671	-159.986
127.661	-172.146
130.83	-161.449
135.553	-161.339
137.911	-166.38
127.081	-154.537
134.045	-169.896
132.389	-180.824
125.738	-164.635
138.024	-174.879
144.397	-177.077
148.372	-200.591
154.17	-199.419
149.727	-198.798
158.256	-202.171
169.803	-210.75
168.466	-211.728
178.705	-233.78
179.97	-235.808
179.243	-240.146
151.987	-243.361
156.991	-236.027
167.515	-260.32
170.382	-271.585
184.318	-273.98
217.335	-346.957
207.979	-317.96
202.57	-297.155
203.064	-282.187
206.164	-255.621
197.799	-236.745
184.641	-221.954
182.293	-224.196
172.106	-210.151
173.606	-204.297
181.613	-217.391
183.236	-215.327
201.979	-220.671
199.902	-230.202
191.24	-238.907
192.415	-252.149
204.966	-256.683
26.4519	38.9742
-27.1368	88.6129
-67.2157	114.483
-71.6644	104.02
-81.0891	103.522
-103.004	110.582
-119.43	119.065
-113.312	118.677
-122.448	131.569
-106.958	122.093
-90.498	107.761
-58.2921	76.7904
-27.4	38.038
2.4178	-9.71129
32.0265	-62.3517
65.7263	-108.339
82.4624	-129.555
122.188	-164.374
135.347	-168.248
154.178	-190.854
174.559	-206.247
171.365	-210.698
153.362	-182.323
149.272	-179.658
139.233	-172.166
117.175	-162.633
107.294	-150.422
96.7925	-149.718
84.4666	-137.461
88.0534	-132.608
90.4085	-124.251
80.3435	-101.843
74.329	-94.126
80.0607	-96.4212
77.8029	-96.3233
52.3017	-61.7344
40.4845	-56.7159
32.4761	-41.7446
26.0323	-29.7011
23.5599	-23.6223
14.9888	-11.7583
12.6123	0.501136
21.9481	-1.49856
20.4976	11.1871
2.22477	31.0175
11.232	23.5728
10.5226	26.1923
18.1952	16.3299
12.7597	18.4229
15.3036	23.0433
22.3995	-0.396847
29.0438	-9.81988
50.3394	-34.1891
58.2168	-39.4741
67.5953	-51.7915
53.0122	-42.6028
58.3385	-45.518
52.8569	-32.1945
53.7334	-43.8347
23.7467	-16.7354
31.2552	-30.4888
16.0724	-7.28969
17.0179	-13.6704
8.36171	-13.8845
3.64863	-9.86272
5.69193	-10.9288
3.04644	0.444845
-13.7423	39.5079
-8.1846	36.1363
0.230072	26.6497
3.56819	-4.97261
-6.56488	15.6478
-9.02725	22.4168
-19.1474	32.5937
-11.4561	17.645
-19.3468	12.6514
-35.3427	21.1146
-46.0217	35.231
-26.82	15.3381
-25.2353	9.50705
-22.5129	9.3664
-3.29555	-6.13014
14.7812	-22.6969
22.5626	-33.7455
16.3337	-1.6968
14.3277	3.80609
22.8782	-10.2029
43.4023	-27.1776
56.4896	-26.1904
60.0574	-41.553
68.2085	-48.0847
65.0986	-43.7667
74.5759	-63.2019
84.1277	-62.3919
94.2047	-71.3372
98.435	-83.4469
99.5529	-71.9708
106.581	-73.4112
107.041	-81.6143
102.253	-70.9307
104.074	-70.7118
109.527	-80.3085
129.103	-89.0446
129.409	-94.7209
126.21	-83.4267
159.272	-165.117
184.361	-222.5
187.344	-216.723
182.834	-203.068
170.478	-198.576
171.978	-183.01
177.556	-188.998
180.238	-188.129
196.399	-195.466
203.395	-210.113
211.943	-275.132
193.049	-250.813
190.864	-246.391
203.272	-255.091
193.098	-250.313
188.955	-245.577
179.574	-229.426
178.232	-242.848
181.516	-231.157
173.81	-220.534
174.326	-208.552
181.178	-210.649
180.255	-224.132
179.467	-228.932
182.628	-236.902
175.378	-228.627
178.393	-248.369
180.17	-260.142
177.689	-248.081
167.615	-234.725
163.27	-232.607
168.695	-232.818
178.793	-233.007
186.319	-242.196
191.396	-260.149
193.574	-263.812
209.814	-278.677
222.374	-281.19
235.235	-299.401
243.737	-288.432
246.741	-300.595
260.1	-305.773
250.605	-302.365
257.903	-300.019
252.561	-281.629
252.538	-282.512
255.543	-288.426
254.788	-291.494
262.01	-300.599
268.827	-320.605
258.808	-307.586
251.911	-296.684
273.257	-320.07
271.961	-314.796
280.712	-326.056
321.888	-406.704
324.4	-393.656
314.041	-368.263
302.459	-341.9
306.073	-327.533
288.834	-304.07
285.354	-287.414
284.145	-275.014
304.744	-312.569
297.447	-313.937
306.296	-324.233
302.036	-330.689
295.513	-350.703
306.943	-353.444
308.02	-367.774
310.118	-356.252
315.859	-354.732
30.1536	-47.7581
-44.45	-3.84021
-92.0214	6.97518
-96.9091	10.0282
-102.996	4.53063
-103.989	7.70635
-111.822	2.13913
-117.487	8.94936
-137.677	28.1636
-139.792	32.5971
-124.512	23.9211
-125.405	25.3744
-130.947	31.4811
-115.438	20.6404
-88.3288	-1.23482
-79.4291	-8.25585
-84.9598	-10.6032
-69.0855	-18.7349
-54.8627	-29.046
-13.9898	-61.8794
8.46253	-69.217
23.8094	-71.0581
26.142	-73.3479
45.7646	-78.6452
61.3328	-78.9537
62.1873	-79.1261
60.6465	-63.5031
71.4442	-70.4111
72.5541	-69.2609
70.1024	-72.3674
80.4815	-69.6773
69.3429	-62.0998
51.6214	-60.9201
37.4389	-55.5575
31.442	-54.1771
18.1246	-28.5878
7.19357	-28.3549
-12.2331	-14.0564
-21.2583	-2.90913
-31.2808	11.1817
-32.0912	16.3304
-44.9463	26.9023
-48.8387	35.8388
-48.0447	36.3669
-32.7007	36.3684
-51.0164	42.0662
-56.4952	38.4214
-67.7545	48.5439
-70.0954	37.1901
-85.6672	48.5753
-107.096	58.968
-131.014	79.9521
-139.982	77.9616
-151.985	91.9946
-156.691	93.1162
-147.2	104.387
-102.731	83.3713
-78.2518	53.0756
-88.2834	53.9526
-99.9012	47.9278
-77.74	31.1903
-44.0471	22.3786
-40.6977	32.9001
-39.4381	29.7809
-49.5913	45.1577
-43.2175	48.7397
-22.928	52.0648
-26.9672	46.2863
-35.7344	46.636
-42.6973	66.0512
-47.4965	61.3714
-55.4299	54.764
-77.4571	59.9945
-74.1763	50.0338
-65.6064	46.3289
-80.1041	38.0852
-92.524	39.3388
-86.788	37.544
-62.2391	17.6329
-73.654	16.9842
-92.445	16.1674
-93.6886	17.5865
-75.2205	14.163
-80.1635	21.3154
-70.7375	32.7346
-65.0961	37.3958
-55.9505	41.7081
-87.966	55.8465
-94.6149	60.1704
-81.456	64.8458
-72.4326	79.0013
-71.9479	75.9982
-54.9037	60.5203
-47.358	67.3947
-59.3766	61.9393
-46.5309	46.5207
-56.3616	33.9617
-27.6602	19.7602
-9.4882	13.6945
-5.63643	16.4778
-12.3369	36.9193
-3.80609	27.5323
7.08256	11.0227
2.5544	6.92105
-26.0671	19.756
-12.9488	18.7021
-18.0744	13.3403
-9.15912	5.71788
-19.0704	13.5033
-24.7841	13.3794
-31.1236	26.5217
-31.7909	26.3158
-13.7362	18.9226
0.932522	-7.98858
9.60463	-8.94886
16.9413	-21.8285
41.7017	-39.7649
40.4573	-42.6408
12.9617	-38.6771
-17.6477	-24.0552
-10.5335	-36.5565
10.9055	-58.6181
33.6603	-76.7683
63.0554	-101.115
64.0827	-106.427
71.5814	-97.7213
71.2125	-101.835
80.5497	-99.2651
89.1252	-102.716
86.5555	-100.073
109.992	-108.093
108.991	-102.339
102.904	-113.074
71.5807	-109.03
57.7406	-113.939
39.2021	-111.529
39.825	-112.741
44.0334	-129.993
41.013	-123.229
25.6223	-118.389
14.8837	-123.854
35.4821	-139.711
33.1418	-138.768
59.4524	-146.055
68.4572	-135.411
64.1626	-118.006
57.1106	-108.552
59.8188	-97.5942
59.3972	-102.185
65.0348	-92.5949
44.0572	-87.707
35.2625	-88.5846
34.5803	-83.2752
19.491	-75.3227
12.2112	-73.3616
21.4144	-87.6666
30.888	-98.8757
26.9939	-90.6636
21.1656	-83.5324
42.1868	-79.4489
38.5919	-75.1156
-0.960897	-58.6253
29.4527	-68.8172
55.9021	-100.987
43.7909	-82.4465
41.5577	-56.7732
54.1717	-47.6696
53.4547	-34.6757
61.3475	-29.7693
59.3221	-20.7251
54.8111	-36.5106
53.5708	-55.3449
45.5636	-73.8832
47.4589	-94.1222
35.3198	-83.0277
52.8972	-101.18
77.7495	-117.171
-431.084	475.31
-505.337	556.656
-454.11	533.437
-485.066	563.35
-428.973	564.111
-454.339	591.082
-466.25	554.988
-507.385	563.612
-515.688	554.853
-499.882	558.135
-509.338	717.184
-501.358	667.973
-465.539	704.69
-462.598	694.242
-432.483	688.45
-401.254	638.969
-398	575.377
-383.361	576.218
-337.267	607.407
-342.998	657.464
-388.038	693.146
-318.226	689.881
-323.011	675.25
-249.944	641.581
-231.514	616.524
-192.867	616.08
-191.103	599.007
-212.414	591.033
-201.671	598.703
-214.788	654.722
-278.345	716.644
-299.784	744.712
-250.432	731.924
-297.788	776.775
-249.549	711.513
-289.168	731.089
-279.862	745.216
-304.277	797.177
-322.242	811.01
-368.373	816.744
-421.607	876.977
-539.193	970.611
-577.157	989.475
-596.094	1063.84
-702.951	1124.75
-769.665	1169.75
-892.5	1276.33
-990.161	1377.14
-1110.91	1320.39
-1181.12	1321.59
-1229.49	1331.53
-1276.33	1357.85
-1287.58	1353.17
-1324.3	1394.82
-1364.69	1413.65
-1346.62	1354.22
-1390.22	1391.65
-1433.66	1384.91
-1491.42	1450.85
496.659	-314.146
582.309	-345.212
532.196	-368.068
555.033	-337.811
557.004	-355.786
483.855	-292.431
499.754	-270.83
558.125	-342.428
623.784	-457.171
532.608	-433.425
529.331	-362.455
620.383	-442.644
611.939	-536.702
647.36	-596.37
622.631	-496.927
615.822	-500.144
581.767	-510.542
606.164	-531.019
698.241	-575.576
661.999	-522.677
670.332	-466.404
657.267	-507.981
688.33	-489.37
738.745	-408.851
740.877	-420.864
652.763	-405.082
583.814	-358.138
550.223	-307.835
505.64	-308.913
479.672	-308.008
496.542	-365.294
465.43	-294.277
492.531	-318.252
518	-343.737
606.175	-354.193
511.77	-249.826
522.305	-309.46
581.289	-331.66
586.24	-328.947
587.702	-341.554
647.071	-409.827
665.142	-453.759
634.033	-411.124
582.226	-295.675
551.588	-267.98
525.578	-232.223
496.767	-199.98
430.458	-167.47
434.001	-130.504
349.42	-21.6678
349.112	12.115
360.82	8.55927
354.835	20.1448
371.323	-8.00893
385.981	-1.36942
451.854	-49.0245
539.734	-195.354
641.472	-316.391
670.801	-359.049
648.865	-328.626
698.586	-401.648
675.55	-456.109
591.586	-505.097
557.389	-520.438
588.275	-537.998
599.604	-573.161
615.011	-588.433
697.479	-724.217
719.48	-767.528
728.5	-824.007
763.59	-888.024
775.02	-942.823
817.636	-998.021
916.266	-678.838
856.342	-684.939
877.741	-670.403
897.116	-675.004
771.603	-607.357
764.383	-599.577
667.311	-556.91
695.743	-583.952
907.619	-539.375
1006.1	-526.012
766.13	-517.756
764.516	-519.006
770.75	-521.186
785.747	-539.005
739.94	-494.074
699.718	-491.475
574.139	-445.399
547.923	-430.229
583.435	-429.705
616.935	-417.435
615.676	-396.931
696.67	-436.376
723.079	-474.397
721.315	-477.108
742.077	-478.595
755.957	-481.573
855.744	-538.85
850.545	-548.403
894.013	-546.501
769.867	-482.561
666.21	-434.574
708.259	-513.662
770.909	-533.71
803.157	-580.534
815.404	-575.386
804.718	-573.285
824.107	-568.412
722.161	-549.057
809.758	-595.592
843.847	-669.626
898.278	-707.538
954.133	-781.66
971.909	-797.563
989.717	-847.275
988.921	-874.895
1012.23	-918.105
953.142	-876.889
881.701	-922.738
913.117	-997.095
951.613	-1076.42
960.832	-1135.37
988.722	-1180.6
1014.93	-1230.86
1018.94	-1217.15
968.087	-1215.56
1011.34	-1225.38
949.774	-1273.83
1008.63	-1307.66
556.166	-398.47
574.948	-425.81
572.547	-324.237
609.041	-361.992
600.929	-338.436
607.523	-337.203
628.518	-394.476
677.558	-430.641
678.5	-483.88
902.853	-495.485
758.349	-479.553
567.806	-384.727
561.477	-401.17
535.736	-371.745
514.718	-378.111
527.008	-376.078
502.291	-330.974
550.106	-386.361
548.752	-418.122
621.225	-440.043
686.464	-566.216
668.448	-494.451
790.701	-597.334
843.965	-578.81
828.963	-590.555
859.425	-577.895
881.816	-582.199
949.165	-564.93
927.94	-536.936
811.738	-463.393
751.435	-452.724
653.244	-355.417
619.56	-266.651
743.364	-295.53
736.132	-279.176
764.013	-287.295
762.715	-308.233
717.697	-277.108
650.446	-231.483
608.101	-231.529
659.782	-270.923
797.548	-378.331
808.736	-453.35
866.163	-519.023
893.733	-615.176
910.893	-640.462
1025.3	-725.878
961.617	-787.17
994.877	-870.494
1014.48	-956.757
1072.81	-939.499
1052.01	-986.396
1049.09	-976.837
1103.88	-1041.61
1120.4	-1087.84
1202.66	-1177.94
1255.04	-1258.64
1273.87	-1267.28
-240.189	489.471
-182.599	464.613
-179.099	525.636
-201.832	544.535
-251.747	562.129
-292.224	594.072
-386.584	672.665
-424.578	705.988
-394.469	672.523
-271.187	496.084
-228.838	444.106
-259.757	510.057
-269.912	560.202
-295.823	523.091
-329.463	518.04
-317.505	537.189
-285.368	526.762
-235.699	490.28
-213.031	499.098
-188.407	495.222
-171.022	504.913
-83.5496	470.145
-51.8545	444.106
-77.8105	501.991
-97.975	503.408
-117.364	556.884
-47.8226	485.451
-39.0485	419.782
-40.3703	397.685
61.9551	317.799
76.419	366.491
78.684	371.662
31.1346	431.63
-13.701	431.316
20.0514	352.292
44.963	354.133
60.8368	363.579
80.2707	372.502
21.6963	371.608
-22.9386	399.654
-0.89173	341.052
-87.9109	442.002
-157.089	524.758
-197.056	500.853
-178.83	477.402
-248.784	564.713
-289.702	580.237
-358.38	645.397
-397.821	662.779
-409.08	727.334
-467.359	769.511
-483.57	714.133
-539.492	724.404
-553.66	763.61
-608.872	845.703
-662.881	864.611
-740.004	938.205
-796.616	942.205
-813.754	898.146
-829.267	951.173
-909.734	973.238
-966.236	1011.76
910.587	-579.888
953.294	-571.653
939.883	-602.085
972.724	-626.172
991.313	-661.186
925.656	-614.226
859.114	-662.529
852.868	-590.036
882.777	-615.391
921.824	-631.839
970.591	-680.165
923.417	-651.18
965.515	-629.991
1151.21	-686.319
1000.56	-627.031
1008.3	-626.324
1011.42	-570.623
932.248	-507.033
952.073	-485.098
983.318	-492.356
981.315	-493.11
941.679	-465.786
984.346	-503.42
1001.86	-553.284
1021.47	-541.951
926.769	-515.025
893.474	-499.273
806.138	-441.217
839.45	-483.499
729.132	-437.928
744.723	-465.524
714.707	-466.24
704.356	-396.138
633.71	-393.415
631.505	-353.198
659.733	-385.756
647.957	-390.057
666.468	-464.557
770.769	-517.126
745.99	-445.571
664.695	-469.964
599.608	-402.526
639.48	-448.638
690.88	-472.642
662.887	-504.6
646.047	-462.406
673.646	-508.113
852.127	-623.519
918.33	-683.138
848.165	-690.639
917.278	-726.835
958.01	-789.102
912.414	-887.152
975.833	-881.852
918.74	-891.011
952.224	-899.327
983.845	-937.892
1025.43	-935.963
1049.01	-980.426
1050.52	-1041.91
1089.56	-1094.72
1058.13	-1120.31
1119.75	-1156.01
