# Supplementary material for: Force transmission is a master regulator of mechanical cell competition
Source: Nat Mater. 2025 Mar 14;24(6):966–76. doi: 10.1038/s41563-025-02150-9 (PMC12133594; doi:10.1038/s41563-025-02150-9)
Supplement: Supplementary file 14 — Statistical source data. [file 41563_2025_2150_MOESM14_ESM.xlsx]

## Sheet: Fig. 2 a
Fig. 2 a: extrusion rates calculated by counting all extrusions within 1-hour intervals normalized to the area occupied by each cell type during the time interval
WT pure	WT mixed	KO pure	KO mixed
5.18617	10.9699	4.61893	28.8702
1.94481	13.5199	6.80685	99.0129
2.91722	27.7458	9.23787	180.122
3.88963	10.7201	11.912	209.506
6.15858	10.6795	14.343	145.278
8.75166	11.3357	16.5309	120.451
11.993	26.193	14.8292	32.9836
13.9378	29.482	14.343	168.867
15.5585	7.22521	14.0999	90.2193
17.8275	29.2826	18.2326	174.18
22.6895	22.5678	28.1998	132.232
27.2274	6.72	33.3049	178.375
32.4136	8.51833	39.1394	114.55
38.5721	22.5347	40.598	147.347
46.9997	37.4649	42.5428	145.975
51.5376	16.5801	44.4066	136.747
52.1858	12.1323	47.1617	190.474
50.079	5.50465	53.4824	154.747
49.5928	7.96019	3.64653	153.044
5.51031	9.67203	3.16032	158.119
3.56549	5.31029	3.88963	225.426
3.56549	5.26397	5.10514	166.721
2.59309	10.5167	7.04995	196.475
5.18617	34.2014	8.99476	175.618
9.72407	28.7427	10.4534	165.874
12.6413	10.885	12.1551	225.78
14.5861	4.41799	13.6137	247.536
15.2344	8.33256	14.0999	181.432
19.4481	21.4856	14.5861	175.126
22.3654	12.4452	15.3154	281.605
28.5239	8.03491	17.0171	289.566
33.7101	16.5083	21.1499	216.883
37.2756	5.76957	26.9843	331.467
41.4894	17.2117	29.4963	231.626
43.4342	6.0514	32.5756	263.669
52.8341	21.0639	35.9791	217.234
54.941	5.68484	2.91722	270.349
63.2065	21.9889	1.45861	79.4358
11.993	6.10267	1.70171	176.016
5.18617	35.7563	3.40342	77.4534
4.86203	33.44	4.13273	292.928
8.42753	41.672	4.61893	66.6038
9.72407	5.85369	5.59134	56.2544
14.262	9.99158	5.59134	84.1219
16.5309	10.7908	5.59134	155.086
20.0964	17.0959	6.56375	134.131
23.986	30.1314	6.56375	112.687
24.3102	31.6032	8.99476	196.211
31.4412	18.7181	10.6965	79.3282
35.6549	23.5185	13.8568	65.4953
44.0824	14.31	18.4757	217.153
48.2962	42.0362	19.124	118.904
50.5652	12.1687	22.8516	78.4909
55.4272	17.3426	24.3102	171.271
51.5376	30.3979	1.45861	85.7095
52.0238	16.8747	1.70171	204.294
40.8411	14.3398	2.43102	218.987
2.26895	30.8951	3.64653	79.793
0.324136	13.5566	4.13273	204.606
0.972407	49.013	5.10514	212.577
2.26895	15.0392	5.10514	161.922
5.83444	49.3006	6.07754	211.887
8.75166	12.9424	8.26546	121.328
11.0206	17.53	8.99476	197.642
13.9378	30.9767	9.72407	112.2
14.5861	31.8562	10.4534	160.885
17.8275	35.6666	11.6689	109.914
18.7999	46.3345	15.3154	189.852
22.6895	29.0252	19.4481	76.9797
28.8481	32.3548	21.7171	99.2863
32.7377	29.4937	23.824	108.378
36.3032	14.6874	23.3378	106.36
39.5446	34.8711	5.34824	107.83
43.4342	12.4086	7.77926	163.627
47.1617	30.4414	9.96717	98.011
45.7031	30.5384	13.8568	133.149
2.91722	19.9785	17.7464	161.601
0.972407	8.58918	22.8516	104.634
2.26895	29.1554	31.3601	196.556
3.56549	18.5455	37.1946	134.31
5.51031	3.94828	41.3273	116.905
8.10339	3.18522	43.029	166.548
10.6965	69.0262	43.029	133.151
14.5861	67.7847	44.7307	166.152
16.8551	1.60453	47.891	140.408
19.4481	14.7717	48.3772	83.1752
21.0688	56.6789	46.4324	195.651
24.9584	23.2696	45.7031	134.722
29.8205	2.45849	41.8135	93.73
32.4136	14.8662	40.8411	191.842
35.0067	1.65387	6.80685	246.519
39.2204	22.0224	6.56375	264.254
41.1652	48.6043	8.75166	244.084
42.2997	31.0466	12.8844	196.337
36.9515	10.2707	15.8016	199.866
3.88963	23.8413	23.0947	133.761
5.51031	1.65387	28.686	147.454
7.77926	53.2539	35.0067	224.356
10.6965	23.9713	40.3549	140.263
14.5861	31.2055	42.0566	224.356

## Sheet: Fig. 2 d
Fig. 2 d: probability distribution of cell extrusions regarding the distance from the interface
Distance (µm)	Probability (WT)	Probability (KO)
0 to 10	0.11206469957222255	0.25663766366499613
10 to 20	0.11911481305435227	0.22700874202100096
20 to 30	0.10543636098867278	0.12508685412270842
30 to 40	0.10502104795732314	0.1060503162052157
40 to 50	0.11370514546677228	0.07632323509625746
50 to 60	0.11464458086957498	0.04536662156337967
60 to 70	0.13151634720713756	0.047415747577447084
70 to 80	0.06919440495799227	0.03966178598251597
80 to 90	0.07071812520216328	0.039305946338033276
90 to 100	0.05858447472378881	0.03714308742844532
