# Supplementary material for: Force transmission is a master regulator of mechanical cell competition
Source: Nat Mater. 2025 Mar 14;24(6):966–76. doi: 10.1038/s41563-025-02150-9 (PMC12133594; doi:10.1038/s41563-025-02150-9)
Supplement: Supplementary file 16 — Statistical source data. [file 41563_2025_2150_MOESM16_ESM.xlsx]

## Sheet: Fig. 4 a
Fig. 4 a: Isotropic stres susceptibility as a function of the distance from the interface for each cell type normalized to the maximum value
Distance from boundary [µm]	WT																			KO
-96	0.0302083		0.0194018	0.0374321	0.0114938		0.0734883		0.0012229	0.0308825	0.0361781				0.547987	0.265462	0.347784	0.222295
-86.4	0.0698706	0.00061718	0.0389693	0.061334	0.0160765		0.0631064	0.00093797	0.00308251	0.0435426	0.0584466				0.554697	0.281486	0.353383	0.273066
-76.8	0.118894	0.00762858	0.092413	0.0964373	0.0297358	0.0018627	0.048476	0.0144734	0.0114623	0.0443328	0.117561				0.414065	0.258996	0.333851	0.323843
-67.2	0.19807	0.0251005	0.183436	0.149252	0.121812	0.0311235	0.0445528	0.0381243	0.084602	0.0429056	0.258466				0.28577	0.245841	0.302129	0.3721
-57.6	0.323101	0.0893216	0.313186	0.221168	0.33298	0.113193	0.11506	0.18596	0.261833	0.0349077	0.414401				0.251774	0.259393	0.333135	0.422575
-48	0.537089	0.200868	0.427984	0.334762	0.454796	0.196664	0.202825	0.554935	0.454113	0.0421135	0.432504		4.3282e-05	0.00047236	0.319304	0.317328	0.409434	0.463819
-38.4	0.755524	0.309999	0.549936	0.554176	0.614148	0.240176	0.308989	0.750947	0.664374	0.138593	0.39681	0.00036052	0.00986932	0.0120605	0.461756	0.407084	0.544874	0.4797
-28.8	0.887404	0.469967	0.710788	0.790272	0.747468	0.528829	0.494458	0.839017	0.916654	0.357107	0.443038	0.0307206	0.120606	0.123441	0.661376	0.56772	0.756776	0.569679
-19.2	0.964454	0.714268	0.864475	0.924085	0.8682	0.859599	0.834613	0.847778	1	0.59062	0.693607	0.261699	0.410128	0.451452	0.811302	0.789883	0.886465	0.739771
-9.6	1	1	1	1	1	1	1	1	0.964775	1	1	1	1	1	1	1	1	1
0
9.6																				0.843683	0.776576	0.724609	0.691516	1	0.99659	0.834276	1	1	1	1	1	1	1	1	1	1	1
19.2																				1	0.922696	0.719889	0.757388	0.777719	1	1	0.832984	0.829116	0.577296	0.983975	0.317045	0.3469	0.681126	0.86276	0.852035	0.921389	0.763775
28.8																				0.978414	1	0.802038	0.742534	0.480753	0.845701	0.941025	0.395839	0.498895	0.180138	0.322889	0.0424358	0.121767	0.143974	0.663403	0.707028	0.68612	0.497801
38.4																				0.891777	0.879387	0.929811	0.713125	0.33861	0.617701	0.672276	0.0516225	0.153824	0.00337878	0.120949	0.00069575	0.0168604	0.00869548	0.48091	0.599688	0.452505	0.300993
48																				0.823791	0.733872	0.926827	0.863405	0.199838	0.371203	0.473554	0.00057523	0.00139625		0.0145072				0.349309	0.475836	0.248554	0.184305
57.6																				0.742581	0.662364	0.865406	1	0.0774089	0.229958	0.340935								0.219154	0.317272	0.144292	0.0839384
67.2																				0.681843	0.628588	0.948008	0.974799	0.0439714	0.162739	0.217913								0.0974249	0.139067	0.0779394	0.0121353
76.8																				0.565564	0.544734	1	0.792558	0.0241065	0.109663	0.0903639								0.033718	0.0497556	0.033052	4.3813e-05
86.4																				0.456819	0.493178	0.963899	0.624753	0.0115153	0.0490847	0.0338812								0.00749383	0.00893691	0.00843625
96																				0.364879	0.520178	0.930115	0.54312	0.00485044	0.0240705	0.0165879								0.00058187	0.0005417	0.00278609

## Sheet: Fig. 4 d 
Fig. 4 d: Isotropic stress susceptibility versus distance from the interface for each cell type before (-) and after (+) blebbistatin addition normalized to the highest value
Distance from boundary [µm]	WT (-) blebb.										KO (-) blebb.										WT (+) blebb.										KO (+) blebb.
-96
-92.16	0.00024924	0.00543966	0.10304	0.020964	0.00470857	0.00024924	0.00543966	0.10304	0.020964	0.00470857												5.0935e-06	0.00441583	0.00121942	0.00096137		5.0935e-06	0.00441583	0.00121942	0.00096137
-81.92	0.012188	0.0207304	0.159776	0.0663616	0.0173497	0.012188	0.0207304	0.159776	0.0663616	0.0173497											4.5918e-05	0.0004014	0.00918414	0.00318897	0.00383338	4.5918e-05	0.0004014	0.00918414	0.00318897	0.00383338
-71.68	0.0444856	0.0579927	0.203635	0.155433	0.112345	0.0444856	0.0579927	0.203635	0.155433	0.112345											0.0011495	0.00326722	0.0144414	0.00914441	0.0105373	0.0011495	0.00326722	0.0144414	0.00914441	0.0105373
-61.44	0.146044	0.11719	0.229378	0.210084	0.373526	0.146044	0.11719	0.229378	0.210084	0.373526											0.00866234	0.00960993	0.0229722	0.015167	0.0346079	0.00866234	0.00960993	0.0229722	0.015167	0.0346079
-51.2	0.326987	0.189083	0.264593	0.262077	0.523108	0.326987	0.189083	0.264593	0.262077	0.523108											0.0203314	0.0272288	0.0279599	0.0189209	0.0604785	0.0203314	0.0272288	0.0279599	0.0189209	0.0604785
-40.96	0.547631	0.306781	0.352944	0.364789	0.656219	0.547631	0.306781	0.352944	0.364789	0.656219											0.0363658	0.0502777	0.0373736	0.0283717	0.101741	0.0363658	0.0502777	0.0373736	0.0283717	0.101741
-30.72	0.686886	0.563834	0.545074	0.498845	0.768987	0.686886	0.563834	0.545074	0.498845	0.768987											0.0543497	0.0731066	0.0580979	0.0387194	0.135183	0.0543497	0.0731066	0.0580979	0.0387194	0.135183
-20.48	0.852921	0.832675	0.763534	0.640142	0.871517	0.852921	0.832675	0.763534	0.640142	0.871517											0.080641	0.107519	0.0847727	0.0602946	0.152487	0.080641	0.107519	0.0847727	0.0602946	0.152487
-10.24	1	1	1	1	1	1	1	1	1	1											0.121085	0.132942	0.125473	0.156466	0.160379	0.121085	0.132942	0.125473	0.156466	0.160379
0
10.24											1	1	1	1	1	1	1	1	1	1											0.150031	0.134121	0.128268	0.182588	0.134644	0.150031	0.134121	0.128268	0.182588	0.134644
20.48											0.893931	0.807761	0.814652	0.703456	0.81704	0.893931	0.807761	0.814652	0.703456	0.81704											0.14512	0.102442	0.118723	0.140925	0.105533	0.14512	0.102442	0.118723	0.140925	0.105533
30.72											0.767434	0.539257	0.574989	0.460341	0.602732	0.767434	0.539257	0.574989	0.460341	0.602732											0.149451	0.081144	0.0848093	0.0914793	0.0816237	0.149451	0.081144	0.0848093	0.0914793	0.0816237
40.96											0.565473	0.373063	0.395284	0.358083	0.354331	0.565473	0.373063	0.395284	0.358083	0.354331											0.12626	0.076212	0.0457213	0.0601942	0.0467015	0.12626	0.076212	0.0457213	0.0601942	0.0467015
51.2											0.373999	0.222956	0.284418	0.263263	0.179379	0.373999	0.222956	0.284418	0.263263	0.179379											0.113854	0.0624385	0.0339747	0.0450848	0.0244917	0.113854	0.0624385	0.0339747	0.0450848	0.0244917
61.44											0.186659	0.0853504	0.168827	0.13633	0.0991643	0.186659	0.0853504	0.168827	0.13633	0.0991643											0.0806103	0.0294059	0.0248012	0.0350532	0.016947	0.0806103	0.0294059	0.0248012	0.0350532	0.016947
71.68											0.110153	0.0370272	0.0675921	0.084742	0.0442647	0.110153	0.0370272	0.0675921	0.084742	0.0442647											0.053189	0.00879767	0.00966686	0.028985	0.0115152	0.053189	0.00879767	0.00966686	0.028985	0.0115152
81.92											0.072154	0.0100992	0.00089792	0.0340295	0.0167077	0.072154	0.0100992	0.00089792	0.0340295	0.0167077											0.0430852	0.00372278	0.00051797	0.0174539	0.0067175	0.0430852	0.00372278	0.00051797	0.0174539	0.0067175
92.16											0.0279323	0.00050266	0	0.00067278	0.0036505	0.0279323	0.00050266	0	0.00067278	0.0036505											0.0299332	0.00111121	1.1245e-05	0.00586142	0.00239226	0.0299332	0.00111121	1.1245e-05	0	0.00239226

## Sheet: Fig. 4 g
Fig. 3 g: Probability density functions of the average isotropic stress distribution before extrusion detection
iso. Stress [Pa.um]	KO		iso. Stress [Pa.um]	WT		iso. stress [Pa.um]	random
-289.49	1.95202e-06		-524.76	1.13424e-06		-184.998	1.56086e-06
-282.551	3.49369e-06		-516.896	2.34679e-06		-180.648	2.89012e-06
-275.611	6.02333e-06		-509.032	4.59927e-06		-176.297	5.09531e-06
-268.672	1.01029e-05		-501.168	8.61923e-06		-171.947	8.66418e-06
-261.733	1.64793e-05		-493.303	1.53952e-05		-167.596	1.42625e-05
-254.793	2.61931e-05		-485.439	2.63128e-05		-163.246	2.26509e-05
-247.854	4.05216e-05		-477.575	4.30065e-05		-158.895	3.47265e-05
-240.915	6.09808e-05		-469.711	6.7298e-05		-154.545	5.15408e-05
-233.975	8.9468e-05		-461.846	0.000100894		-150.194	7.40962e-05
-227.036	0.000127942		-453.982	0.000145162		-145.844	0.000103152
-220.096	0.000178505		-446.118	0.000200597		-141.493	0.000139462
-213.157	0.000243147		-438.253	0.000266737		-137.143	0.00018344
-206.218	0.00032355		-430.389	0.000341841		-132.792	0.000235192
-199.278	0.000420868		-422.525	0.000423111		-128.442	0.000294665
-192.339	0.000535661		-414.661	0.000507028		-124.091	0.000361677
-185.4	0.000667618		-406.796	0.000589855		-119.741	0.000436443
-178.46	0.000815591		-398.932	0.000668143		-115.39	0.000518918
-171.521	0.000977612		-391.068	0.000739373		-111.04	0.000609669
-164.582	0.00115087		-383.204	0.00080209		-106.689	0.000709472
-157.642	0.00133197		-375.339	0.000856219		-102.339	0.000819018
-150.703	0.00151715		-367.475	0.000902836		-97.988	0.00093908
-143.764	0.00170225		-359.611	0.000943973		-93.6375	0.00106993
-136.824	0.00188315		-351.747	0.000982463		-89.287	0.0012113
-129.885	0.00205574		-343.882	0.00102154		-84.9365	0.0013624
-122.945	0.00221614		-336.018	0.0010645		-80.586	0.0015219
-116.006	0.00236079		-328.154	0.00111441		-76.2354	0.00168814
-109.067	0.00248664		-320.289	0.00117375		-71.8849	0.00185928
-102.127	0.00259115		-312.425	0.00124418		-67.5344	0.00203339
-95.188	0.00267267		-304.561	0.00132622		-63.1839	0.00220868
-88.2486	0.00273037		-296.697	0.00141907		-58.8334	0.00238326
-81.3093	0.00276447		-288.832	0.00152044		-54.4828	0.00255549
-74.3699	0.00277606		-280.968	0.00162671		-50.1323	0.00272378
-67.4305	0.00276733		-273.104	0.00173324		-45.7818	0.00288652
-60.4912	0.00274131		-265.24	0.00183491		-41.4313	0.00304286
-53.5518	0.00270164		-257.375	0.00192704		-37.0807	0.00319254
-46.6125	0.00265248		-249.511	0.00200619		-32.7302	0.00333629
-39.6731	0.00259815		-241.647	0.00207119		-28.3797	0.00347588
-32.7337	0.00254316		-233.782	0.0021235		-24.0292	0.00361428
-25.7944	0.00249185		-225.918	0.00216743		-19.6787	0.00375483
-18.855	0.00244849		-218.054	0.00220927		-15.3281	0.00390122
-11.9156	0.00241683		-210.19	0.00225632		-10.9776	0.00405663
-4.97629	0.00240027		-202.325	0.00231536		-6.62709	0.00422286
1.96307	0.00240151		-194.461	0.00239121		-2.27657	0.00440018
8.90243	0.00242261		-186.597	0.00248586		2.07396	0.00458702
15.8418	0.00246475		-178.733	0.00259806		6.42448	0.00477956
22.7812	0.00252815		-170.868	0.00272416		10.775	0.00497252
29.7205	0.002612		-163.004	0.00285851		15.1255	0.00515945
36.6599	0.00271448		-155.14	0.00299516		19.476	0.00533348
43.5992	0.0028327		-147.276	0.00312916		23.8266	0.00548745
50.5386	0.00296266		-139.411	0.00325707		28.1771	0.00561532
57.478	0.0030994		-131.547	0.00337723		32.5276	0.00571248
64.4173	0.00323705		-123.683	0.00348908		36.8781	0.0057761
71.3567	0.00336885		-115.818	0.00359195		41.2287	0.00580546
78.296	0.00348754		-107.954	0.00368361		45.5792	0.00580236
85.2354	0.00358534		-100.09	0.0037593		49.9297	0.00577042
92.1748	0.00365474		-92.2256	0.00381135		54.2802	0.00571473
99.1141	0.00368871		-84.3614	0.00382976		58.6307	0.00564101
106.053	0.00368146		-76.4971	0.00380383		62.9813	0.00555511
112.993	0.00362903		-68.6328	0.00372444		67.3318	0.00546121
119.932	0.00352979		-60.7686	0.00358613		71.6823	0.00536172
126.872	0.00338455		-52.9043	0.00338881		76.0328	0.00525702
133.811	0.003197		-45.04	0.0031382		80.3834	0.00514506
140.75	0.00297316		-37.1758	0.00284545		84.7339	0.0050224
147.69	0.00272109		-29.3115	0.00252556		89.0844	0.00488488
154.629	0.00245031		-21.4472	0.0021953		93.4349	0.00472856
161.568	0.00217073		-13.583	0.00187137		97.7854	0.00455046
168.508	0.00189213		-5.71869	0.00156826		102.136	0.00434931
175.447	0.00162328		2.14558	0.00129709		106.486	0.00412559
182.386	0.00137136		10.0098	0.00106491		110.837	0.00388148
189.326	0.00114181		17.8741	0.00087449		115.188	0.0036204
196.265	0.000937959		25.7384	0.000724518		119.538	0.00334687
203.205	0.000761264		33.6027	0.000610974		123.889	0.00306554
210.144	0.000611565		41.4669	0.000527497		128.239	0.0027814
217.083	0.000487379		49.3312	0.000467095		132.59	0.00249934
224.023	0.000386331		57.1955	0.000422859		136.94	0.00222368
230.962	0.000305453		65.0597	0.000389061		141.291	0.00195854
237.901	0.00024167		72.924	0.000361356		145.641	0.00170741
244.841	0.00019194		80.7883	0.000336853		149.992	0.00147318
251.78	0.000153404		88.6525	0.000314267		154.342	0.00125784
258.719	0.000123588		96.5168	0.000292796		158.693	0.00106297
265.659	0.000100435		104.381	0.000272301		163.043	0.000888964
272.598	8.22558e-05		112.245	0.000252635		167.394	0.000735661
279.538	6.77909e-05		120.11	0.000233546		171.744	0.000602267
286.477	5.60588e-05		127.974	0.000214613		176.095	0.00048758
293.416	4.63087e-05		135.838	0.000195242		180.445	0.000390054
300.356	3.80225e-05		143.702	0.000174958		184.796	0.000308032
307.295	3.09551e-05		151.567	0.000153644		189.146	0.000239775
314.234	2.49026e-05		159.431	0.000131518		193.497	0.000183652
321.174	1.9724e-05		167.295	0.00010924		197.847	0.000138042
328.113	1.53366e-05		175.159	8.76808e-05		202.198	0.00010176
335.052	1.16715e-05		183.024	6.77876e-05		206.548	7.33909e-05
341.992	8.67089e-06		190.888	5.0353e-05		210.899	5.15878e-05
348.931	6.30527e-06		198.752	3.58502e-05		215.25	3.53088e-05
355.87	4.46739e-06		206.617	2.44342e-05		219.6	2.35546e-05
362.81	3.07137e-06		214.481	1.59161e-05		223.951	1.52203e-05
369.749	2.06333e-06		222.345	9.89877e-06		228.301	9.54677e-06
376.689	1.34758e-06		230.209	5.87646e-06		232.652	5.79707e-06
383.628	8.50459e-07		238.074	3.32381e-06		237.002	3.40772e-06
390.567	5.25104e-07		245.938	1.79541e-06		241.353	1.88399e-06
397.507	3.08005e-07		253.802	9.23766e-07		245.703	1.04549e-06

## Sheet: Fig. 4 h
Fig. 4 h: Temporal evolution of the mean isotropic stress susceptibility before and after an extrusion event normalized to initial value
Time [min]	Extrusion KO							Random						Extrusion WT
-60	1	1	1	1	1	1		1	1	1	1	1		1	1	1	1	1	1
-40	1.69406	1.04162	0.862107	1.58493	1.2102	1.10761		0.944326	0.841003	1.2515	1.35572	0.603388		0.815783	0.687902	1.566	0.845737	1.70915	0.548307
-20	2.2604	2.33382	1.04479	0.521073	1.05536	2.38972		0.863175	1.07071	1.18032	0.516108	1.05109		0.77117	0.957495	1.37174	0.885831	0.958274	0.699842
0	1.7505	1.35422	1.30813	0.540567	0.473603	0.664701		0.50937	1.12243	0.652231	0.41599	0.992775		0.652117	1.14713	1.07326	1.77945	0.884171	0.980235
20	1.17939	1.50609	0.870345	1.02405	0.680149	1.11139		0.589344	1.11613	0.63836	0.353141	1.03027		0.618279	1.28137	1.01431	2.67219	0.663963	0.467414
