# Supplementary material for: Force transmission is a master regulator of mechanical cell competition
Source: Nat Mater. 2025 Mar 14;24(6):966–76. doi: 10.1038/s41563-025-02150-9 (PMC12133594; doi:10.1038/s41563-025-02150-9)
Supplement: Supplementary file 17 — Statistical source data. [file 41563_2025_2150_MOESM17_ESM.xlsx]

## Sheet: Fig. 5 a
Fig. 5 a: Spatial autocorrelation of the isotropic stress for each cell type. n=18 movies from N=5 experiments
	KO		WT
Length [um]	Mean	SD	Mean	SD
0	0.99942	0.0002108	0.999547	0.000271824
5	0.953553	0.0355736	0.931543	0.0362652
10	0.858731	0.0741387	0.831881	0.070814
15	0.747552	0.0893275	0.722162	0.0766811
20	0.646929	0.109117	0.636831	0.0942518
25	0.489393	0.122365	0.499581	0.093974
30	0.404095	0.136048	0.435117	0.112163
35	0.286723	0.133203	0.333873	0.10266
40	0.221359	0.14582	0.284181	0.130652
45	0.143763	0.12997	0.212772	0.122407
50	0.0818175	0.135053	0.161252	0.137377
55	0.0346041	0.129614	0.1224	0.141842
60	-0.000254663	0.123214	0.0921116	0.14536
65	-0.0440351	0.114575	0.0535655	0.135216
70	-0.0518915	0.117184	0.0411601	0.145538
75	-0.0820936	0.113212	0.00584992	0.135738
80	-0.0820523	0.12036	-0.00220838	0.133218
85	-0.094102	0.129139	-0.0198856	0.124051
90	-0.0917601	0.151971	-0.0250927	0.123134
95	-0.0980016	0.157674	-0.0406037	0.105356
100	-0.0920588	0.170686	-0.0428319	0.1143
105	-0.104572	0.157772	-0.0608719	0.11182
110	-0.0950163	0.161428	-0.0556794	0.111824
115	-0.108685	0.152007	-0.0780285	0.114553
120	-0.107086	0.149477	-0.0801346	0.120515
125	-0.108065	0.148889	-0.089751	0.119478
130	-0.102323	0.135201	-0.094953	0.123481
135	-0.103744	0.139682	-0.0974912	0.127814
140	-0.0955698	0.139977	-0.100266	0.136008
145	-0.0894915	0.136008	-0.100714	0.143445

## Sheet: Fig. 5 b
Fig. 5 b: Average correlation length of the isotropic stress for each cell type. Each datapoint represents average value from one movie.
KO	WT
74.5483	115.852
115.852	205.821
71.68	73.8417
73.8417	173.779
71.68	81.92
50.6854	72.7689
59.709	62.2875
48.302	112.29
43.4446	68.3093
56.32	56.5523
50.6854	81.92
50.6854	42.2206
45.7947	56.32
68.8825	90.582
50.6854	62.4976
65.167	65.167
50.6854	94.1301
63.3309	100.592

## Sheet: Fig. 5 e
Fig. 5 e: Quantification of cell height in collision
Distance from interface [µm]	WT															KO
-200.26	10.2	11.33	11.33	14.39	13.37	10.65	12.35	15.75	13.37	9.41	13.17	13.39	10.45	18.54	10.77
-199.92	10.2	10.99	11.33	14.39	13.37	10.65	12.35	15.75	13.37	9.41	13.59	13.39	10.66	18.54	10.77
-199.58	10.2	11.33	11.67	14.39	13.37	10.65	12.35	15.75	13.37	9.41	13.38	13.39	10.66	18.54	10.77
-199.24	10.2	11.33	11.33	14.39	13.37	10.65	12.35	15.75	13.37	9.41	13.17	13.39	10.66	18.33	10.77
-198.9	10.2	11.33	11.67	14.39	13.37	10.65	12.35	15.75	13.37	9.41	13.59	13.39	10.66	18.12	10.77
-198.56	10.2	11.67	11.67	14.39	13.37	10.65	12.35	15.75	13.37	9.41	13.59	13.39	10.66	18.12	10.77
-198.22	10.2	11.33	11.67	14.39	13.03	10.65	12.35	15.75	13.37	9.41	13.8	13.39	10.66	18.12	10.77
-197.88	10.2	11.67	11.67	14.39	13.03	10.65	12.35	15.75	13.37	9.41	13.59	13.39	10.87	18.12	10.77
-197.54	10.2	11.67	11.67	14.39	13.03	10.65	12.35	15.75	13.37	9.41	13.8	13.39	10.87	18.12	10.77
-197.2	10.2	11.67	11.67	14.05	13.03	10.65	12.35	15.75	13.37	9.62	14.01	13.39	10.87	17.91	10.77
-196.86	10.2	11.67	11.67	14.05	13.03	10.65	12.35	15.75	13.37	9.62	13.8	13.39	11.08	17.91	10.77
-196.52	10.2	11.67	11.67	14.05	13.03	10.65	12.35	15.75	13.37	9.62	14.01	13.39	10.87	17.91	10.77
-196.18	10.2	11.67	11.67	14.05	13.03	10.65	12.35	15.75	13.37	9.62	14.01	13.39	11.08	17.91	10.77
-195.84	10.2	12.01	11.67	14.05	13.03	10.65	12.35	15.75	13.37	9.62	14.01	13.39	11.08	17.91	10.77
-195.5	10.2	12.01	11.67	14.05	13.03	10.65	12.35	15.75	13.37	9.62	14.22	13.39	11.29	17.91	10.77
-195.16	10.2	12.01	11.67	14.05	13.03	10.65	12.35	15.75	13.37	9.83	14.43	13.39	11.29	17.91	10.77
-194.82	10.2	12.01	11.67	13.71	13.03	10.65	12.35	15.75	13.37	9.62	14.64	13.6	11.5	17.7	10.77
-194.48	10.2	12.01	11.67	13.71	13.03	10.65	12.35	15.75	13.37	10.04	14.85	13.6	11.29	17.7	10.77
-194.14	10.2	12.01	11.67	13.71	13.03	10.65	12.35	15.75	13.37	9.83	14.85	13.81	11.5	17.49	10.77
-193.8	10.2	12.01	11.67	13.71	13.03	10.65	12.35	15.75	13.37	10.04	15.27	14.02	11.5	17.49	10.77
-193.46	10.2	12.01	11.67	13.37	13.03	10.65	12.35	15.75	13.37	10.04	15.06	13.81	11.5	17.28	10.77
-193.12	10.2	12.01	11.67	13.03	13.03	10.65	12.35	15.75	13.37	10.04	14.85	14.02	11.5	17.28	10.77
-192.78	10.2	12.01	11.67	13.03	13.03	10.65	12.35	15.75	13.37	10.04	15.27	14.02	11.5	17.28	10.77
-192.44	10.2	12.01	11.67	13.03	13.03	10.65	12.35	15.75	13.37	10.04	15.27	14.02	11.5	17.28	10.77
-192.1	10.2	12.01	11.67	13.03	13.03	10.65	12.35	15.75	13.03	10.04	15.27	14.02	11.5	17.28	10.77
-191.76	10.2	12.01	11.67	13.03	12.69	10.65	12.69	15.75	13.03	10.04	15.69	14.23	11.5	17.28	10.77
-191.42	10.2	12.01	11.67	12.69	12.69	10.65	12.69	15.75	13.03	10.04	15.48	14.02	11.5	17.28	10.77
-191.08	10.2	12.01	11.67	12.69	12.35	10.65	12.69	15.41	13.03	10.04	15.27	14.23	11.5	17.07	10.77
-190.74	10.2	12.01	11.67	12.69	12.35	10.65	12.69	15.41	13.03	10.04	15.69	14.23	11.5	17.07	10.77
-190.4	10.2	12.01	11.67	12.69	12.35	10.65	12.69	15.41	13.03	10.04	15.69	14.23	11.5	17.07	10.56
-190.06	10.2	12.01	11.67	12.35	12.35	10.65	12.69	15.41	13.03	10.04	15.69	14.23	11.5	17.07	10.56
-189.72	10.2	12.01	11.67	12.35	12.35	10.65	12.69	15.41	12.69	10.04	15.69	14.44	11.5	17.07	10.56
-189.38	10.2	12.01	11.67	12.35	12.01	10.65	12.69	15.41	12.69	10.04	15.9	14.44	11.5	17.07	10.56
-189.04	10.2	12.01	11.67	12.35	12.01	10.65	12.69	15.41	12.69	10.04	15.69	14.65	11.5	17.07	10.56
-188.7	10.54	12.01	11.67	12.35	12.01	10.65	12.69	15.41	12.69	10.04	15.9	14.65	11.5	17.07	10.56
-188.36	10.54	12.01	11.67	12.01	12.01	10.65	12.69	15.41	12.69	10.04	16.11	14.65	11.5	16.86	10.35
-188.02	10.54	12.01	11.33	12.01	12.01	10.65	12.69	15.41	12.35	10.04	15.9	14.86	11.5	16.86	10.35
-187.68	10.54	12.01	11.33	11.67	12.01	10.65	12.69	15.41	12.35	10.04	16.11	14.65	11.5	16.65	10.35
-187.34	10.54	12.01	10.99	11.67	12.01	10.65	12.69	15.41	12.35	10.04	16.11	14.86	11.5	16.44	10.14
-187	10.54	12.01	10.99	11.67	12.01	10.65	12.69	15.41	12.35	10.04	16.11	14.86	11.71	16.44	10.14
-186.66	10.54	12.01	10.99	11.33	12.01	10.65	12.69	15.41	12.35	10.04	16.11	14.86	11.92	16.44	10.14
-186.32	10.54	12.01	10.99	11.33	11.67	10.65	12.69	15.41	12.35	10.04	16.11	14.86	11.92	16.44	10.14
-185.98	10.54	12.01	10.99	10.99	11.67	10.99	12.69	15.41	12.35	10.04	16.32	14.86	11.92	16.23	10.14
-185.64	10.54	12.01	10.99	10.99	11.33	10.99	12.35	15.41	12.35	10.25	16.53	15.07	11.92	16.23	10.14
-185.3	10.54	12.01	10.65	10.99	11.33	10.99	12.01	15.41	12.35	10.04	16.53	14.86	11.92	16.23	9.93
-184.96	10.54	12.01	10.65	10.99	11.33	10.99	12.01	15.41	12.35	10.25	16.53	15.07	11.92	16.23	9.93
-184.62	10.54	12.01	10.65	10.99	11.33	10.99	12.01	15.41	12.35	10.25	16.53	15.07	11.92	16.23	9.93
-184.28	10.54	12.01	10.65	10.65	11.33	10.99	12.01	15.41	12.01	10.25	16.53	15.07	11.92	16.02	9.93
-183.94	10.54	12.01	10.31	10.65	11.33	10.99	12.01	15.41	12.01	10.25	16.53	15.07	11.92	16.02	9.72
-183.6	10.54	12.01	10.31	10.65	10.99	10.99	12.01	15.41	12.01	10.25	16.53	15.07	11.92	16.02	9.72
-183.26	10.54	12.01	10.31	10.65	10.65	10.99	12.01	15.41	12.01	10.25	16.53	15.07	11.92	16.02	9.72
-182.92	10.54	12.01	10.31	10.65	10.65	10.99	12.01	15.41	12.01	10.46	16.53	15.07	11.92	16.02	9.72
-182.58	10.54	12.01	10.31	10.65	10.65	10.99	12.01	15.41	12.01	10.67	16.53	15.07	11.92	16.02	9.51
-182.24	10.54	12.01	10.31	10.65	10.65	11.33	12.01	15.41	11.67	10.67	16.53	15.07	11.92	16.02	9.51
-181.9	10.54	12.01	10.31	10.65	10.65	11.33	12.01	15.41	11.67	10.67	16.53	15.07	11.92	15.81	9.51
-181.56	10.54	12.01	10.31	10.65	10.31	11.33	12.01	15.41	11.67	10.67	16.53	15.07	11.92	15.6	9.51
-181.22	10.54	12.01	10.31	10.65	10.31	11.33	12.01	15.41	11.67	10.67	16.53	15.07	11.92	15.6	9.51
-180.88	10.54	12.01	10.31	10.65	10.31	11.67	12.01	15.41	11.67	10.88	16.53	15.07	11.92	15.6	9.51
-180.54	10.54	12.01	10.31	10.65	10.31	11.67	12.01	15.41	11.67	10.88	16.53	15.07	11.92	15.6	9.51
-180.2	10.54	12.01	10.31	10.65	10.31	11.67	12.01	15.41	11.67	10.88	16.53	15.07	11.92	15.6	9.51
-179.86	10.88	12.01	10.31	10.65	10.31	12.01	12.01	15.41	11.67	10.88	16.74	15.07	11.92	15.6	9.51
-179.52	10.88	12.01	10.31	10.65	10.31	12.01	12.01	15.41	11.33	11.09	16.95	15.07	11.92	15.6	9.51
-179.18	10.88	12.01	10.31	10.65	10.31	12.35	12.01	15.41	11.33	11.09	16.95	15.07	11.92	15.39	9.51
-178.84	10.88	12.01	10.31	10.65	9.97	12.35	12.01	15.41	11.33	11.3	16.95	15.07	11.92	15.39	9.51
-178.5	10.88	12.01	10.31	10.65	9.97	12.35	12.01	15.41	11.33	11.09	16.95	15.07	11.92	15.39	9.51
-178.16	10.88	12.01	10.31	10.65	9.97	12.35	12.01	15.41	11.33	11.3	16.95	15.07	11.92	15.18	9.51
-177.82	10.88	12.01	10.31	10.65	9.97	12.35	12.01	15.41	11.33	11.3	16.95	15.07	11.92	15.18	9.51
-177.48	10.88	12.01	10.65	10.65	9.97	12.35	12.01	15.75	11.33	11.3	16.95	15.07	11.92	15.18	9.51
-177.14	10.88	12.35	10.65	10.65	9.97	12.35	12.01	15.75	11.33	11.3	16.95	15.07	11.92	14.97	9.51
-176.8	10.88	12.69	10.65	10.65	9.63	12.35	12.01	15.75	11.33	11.3	16.95	15.07	11.92	14.97	9.51
-176.46	10.88	12.35	10.65	10.65	9.29	12.35	12.01	15.75	11.33	11.3	16.95	15.07	11.92	14.76	9.51
-176.12	10.88	12.69	10.65	10.65	9.29	12.35	12.01	15.75	11.33	11.3	16.95	15.07	11.92	14.76	9.51
-175.78	10.88	12.69	10.65	10.65	9.29	12.35	12.01	15.75	11.33	11.3	16.95	15.07	11.92	14.76	9.51
-175.44	10.88	12.69	10.65	10.65	9.29	12.35	12.01	15.75	11.33	11.3	16.95	15.07	11.92	14.76	9.51
-175.1	10.88	13.03	10.65	10.65	8.95	12.35	12.01	15.75	11.33	11.3	16.74	14.86	11.92	14.76	9.51
-174.76	10.88	13.03	10.65	10.65	8.95	12.35	12.01	15.75	11.33	11.3	16.53	14.86	11.92	14.76	9.51
-174.42	10.88	13.37	10.65	10.65	8.95	12.35	12.01	15.75	11.33	11.3	16.53	14.86	11.92	14.55	9.51
-174.08	10.88	13.03	10.65	10.65	8.95	12.35	12.01	15.75	11.33	11.3	16.53	14.86	11.92	14.55	9.51
-173.74	10.88	13.37	10.65	10.65	8.95	12.35	12.01	15.75	11.33	11.3	16.32	14.65	11.92	14.55	9.51
-173.4	10.88	13.37	10.65	10.65	8.95	12.35	12.01	15.75	11.33	11.3	16.11	14.65	11.92	14.55	9.51
-173.06	10.88	13.71	10.65	10.65	8.95	12.35	12.01	16.09	11.33	11.3	16.11	14.65	11.92	14.55	9.51
-172.72	10.88	13.37	10.65	10.65	8.95	12.35	12.01	16.43	11.33	11.09	16.11	14.44	11.92	14.55	9.51
-172.38	10.88	14.05	10.65	10.65	8.95	12.35	12.01	16.43	11.33	11.09	15.9	14.44	11.92	14.34	9.51
-172.04	10.88	13.71	10.65	10.65	8.95	12.35	12.01	16.43	11.33	11.09	15.69	14.44	11.92	14.34	9.51
-171.7	10.88	14.05	10.65	10.65	8.95	12.35	12.01	16.43	11.33	11.09	15.48	14.44	11.92	14.34	9.51
-171.36	10.88	14.05	10.65	10.65	8.95	12.35	12.01	16.43	11.33	11.09	15.27	14.44	11.92	14.34	9.51
-171.02	10.88	14.05	10.65	10.65	8.95	12.35	12.01	16.77	11.33	11.09	15.27	14.44	11.92	14.13	9.51
-170.68	10.88	14.05	10.65	10.65	8.95	12.35	12.01	16.77	11.33	10.88	15.27	14.44	11.92	14.13	9.51
-170.34	10.88	14.05	10.99	10.65	8.95	12.35	12.35	16.77	11.33	10.88	15.27	14.23	11.92	13.92	9.51
-170	10.88	14.05	10.99	10.65	8.95	12.35	12.01	16.77	11.33	10.67	15.27	14.23	11.92	13.92	9.51
-169.66	10.88	14.05	11.33	10.65	8.95	12.35	12.35	16.77	11.33	10.67	15.06	14.02	11.92	13.92	9.51
-169.32	10.88	14.05	11.33	10.65	8.95	12.35	12.35	17.11	11.33	10.67	14.85	13.81	11.92	13.71	9.51
-168.98	10.88	14.05	11.33	10.65	8.95	12.35	12.35	17.11	11.33	10.67	14.85	13.81	11.92	13.71	9.51
-168.64	10.88	14.05	11.33	10.99	8.95	12.35	12.35	17.11	11.33	10.67	14.85	13.81	11.92	13.71	9.51
-168.3	11.22	14.05	11.67	10.99	8.95	12.35	12.35	17.11	11.33	10.67	14.85	13.81	11.92	13.71	9.51
-167.96	11.22	14.05	11.33	10.99	8.61	12.35	12.35	17.11	11.33	10.67	14.85	13.81	11.92	13.71	9.72
-167.62	11.22	14.05	11.67	10.99	8.61	12.35	12.35	17.11	11.33	10.46	14.64	13.81	11.92	13.71	9.51
-167.28	11.22	14.05	11.67	10.99	8.61	12.35	12.35	17.11	11.33	10.46	14.43	13.6	11.92	13.71	9.72
-166.94	11.22	14.05	11.67	10.99	8.61	12.35	12.35	17.11	11.33	10.25	14.22	13.6	11.92	13.71	9.72
-166.6	11.22	14.05	11.67	10.99	8.61	12.35	12.35	17.11	11.33	10.25	14.01	13.6	11.92	13.71	9.72
-166.26	11.22	14.05	11.67	10.99	8.61	12.35	12.01	17.11	11.33	10.04	14.01	13.6	11.92	13.71	9.72
-165.92	11.22	14.05	12.01	10.99	8.61	12.01	12.01	17.11	11.33	10.04	14.01	13.6	11.92	13.71	9.93
-165.58	11.22	14.05	11.67	10.99	8.61	12.01	12.01	17.11	10.99	10.04	14.01	13.39	11.92	13.71	9.93
-165.24	11.22	14.05	12.01	10.99	8.61	12.01	12.01	17.11	10.99	9.83	14.01	13.39	11.92	13.71	9.93
-164.9	11.22	14.05	12.01	10.99	8.61	11.67	12.01	17.11	10.99	9.83	14.01	13.18	11.92	13.71	9.93
-164.56	11.22	14.05	12.01	10.99	8.61	11.67	12.01	17.11	10.99	9.83	14.01	13.18	11.92	13.71	9.93
-164.22	11.22	14.05	12.01	10.99	8.61	11.67	12.01	17.11	10.99	9.83	14.01	13.18	11.92	13.71	9.93
-163.88	11.22	14.05	12.01	10.99	8.61	11.67	12.01	17.11	10.99	9.62	14.01	13.18	11.92	13.71	9.93
-163.54	11.22	14.05	12.01	10.99	8.61	11.67	12.01	17.11	10.99	9.62	13.8	13.18	11.92	13.5	9.93
-163.2	11.22	14.05	12.01	10.99	8.61	11.67	12.01	17.11	10.99	9.62	13.59	13.18	11.92	13.5	9.93
-162.86	11.22	14.05	12.01	10.99	8.61	11.67	12.01	17.11	10.99	9.62	13.59	12.97	11.92	13.5	9.93
-162.52	11.22	14.05	12.01	10.99	8.61	11.33	12.01	17.11	10.99	9.62	13.59	12.76	11.92	13.5	9.93
-162.18	11.22	14.05	12.01	10.99	8.61	11.33	12.01	17.11	10.99	9.41	13.59	12.55	11.92	13.5	9.93
-161.84	11.22	14.05	12.01	10.65	8.61	11.33	12.01	17.11	10.99	9.41	13.59	12.55	11.92	13.5	9.93
-161.5	11.22	14.05	12.01	10.65	8.61	11.33	12.01	17.11	10.99	9.41	13.59	12.34	12.13	13.5	10.14
-161.16	11.22	14.05	12.01	10.65	8.61	11.33	11.67	17.11	10.99	9.41	13.59	12.34	12.13	13.5	10.14
-160.82	11.22	14.05	12.35	10.65	8.61	11.33	11.67	17.11	10.99	9.41	13.59	12.13	12.13	13.5	10.14
-160.48	11.22	14.05	12.01	10.65	8.27	11.33	11.67	17.11	10.99	9.41	13.59	11.92	12.13	13.5	10.14
-160.14	11.22	14.05	12.35	10.65	8.27	11.33	11.67	17.11	10.99	9.41	13.59	11.92	12.13	13.5	10.14
-159.8	11.22	14.05	12.35	10.31	8.27	11.33	11.67	16.77	10.99	9.41	13.59	11.92	12.13	13.5	10.14
-159.46	11.22	14.05	12.35	10.31	7.93	11.33	11.67	16.77	10.99	9.41	13.59	11.71	12.13	13.5	10.14
-159.12	11.22	14.05	12.35	10.31	7.93	11.33	11.67	16.77	10.99	9.41	13.59	11.71	12.13	13.5	10.14
-158.78	11.22	14.05	12.35	10.31	7.93	11.33	11.67	16.77	10.99	9.41	13.59	11.71	12.13	13.5	10.14
-158.44	11.22	14.05	12.35	10.31	7.93	11.33	11.67	16.77	10.99	9.41	13.59	11.5	12.13	13.5	10.14
-158.1	11.56	14.05	12.35	10.31	7.93	11.67	11.67	16.77	10.99	9.41	13.59	11.5	12.13	13.5	10.14
-157.76	11.56	14.05	12.35	10.31	7.93	11.67	11.33	16.77	10.99	9.41	13.59	11.29	12.13	13.5	10.14
-157.42	11.56	14.05	12.35	9.97	7.93	12.01	11.33	16.77	10.99	9.41	13.38	11.29	12.13	13.5	10.14
-157.08	11.56	14.05	12.35	9.97	7.93	11.67	11.33	16.77	10.99	9.41	13.17	11.29	12.13	13.5	10.14
-156.74	11.56	14.05	12.35	9.97	7.93	12.01	11.33	16.77	10.99	9.41	13.17	11.29	12.13	13.5	10.14
-156.4	11.56	14.05	12.35	9.97	7.93	12.35	11.33	16.77	10.99	9.41	13.17	11.29	12.13	13.5	10.14
-156.06	11.56	14.05	12.35	9.97	7.93	12.01	11.33	16.43	10.99	9.41	13.17	11.08	12.13	13.29	10.14
-155.72	11.56	14.05	12.69	9.97	7.93	12.35	11.33	16.43	10.99	9.41	13.17	11.08	12.13	13.08	10.14
-155.38	11.56	14.05	12.35	9.97	7.93	12.35	11.33	16.43	10.99	9.41	13.17	11.08	12.13	13.08	10.14
-155.04	11.56	14.05	12.69	9.97	7.93	12.69	11.33	16.43	10.99	9.41	13.17	11.08	12.13	13.08	10.14
-154.7	11.56	14.05	12.69	9.97	7.93	12.35	11.33	16.43	10.99	9.41	13.17	11.08	12.13	13.08	10.14
-154.36	11.56	14.05	12.69	9.97	7.93	13.03	11.67	16.43	10.99	9.41	13.17	11.08	12.13	13.08	10.14
-154.02	11.56	14.05	12.69	9.97	7.93	12.69	11.67	16.43	10.99	9.41	13.17	11.08	12.13	13.08	10.14
-153.68	11.56	14.05	12.69	9.97	7.93	13.03	11.67	16.43	10.99	9.41	13.17	11.08	12.13	13.08	10.14
-153.34	11.56	14.05	12.69	9.97	7.93	13.37	11.67	16.43	10.99	9.41	13.17	11.08	12.13	13.08	10.14
-153	11.56	14.39	12.69	9.97	7.93	13.71	12.35	16.43	10.99	9.41	13.17	11.08	12.13	13.08	10.14
-152.66	11.56	14.39	12.69	9.97	7.93	13.37	12.01	16.43	10.99	9.41	13.17	11.08	12.13	13.08	10.14
-152.32	11.56	14.39	12.69	9.63	7.93	13.71	12.35	16.43	10.99	9.41	13.17	11.08	12.13	13.08	10.14
-151.98	11.56	14.39	12.69	9.63	7.93	13.71	12.35	16.09	10.99	9.41	12.96	11.08	12.13	13.08	10.14
-151.64	11.56	14.39	12.69	9.63	7.93	14.39	12.35	16.09	10.99	9.41	12.75	11.08	12.13	13.08	10.14
-151.3	11.56	14.39	13.03	9.63	7.93	14.05	12.35	16.09	10.99	9.41	12.75	11.08	11.92	13.08	10.14
-150.96	11.56	14.39	12.69	9.63	7.93	14.39	12.69	16.09	10.99	9.41	12.75	11.08	11.92	13.08	10.14
-150.62	11.56	14.39	13.03	9.63	7.93	14.73	12.35	16.09	10.99	9.41	12.75	11.08	11.92	13.08	10.14
-150.28	11.56	14.39	13.03	9.29	7.93	15.07	12.69	16.09	10.99	9.41	12.75	11.08	11.92	12.87	10.14
-149.94	11.56	14.39	13.03	9.29	7.93	14.73	12.69	16.09	10.99	9.41	12.75	11.08	11.92	12.87	10.14
-149.6	11.56	14.39	13.03	9.29	7.93	15.07	12.69	16.09	10.99	9.41	12.75	11.08	11.92	12.87	10.14
-149.26	11.56	14.39	13.37	9.29	7.93	15.41	13.03	15.75	10.99	9.41	12.54	11.08	11.92	12.87	10.14
-148.92	11.56	14.39	13.37	9.29	7.93	15.75	13.37	15.75	10.99	9.41	12.33	11.08	11.92	12.87	10.14
-148.58	11.56	14.39	13.37	9.29	7.93	15.41	13.37	15.75	10.99	9.41	12.33	11.08	11.92	12.87	10.14
-148.24	11.56	14.39	13.37	9.29	7.93	16.09	13.37	15.41	10.99	9.2	12.33	11.08	11.71	12.87	10.14
-147.9	11.56	14.39	13.37	9.29	7.93	16.09	13.71	15.41	10.99	9.2	12.33	11.08	11.71	12.87	10.14
-147.56	11.56	14.39	13.37	9.29	7.93	16.09	13.37	15.41	10.99	9.2	12.33	11.08	11.71	12.87	10.14
-147.22	11.56	14.39	13.37	9.29	7.93	16.43	13.71	15.41	10.99	9.2	12.33	11.08	11.71	12.87	10.14
-146.88	11.56	14.39	13.37	9.29	7.93	16.43	13.71	15.41	10.99	9.2	12.33	11.08	11.71	12.87	10.14
-146.54	11.56	14.39	13.71	9.29	8.27	16.77	13.71	15.41	10.99	9.2	12.33	11.08	11.71	12.87	10.14
-146.2	11.56	14.39	13.71	9.29	8.27	16.43	13.71	15.41	10.99	9.2	12.33	11.08	11.71	12.87	10.14
-145.86	11.56	14.39	13.71	9.29	8.61	16.77	13.71	15.41	11.33	9.2	12.33	11.08	11.71	12.87	10.14
-145.52	11.56	14.39	13.71	9.29	8.61	16.77	13.71	15.41	10.99	9.2	12.33	11.08	11.71	12.87	10.14
-145.18	11.56	14.39	13.71	9.29	8.61	17.11	13.71	15.41	11.33	9.2	12.33	11.08	11.71	12.66	10.14
-144.84	11.56	14.39	14.05	9.29	8.61	16.77	13.71	15.41	11.33	9.2	12.33	11.08	11.71	12.66	10.14
-144.5	11.56	14.39	14.05	9.29	8.95	17.45	13.71	15.41	11.67	9.2	12.33	11.08	11.71	12.66	10.14
-144.16	11.56	14.39	14.05	9.29	8.95	17.45	13.71	15.41	11.33	9.2	12.33	11.08	11.71	12.66	10.14
-143.82	11.56	14.39	14.05	9.63	9.29	17.45	13.71	15.41	11.67	9.2	12.33	11.08	11.71	12.45	10.14
-143.48	11.56	14.39	14.05	9.97	9.63	17.45	13.71	15.41	12.01	9.2	12.33	11.08	11.71	12.45	10.14
-143.14	11.56	14.39	14.39	10.31	9.29	17.79	13.71	15.41	11.67	9.2	12.33	11.29	11.71	12.24	10.14
-142.8	11.56	14.39	14.05	9.97	9.63	17.45	13.71	15.41	12.01	9.2	12.33	11.5	11.71	12.24	10.14
-142.46	11.56	14.39	14.39	10.65	9.97	17.79	13.71	15.41	12.01	9.2	12.33	11.5	11.71	12.24	10.14
-142.12	11.56	14.39	14.39	10.31	9.63	17.79	13.71	15.41	12.35	9.2	12.33	11.5	11.71	12.24	10.14
-141.78	11.56	14.39	14.73	10.99	9.97	18.13	13.37	15.41	12.35	9.2	12.33	11.5	11.71	12.03	10.14
-141.44	11.56	14.39	14.73	11.33	9.97	17.79	13.37	15.41	12.35	9.2	12.33	11.5	11.92	12.03	10.14
-141.1	11.56	14.39	14.73	11.33	9.97	18.13	13.37	15.41	12.35	9.2	12.33	11.5	11.92	12.03	10.14
-140.76	11.56	14.39	15.07	11.67	10.31	18.47	13.37	15.41	12.35	9.2	12.33	11.5	11.92	12.03	10.14
-140.42	11.56	14.39	15.07	11.67	9.97	18.47	13.37	15.41	12.35	9.41	12.12	11.5	11.92	12.03	10.14
-140.08	11.56	14.39	15.07	11.67	10.31	18.47	13.37	15.41	12.35	9.41	11.91	11.5	11.92	12.03	10.14
-139.74	11.56	14.39	15.07	12.01	10.31	18.47	13.37	15.41	12.35	9.41	11.91	11.5	11.92	12.03	10.14
-139.4	11.56	14.39	15.07	12.01	10.31	18.47	13.37	15.41	12.35	9.62	11.91	11.5	11.92	12.03	10.35
-139.06	11.56	14.39	15.07	12.35	10.31	18.47	13.37	15.41	12.35	10.04	11.91	11.5	12.13	12.03	10.35
-138.72	11.56	14.39	15.07	12.35	10.31	18.47	13.03	15.41	12.35	9.83	11.91	11.5	11.92	12.03	10.35
-138.38	11.56	14.39	15.07	12.35	10.65	18.47	13.03	15.41	12.35	10.04	11.91	11.5	12.13	11.82	10.56
-138.04	11.56	14.39	15.07	12.35	10.65	18.47	13.03	15.75	12.35	10.25	11.91	11.5	12.34	11.82	10.56
-137.7	11.56	14.39	15.07	12.35	10.65	18.47	13.03	15.75	12.35	10.25	11.91	11.5	12.13	11.82	10.56
-137.36	11.56	14.39	15.07	12.35	10.65	18.47	13.03	15.75	12.35	10.46	11.91	11.5	12.34	11.82	10.56
-137.02	11.56	14.39	15.07	12.35	10.99	18.47	13.03	15.75	12.01	10.67	11.91	11.5	12.34	11.82	10.77
-136.68	11.56	14.39	15.07	12.35	10.99	18.47	13.03	15.75	12.01	10.67	11.91	11.5	12.34	11.82	10.56
-136.34	11.56	14.39	15.07	12.35	10.99	18.47	13.03	16.09	11.67	10.88	11.91	11.5	12.34	11.82	10.77
-136	11.56	14.39	15.07	12.35	11.33	18.47	12.69	16.09	11.67	10.67	11.91	11.5	12.55	11.82	10.77
-135.66	11.56	14.39	15.07	12.35	11.33	18.47	12.69	16.09	11.33	10.88	11.91	11.5	12.55	11.82	10.77
-135.32	11.56	14.39	15.07	12.35	11.33	18.47	12.35	16.09	11.33	10.88	11.91	11.5	12.55	11.82	10.77
-134.98	11.56	14.39	15.07	12.35	11.33	18.47	12.35	16.09	10.99	10.88	11.91	11.5	12.76	11.61	10.98
-134.64	11.56	14.39	15.07	12.35	11.33	18.47	12.35	16.09	10.99	11.09	11.91	11.5	12.76	11.61	10.77
-134.3	11.56	14.39	15.07	12.35	11.33	18.47	12.35	16.09	10.99	10.88	11.91	11.5	12.76	11.4	10.98
-133.96	11.56	14.39	15.07	12.35	11.33	18.47	12.01	16.09	10.99	11.3	11.91	11.29	12.97	11.4	10.98
-133.62	11.56	14.39	15.07	12.35	11.33	18.47	11.67	16.43	10.99	11.09	11.91	11.29	12.97	11.4	10.98
-133.28	11.56	14.39	15.07	12.35	11.33	18.81	11.67	16.09	10.99	11.3	11.91	11.29	12.97	11.4	10.98
-132.94	11.56	14.39	15.07	12.35	11.33	18.81	11.33	16.43	10.99	11.3	11.91	11.29	13.18	11.4	11.19
-132.6	11.56	14.39	15.07	12.35	11.33	18.81	11.33	16.43	10.99	11.3	11.91	11.29	12.97	11.4	10.98
-132.26	11.56	14.39	15.07	12.35	11.33	18.81	10.99	16.43	10.65	11.3	11.91	11.29	13.18	11.4	11.19
-131.92	11.56	14.39	15.07	12.35	11.33	18.81	10.99	16.43	10.65	11.3	11.91	11.29	13.39	11.4	11.4
-131.58	11.56	14.39	15.07	12.35	11.33	18.81	10.99	16.43	10.65	11.3	11.91	11.29	13.18	11.4	11.4
-131.24	11.56	14.39	15.07	12.35	11.33	18.81	10.99	16.43	10.65	11.3	11.91	11.08	13.39	11.4	11.61
-130.9	11.56	14.39	15.07	12.35	11.33	18.81	10.99	16.43	10.65	11.3	11.91	11.08	13.39	11.4	11.61
-130.56	11.56	14.39	15.07	12.35	11.33	18.81	10.99	16.43	10.65	11.51	11.91	11.08	13.6	11.4	11.61
-130.22	11.56	14.39	15.07	12.35	11.33	18.81	10.99	16.77	10.65	11.51	11.91	11.08	13.81	11.19	11.82
-129.88	11.56	14.39	15.07	12.35	10.99	18.81	10.99	16.77	10.65	11.72	11.91	11.08	13.81	11.19	12.03
-129.54	11.56	14.39	15.07	12.35	10.99	18.81	10.99	17.11	10.31	11.72	11.91	10.87	14.02	11.19	12.03
-129.2	11.56	14.39	15.07	12.35	10.99	18.81	10.99	17.11	10.31	11.72	11.91	10.87	14.23	11.19	12.24
-128.86	11.56	14.39	15.07	12.35	10.99	18.81	10.65	17.11	10.31	11.72	11.91	10.66	14.02	11.19	12.03
-128.52	11.9	14.39	15.07	12.35	10.99	18.81	10.65	17.11	10.31	11.72	11.91	10.66	14.44	11.19	12.24
-128.18	11.9	14.39	15.07	12.35	10.99	18.81	10.65	17.11	10.31	11.72	11.91	10.66	14.23	11.19	12.24
-127.84	11.9	14.39	15.07	12.35	10.65	18.81	10.65	17.11	10.31	11.72	11.91	10.66	14.44	11.19	12.24
-127.5	11.9	14.39	14.73	12.35	10.65	18.81	10.65	17.11	10.31	11.72	11.91	10.66	14.65	11.19	12.24
-127.16	11.9	14.39	14.73	12.35	10.65	18.81	10.65	17.11	10.31	11.72	11.91	10.66	14.65	10.98	12.45
-126.82	11.9	14.39	14.73	12.35	10.31	18.81	10.65	17.11	10.31	11.72	11.91	10.66	14.86	10.98	12.24
-126.48	11.9	14.39	14.73	12.35	10.31	18.81	10.65	17.11	10.31	11.72	11.91	10.66	14.86	10.98	12.45
-126.14	11.9	14.39	14.73	12.35	9.97	18.81	10.65	17.11	10.31	11.93	11.91	10.66	15.07	10.98	12.45
-125.8	11.9	14.39	14.73	12.35	9.97	18.81	10.65	17.11	10.31	11.72	11.91	10.66	14.86	10.98	12.45
-125.46	11.9	14.39	14.73	12.35	9.97	18.81	10.65	17.11	10.31	11.93	12.12	10.45	15.07	10.98	12.45
-125.12	11.9	14.39	14.39	12.35	9.97	18.81	10.31	17.11	10.31	11.93	11.91	10.45	15.28	10.98	12.66
-124.78	11.9	14.39	14.39	12.35	9.97	18.81	10.31	17.11	10.31	11.93	12.12	10.45	15.28	10.98	12.66
-124.44	11.9	14.39	14.39	12.35	9.97	18.81	9.97	17.11	10.31	11.93	12.33	10.45	15.28	10.98	12.66
-124.1	11.9	14.39	14.39	12.35	9.97	18.81	9.97	17.11	10.31	11.93	12.12	10.45	15.28	10.98	12.66
-123.76	11.9	14.39	14.39	12.35	9.97	18.81	9.97	17.11	10.31	11.93	12.33	10.45	15.28	10.98	12.66
-123.42	11.9	14.39	14.39	12.35	9.97	18.81	9.97	17.11	10.31	11.93	12.33	10.45	15.28	10.98	12.87
-123.08	11.9	14.39	14.05	12.35	9.97	18.81	9.97	17.11	10.31	11.93	12.33	10.45	15.28	10.77	12.66
-122.74	11.9	14.39	14.05	12.35	9.97	18.81	9.97	17.11	10.65	11.93	12.33	10.45	15.28	10.56	12.87
-122.4	11.9	14.39	14.05	12.35	9.97	18.81	9.97	17.11	10.65	11.93	12.33	10.45	15.28	10.35	12.87
-122.06	11.9	14.39	14.05	12.01	9.97	18.81	9.97	17.11	10.99	11.93	12.33	10.45	15.28	10.35	12.87
-121.72	11.9	14.39	14.05	12.01	9.97	18.81	9.97	17.11	10.99	11.93	12.33	10.45	15.28	10.35	12.87
-121.38	11.9	14.39	14.05	12.01	9.97	18.81	9.97	17.11	10.99	11.93	12.54	10.45	15.28	10.35	12.87
-121.04	11.9	14.39	14.05	12.01	9.97	18.81	9.97	17.11	11.33	11.93	12.75	10.45	15.28	10.35	12.87
-120.7	11.9	14.05	14.05	12.01	9.97	18.81	9.97	17.11	11.33	11.93	12.75	10.45	15.28	10.35	12.87
-120.36	11.9	13.71	14.05	12.01	9.97	18.81	9.97	17.11	11.33	11.93	13.17	10.45	15.28	10.35	12.87
-120.02	11.9	13.71	14.05	11.67	9.97	18.47	9.97	17.11	11.67	11.93	12.96	10.45	15.28	10.35	12.87
-119.68	11.9	13.71	14.05	11.67	9.97	18.47	9.97	17.11	11.33	11.93	12.75	10.45	15.28	10.35	13.08
-119.34	11.9	13.71	14.05	11.67	9.97	18.13	9.97	17.11	11.67	11.93	13.17	10.45	15.28	10.35	12.87
-119	11.9	13.71	14.05	11.67	9.97	18.13	9.97	17.11	11.67	11.93	13.17	10.45	15.28	10.35	13.08
-118.66	11.9	13.71	14.05	11.67	9.97	18.13	9.97	17.11	11.67	11.93	13.17	10.45	15.07	10.35	13.08
-118.32	11.9	13.71	14.05	11.67	9.97	17.79	9.97	17.11	12.01	11.93	13.17	10.45	15.07	10.35	13.08
-117.98	11.9	13.71	14.05	11.33	9.97	17.79	9.97	17.11	11.67	11.93	13.17	10.45	15.07	10.35	13.08
-117.64	11.9	13.71	14.05	11.33	9.97	17.79	9.97	17.11	12.01	11.93	13.17	10.45	15.07	10.35	13.08
-117.3	11.9	13.71	14.05	11.33	9.97	17.45	9.97	17.11	12.01	11.93	13.17	10.45	15.07	10.35	13.08
-116.96	11.9	13.71	14.05	11.33	9.97	17.45	9.63	17.11	12.35	11.93	13.17	10.45	15.07	10.35	13.08
-116.62	11.9	13.71	14.05	11.33	9.97	17.45	9.63	17.11	12.01	11.93	13.17	10.45	15.07	10.35	13.08
-116.28	11.9	13.71	14.05	11.33	9.97	17.11	9.63	17.11	12.35	11.93	13.17	10.45	15.07	10.35	13.08
-115.94	11.9	13.71	14.05	11.33	9.97	17.11	9.63	17.11	12.35	11.93	13.17	10.45	15.07	10.35	13.08
-115.6	11.9	13.71	14.05	11.33	10.31	17.11	9.63	17.11	12.35	11.93	13.17	10.45	15.07	10.35	13.08
-115.26	11.9	13.71	14.05	11.33	9.97	17.11	9.63	17.11	12.35	11.93	13.17	10.45	15.07	10.35	13.08
-114.92	11.9	13.71	14.05	11.33	10.31	17.11	9.29	17.11	12.69	11.93	13.17	10.45	15.07	10.35	13.08
-114.58	11.9	13.71	14.05	11.33	10.31	17.11	9.29	17.11	12.35	11.93	13.17	10.45	15.07	10.35	13.08
-114.24	11.9	13.71	14.05	11.33	10.31	16.77	8.95	17.11	12.69	11.93	13.17	10.45	15.07	10.35	13.08
-113.9	11.9	13.71	14.05	11.33	10.65	16.77	8.95	17.11	12.69	11.93	13.17	10.45	15.07	10.35	13.08
-113.56	11.9	13.71	14.05	11.33	10.65	16.77	8.95	17.11	12.69	11.93	13.17	10.45	15.07	10.35	13.08
-113.22	11.9	13.71	14.05	11.67	10.65	16.77	8.95	17.11	12.69	11.93	13.17	10.66	15.07	10.35	13.08
-112.88	11.9	13.37	14.05	11.67	10.65	16.77	8.95	17.11	12.69	11.93	13.17	10.66	15.07	10.35	13.08
-112.54	11.9	13.37	14.05	12.01	10.65	16.77	8.95	17.11	12.69	11.93	13.17	10.66	15.07	10.35	13.08
-112.2	11.9	13.37	14.05	12.35	10.99	16.77	8.95	17.11	12.69	11.93	13.17	10.66	15.07	10.35	13.08
-111.86	11.9	13.37	14.05	12.01	10.65	16.43	8.95	17.11	12.69	11.93	13.17	10.66	14.86	10.35	13.08
-111.52	11.9	13.37	14.05	12.35	10.99	16.43	8.95	17.11	12.69	11.93	13.17	10.66	14.86	10.35	13.08
-111.18	11.9	13.37	14.05	12.35	11.33	16.43	8.95	17.11	12.69	11.93	13.17	10.87	14.86	10.35	13.08
-110.84	11.9	13.03	14.05	12.35	10.99	16.09	8.95	17.11	12.69	11.93	13.17	10.66	14.86	10.35	13.08
-110.5	11.9	12.69	14.05	12.69	11.33	16.09	8.95	17.11	12.69	11.93	13.17	10.87	14.86	10.35	13.08
-110.16	11.9	12.69	14.05	13.03	11.33	16.09	8.95	17.11	12.69	11.93	13.17	11.08	14.86	10.35	13.08
-109.82	11.9	12.69	14.05	12.69	11.33	16.09	8.95	17.11	12.69	11.93	13.17	11.29	14.86	10.35	13.08
-109.48	11.9	12.35	14.05	13.03	11.33	16.09	8.95	17.11	12.69	11.93	13.17	11.29	14.86	10.35	13.29
-109.14	11.9	12.35	14.05	13.03	11.33	16.09	8.95	17.11	12.69	11.93	13.17	11.5	14.86	10.35	13.08
-108.8	11.9	12.35	14.05	13.03	11.33	16.09	8.95	17.11	12.69	11.93	13.17	11.29	14.86	10.14	13.29
-108.46	11.9	12.35	14.05	13.03	11.33	15.75	8.95	16.77	12.69	11.93	13.17	11.5	14.86	10.14	13.5
-108.12	11.9	12.35	14.39	13.03	11.67	15.75	8.95	16.77	12.69	11.93	13.17	11.5	14.86	10.14	13.5
-107.78	11.9	12.35	14.05	13.37	11.67	15.75	8.95	16.77	12.69	11.93	13.17	11.5	14.86	10.14	13.5
-107.44	11.9	12.35	14.73	13.37	11.67	15.75	8.95	16.43	13.03	11.93	13.17	11.71	14.86	10.14	13.71
-107.1	12.24	12.35	14.39	13.37	11.67	15.75	8.95	16.43	12.69	11.93	13.17	11.5	14.86	10.14	13.71
-106.76	12.24	12.35	14.73	13.37	11.67	15.75	9.29	16.43	13.37	11.93	13.17	11.92	14.86	10.14	13.92
-106.42	12.24	12.35	14.73	13.37	11.67	15.75	8.95	16.43	13.03	11.93	13.17	11.71	14.86	10.14	13.71
-106.08	12.24	12.35	15.07	13.37	12.01	15.75	9.29	16.09	13.37	11.93	13.17	11.92	14.86	10.14	13.92
-105.74	12.24	12.35	15.41	13.37	12.01	15.41	9.29	16.09	13.71	11.93	13.17	12.13	14.86	10.14	14.13
-105.4	12.24	12.35	15.75	13.37	12.01	15.41	9.29	16.09	13.71	11.93	13.17	12.13	14.86	10.14	14.13
-105.06	12.24	12.69	16.09	13.37	12.01	15.41	9.29	15.75	14.05	11.93	13.17	12.34	14.86	10.14	14.13
-104.72	12.24	13.03	16.09	13.37	12.01	15.41	9.29	15.75	14.39	11.93	13.17	12.13	14.86	10.14	14.34
-104.38	12.24	13.37	16.43	13.37	12.01	15.07	9.29	15.75	14.73	11.93	13.17	12.34	14.86	9.93	14.34
-104.04	12.24	13.03	16.43	13.37	12.01	15.07	9.29	15.41	15.07	11.93	13.17	12.34	14.86	9.72	14.55
-103.7	12.24	13.37	16.43	13.37	12.01	15.07	9.63	15.41	15.41	11.93	13.17	12.55	14.86	9.51	14.76
-103.36	12.24	13.03	16.43	13.37	12.01	15.07	9.63	15.41	15.41	11.93	13.17	12.55	14.86	9.51	14.55
-103.02	12.24	13.37	16.43	13.37	12.01	15.07	9.63	15.41	15.75	11.93	13.17	12.76	14.86	9.51	14.76
-102.68	12.24	13.37	16.43	13.37	12.01	15.07	9.63	15.41	15.75	12.14	13.17	12.76	14.86	9.51	14.76
-102.34	12.24	14.05	16.43	13.37	12.01	15.07	9.97	15.07	16.09	11.93	13.17	12.97	14.86	9.51	14.97
-102	12.24	13.71	16.43	13.37	12.01	15.07	9.97	15.07	16.43	12.14	13.17	12.97	14.65	9.51	14.97
-101.66	12.24	14.05	16.43	13.37	12.01	15.07	10.31	15.07	16.43	12.14	13.17	13.18	14.65	9.51	15.18
-101.32	12.24	14.05	16.43	13.37	12.01	15.07	10.31	15.07	16.43	12.14	13.17	13.18	14.65	9.51	15.18
-100.98	12.24	14.05	16.43	13.03	12.01	15.07	10.31	15.07	16.77	12.14	13.17	13.39	14.65	9.51	15.18
-100.64	12.24	14.05	16.43	13.03	12.01	15.07	10.31	15.07	16.43	12.14	13.17	13.18	14.65	9.51	15.18
-100.3	12.24	14.39	16.43	13.03	12.01	15.07	10.31	15.07	16.77	12.14	13.17	13.39	14.65	9.51	15.18
-99.96	12.24	14.39	16.43	13.03	12.01	15.07	10.31	15.07	16.77	12.14	13.17	13.39	14.65	9.51	15.18
-99.62	12.24	14.39	16.43	13.03	12.01	15.07	10.31	15.07	16.77	12.14	13.17	13.39	14.65	9.51	15.18
-99.28	12.24	14.39	16.43	13.03	12.01	15.07	10.31	15.07	16.77	12.14	13.17	13.39	14.65	9.51	15.18
-98.94	12.24	15.07	16.43	13.03	12.01	14.73	10.31	14.73	17.11	12.14	13.17	13.39	14.65	9.51	15.18
-98.6	12.24	14.73	16.43	12.69	12.01	14.73	10.31	14.73	17.11	12.14	13.17	13.39	14.65	9.51	15.18
-98.26	12.24	15.07	16.43	12.35	12.01	14.73	10.31	14.73	17.45	12.14	13.17	13.39	14.65	9.51	15.18
-97.92	12.24	15.07	16.43	12.35	12.01	14.73	10.31	14.39	17.45	12.14	13.17	13.39	14.65	9.51	15.18
-97.58	12.24	15.07	16.43	12.35	12.01	14.73	10.31	14.39	17.45	12.14	13.17	13.39	14.65	9.51	15.18
-97.24	12.24	15.07	16.43	12.35	12.01	14.73	10.31	14.39	17.45	12.14	13.17	13.39	14.65	9.51	15.18
-96.9	12.24	15.07	16.43	12.35	12.01	14.73	10.65	14.39	17.45	12.14	13.17	13.39	14.65	9.51	15.18
-96.56	12.24	15.07	16.43	12.35	12.01	14.73	10.99	14.39	17.45	12.14	13.17	13.39	14.65	9.51	15.18
-96.22	12.24	15.07	16.43	12.35	12.01	14.73	10.65	14.39	17.45	12.14	13.17	13.18	14.65	9.51	15.18
-95.88	12.24	15.07	16.43	12.35	12.01	14.73	10.99	14.39	17.45	12.14	13.17	13.18	14.65	9.51	15.18
-95.54	12.24	15.07	16.43	12.35	12.01	14.73	11.33	14.39	17.79	12.14	13.17	13.18	14.65	9.51	14.97
-95.2	12.24	15.07	16.43	12.35	12.01	14.73	10.99	14.39	17.45	12.14	13.17	13.18	14.65	9.51	14.97
-94.86	12.24	15.07	16.43	12.35	12.01	14.73	11.33	14.39	17.79	12.14	13.17	12.97	14.65	9.51	14.76
-94.52	12.24	15.07	16.43	12.35	12.01	14.73	11.33	14.39	17.79	12.14	13.17	12.76	14.65	9.51	14.76
-94.18	12.24	15.07	16.43	12.35	12.01	14.73	11.33	14.39	17.79	12.14	13.17	12.55	14.65	9.51	14.76
-93.84	12.24	15.07	16.43	12.35	12.01	14.73	11.33	14.39	17.79	12.14	13.17	12.55	14.65	9.51	14.76
-93.5	12.24	15.07	16.43	12.35	12.01	14.73	11.33	14.73	17.79	12.14	13.17	12.55	14.65	9.51	14.76
-93.16	12.24	15.07	16.09	12.35	12.01	14.73	11.33	14.39	17.79	12.14	13.17	12.55	14.44	9.51	14.76
-92.82	12.58	15.07	16.09	12.35	12.01	14.73	11.67	14.73	17.79	12.14	13.17	12.55	14.44	9.51	14.76
-92.48	12.58	15.07	15.75	12.35	12.01	14.73	11.67	14.73	17.79	12.14	13.17	12.55	14.44	9.51	14.76
-92.14	12.58	15.07	15.75	12.35	12.01	14.73	11.67	14.73	17.79	12.14	13.17	12.34	14.44	9.51	14.76
-91.8	12.58	15.07	15.41	12.35	12.01	14.73	12.01	14.73	17.79	12.14	13.17	12.34	14.44	9.51	14.76
-91.46	12.58	15.07	15.41	12.35	12.01	14.73	12.01	15.07	17.79	12.14	13.17	12.34	14.44	9.51	14.76
-91.12	12.58	15.07	15.41	12.35	12.01	14.73	12.35	14.73	17.79	12.14	13.17	12.34	14.44	9.51	14.76
-90.78	12.58	15.07	15.41	12.35	12.01	14.73	12.35	15.07	17.79	12.14	13.17	12.34	14.44	9.51	14.76
-90.44	12.58	15.07	15.07	12.35	12.01	14.73	12.35	15.07	17.79	12.14	13.17	12.34	14.44	9.51	14.76
-90.1	12.58	15.07	15.07	12.35	11.67	14.73	12.35	15.07	17.79	12.14	13.38	12.34	14.44	9.51	14.76
-89.76	12.58	15.07	15.07	12.35	11.67	14.73	12.69	15.41	17.79	12.14	13.59	12.34	14.44	9.51	14.76
-89.42	12.58	15.07	14.73	12.35	11.67	15.07	13.03	15.41	17.79	12.14	13.59	12.13	14.44	9.51	14.76
-89.08	12.58	15.07	14.73	12.35	11.67	14.73	13.03	15.75	17.79	12.14	13.59	12.13	14.44	9.51	14.76
-88.74	12.58	15.07	14.73	12.69	11.67	15.07	13.03	15.75	17.79	12.14	13.8	12.13	14.44	9.51	14.76
-88.4	12.58	15.07	14.73	12.35	11.67	15.07	13.03	15.75	17.79	12.14	13.59	12.13	14.44	9.51	14.76
-88.06	12.58	15.07	14.73	12.69	11.67	15.07	13.37	15.75	17.79	12.14	13.8	12.13	14.44	9.51	14.76
-87.72	12.58	15.07	14.73	12.69	11.67	15.07	13.37	15.75	17.79	12.14	14.01	12.13	14.44	9.51	14.76
-87.38	12.58	15.07	14.73	12.69	11.67	15.41	13.37	16.09	17.79	12.14	13.8	12.13	14.44	9.51	14.76
-87.04	12.58	15.07	14.73	12.69	11.67	15.41	13.37	15.75	17.79	12.14	14.43	12.13	14.44	9.51	14.76
-86.7	12.58	15.07	14.73	12.69	11.67	15.41	13.37	16.09	17.79	12.14	14.22	12.13	14.44	9.51	14.76
-86.36	12.58	15.07	14.73	12.69	11.67	15.41	13.37	16.43	17.79	12.14	14.01	12.13	14.44	9.51	14.76
-86.02	12.58	15.07	14.73	12.69	11.67	15.41	13.37	16.09	17.79	12.35	14.43	12.13	14.44	9.51	14.76
-85.68	12.58	15.07	14.73	12.69	11.67	15.75	13.37	16.43	17.45	12.35	14.43	12.13	14.44	9.51	14.76
-85.34	12.58	15.07	15.07	13.03	11.67	15.75	13.37	16.43	17.45	12.35	14.43	12.13	14.44	9.51	14.76
-85	12.58	15.07	14.73	13.37	11.67	16.09	13.37	16.77	17.45	12.35	14.43	12.13	14.44	9.51	14.76
-84.66	12.58	15.07	15.07	13.37	11.67	16.09	13.37	16.43	17.45	12.35	14.43	12.13	14.44	9.51	14.76
-84.32	12.58	15.07	15.75	13.37	11.67	16.43	13.37	16.77	17.45	12.35	14.43	12.13	14.44	9.51	14.97
-83.98	12.58	15.07	15.41	13.37	11.67	16.43	13.37	16.77	17.45	12.56	14.43	12.13	14.44	9.51	14.76
-83.64	12.58	15.07	16.09	13.37	12.01	16.43	13.37	16.77	17.45	12.56	14.43	12.34	14.44	9.51	14.97
-83.3	12.58	15.07	15.75	13.37	11.67	16.43	13.37	16.77	17.45	12.56	14.43	12.34	14.44	9.51	15.18
-82.96	12.58	15.07	16.09	13.37	12.35	16.77	13.37	16.77	17.45	12.56	14.43	12.55	14.44	9.51	14.97
-82.62	12.58	15.07	16.43	13.37	12.01	16.43	13.37	16.77	17.11	12.56	14.64	12.76	14.44	9.51	15.18
-82.28	12.58	15.07	16.77	13.37	12.35	16.77	13.37	16.77	17.11	12.56	14.85	12.97	14.44	9.51	15.18
-81.94	12.58	15.07	16.43	13.37	12.35	17.11	13.37	16.77	17.11	12.77	14.85	13.18	14.44	9.51	15.39
-81.6	12.58	15.07	16.77	13.37	12.69	16.77	13.37	16.77	17.11	12.56	14.85	12.97	14.44	9.51	15.39
-81.26	12.58	15.07	17.11	13.71	13.03	17.11	13.37	16.77	17.11	12.77	14.85	13.39	14.44	9.51	15.39
-80.92	12.58	15.07	17.11	13.71	12.69	17.45	13.37	16.77	17.11	12.77	14.85	13.6	14.44	9.51	15.6
-80.58	12.58	15.07	17.45	13.71	13.37	17.11	13.37	16.77	17.11	12.98	15.06	13.81	14.44	9.51	15.6
-80.24	12.58	15.07	17.11	13.71	13.37	17.45	13.37	17.11	17.11	12.98	15.27	13.81	14.44	9.51	15.6
-79.9	12.58	15.07	17.45	13.71	13.37	17.45	13.37	16.77	16.77	13.19	15.27	13.81	14.65	9.51	15.81
-79.56	12.58	15.07	17.45	13.71	13.71	17.45	13.37	17.11	16.77	13.19	15.27	14.02	14.65	9.51	15.6
-79.22	12.58	15.07	17.45	13.71	13.71	17.45	13.37	17.11	16.77	13.19	15.27	14.02	14.65	9.51	15.81
-78.88	12.58	15.07	17.45	13.71	14.05	17.45	13.37	17.11	16.77	13.19	15.27	14.02	14.86	9.51	15.81
-78.54	12.58	15.07	17.45	13.71	13.71	17.45	13.37	17.11	16.43	13.19	15.27	14.23	14.65	9.51	15.81
-78.2	12.58	15.07	17.45	14.05	14.05	17.79	13.37	17.11	16.43	13.19	15.27	14.02	14.86	9.51	15.81
-77.86	12.58	15.07	17.45	14.05	14.05	17.79	13.37	17.11	16.43	13.19	15.27	14.23	14.86	9.51	15.81
-77.52	12.58	15.07	17.45	14.39	14.05	17.79	13.37	17.11	16.43	13.4	15.27	14.44	15.07	9.51	15.81
-77.18	12.58	15.07	17.45	14.39	14.05	18.13	13.71	17.11	16.43	13.4	15.27	14.65	14.86	9.51	15.81
-76.84	12.58	15.07	17.45	14.39	14.05	18.13	13.71	17.11	16.43	13.4	15.27	14.65	15.28	9.51	15.81
-76.5	12.58	15.07	17.45	14.73	14.05	18.13	13.71	17.11	16.43	13.4	15.48	14.65	15.28	9.51	15.81
-76.16	12.58	15.07	17.11	14.73	14.05	18.13	13.71	17.11	16.43	13.4	15.69	14.86	15.28	9.72	16.02
-75.82	12.58	15.07	17.11	14.73	14.39	18.47	13.71	17.11	16.43	13.4	15.69	14.65	15.28	9.51	16.02
-75.48	12.58	14.73	17.11	14.73	14.39	18.13	13.71	17.11	16.43	13.4	15.69	14.86	15.49	9.72	16.23
-75.14	12.58	14.73	17.11	14.73	14.39	18.47	13.71	17.11	16.43	13.61	15.69	15.07	15.49	9.72	16.23
-74.8	12.58	14.73	17.11	14.73	14.39	18.47	13.71	17.11	16.43	13.61	15.69	15.07	15.7	9.72	16.23
-74.46	12.58	14.73	17.11	14.73	14.39	18.47	13.71	17.11	16.43	13.61	15.69	15.07	15.91	9.72	16.23
-74.12	12.58	14.73	17.11	14.73	14.39	18.47	13.71	17.11	16.43	13.61	15.69	15.07	15.7	9.72	16.23
-73.78	12.58	14.73	17.11	14.73	14.39	18.47	13.71	17.11	16.43	13.61	15.69	15.28	15.91	9.93	16.23
-73.44	12.58	14.73	16.77	14.73	14.73	18.47	13.71	17.11	16.43	13.61	15.69	15.28	15.91	10.14	16.44
-73.1	12.58	14.39	16.77	14.73	14.39	18.47	13.71	17.11	16.43	13.61	15.69	15.28	16.12	10.14	16.23
-72.76	12.58	14.39	16.77	14.73	14.73	18.47	13.71	17.11	16.43	13.61	15.69	15.49	16.33	10.35	16.44
-72.42	12.58	14.39	16.43	14.73	15.07	18.47	13.71	16.77	16.43	13.61	15.69	15.28	16.54	10.14	16.44
-72.08	12.58	14.39	16.43	14.73	15.07	18.47	13.71	16.77	16.43	13.82	15.69	15.49	16.33	10.35	16.65
-71.74	12.58	14.39	16.43	14.73	15.07	18.47	13.71	16.77	16.43	13.61	15.69	15.49	16.54	10.35	16.65
-71.4	12.58	14.39	16.43	14.73	15.07	18.47	13.37	16.77	16.43	13.82	15.69	15.7	16.54	10.35	16.65
-71.06	12.58	14.39	16.09	14.73	15.07	18.47	13.37	16.77	16.43	13.82	15.69	15.49	16.75	10.56	16.65
-70.72	12.58	14.39	16.09	14.73	15.07	18.47	13.37	16.77	16.43	13.82	15.69	15.7	16.54	10.35	16.65
-70.38	12.58	14.39	16.09	15.07	15.07	18.47	13.37	16.77	16.43	13.82	15.69	15.7	16.75	10.56	16.65
-70.04	12.58	14.39	16.09	15.07	15.07	18.47	13.37	16.77	16.43	13.82	16.11	15.7	16.96	10.56	16.65
-69.7	12.58	14.05	16.09	15.07	15.07	18.47	13.37	16.77	16.43	13.82	15.9	15.7	16.75	10.56	16.65
-69.36	12.58	14.05	16.09	15.07	15.07	18.47	13.37	16.77	16.43	13.82	15.69	15.7	16.96	10.56	16.65
-69.02	12.58	14.05	15.75	15.07	15.07	18.47	13.37	16.77	16.43	14.03	16.11	15.91	17.17	10.56	16.65
-68.68	12.58	14.05	15.75	15.41	15.07	18.47	13.37	16.77	16.43	13.82	16.11	16.12	16.96	10.56	16.65
-68.34	12.58	13.71	15.75	15.07	15.07	18.47	13.37	16.77	16.43	14.03	16.11	15.91	17.17	10.56	16.65
-68	12.58	13.71	15.41	15.41	15.07	18.47	13.37	16.77	16.43	14.03	16.11	16.12	17.17	10.56	16.65
-67.66	12.58	13.71	15.41	15.41	15.07	18.13	13.37	16.77	16.43	14.03	16.11	16.12	17.17	10.56	16.65
-67.32	12.58	13.71	15.41	15.41	15.07	18.13	13.37	16.77	16.43	14.24	16.11	16.12	17.17	10.56	16.65
-66.98	12.58	13.71	15.41	15.41	15.07	18.13	13.03	16.77	16.43	14.03	16.11	16.12	17.17	10.98	16.65
-66.64	12.58	13.71	15.41	15.41	15.41	18.13	13.03	16.77	16.43	14.45	16.11	16.33	17.17	10.77	16.65
-66.3	12.58	13.71	15.41	15.41	15.07	18.13	13.03	16.77	16.43	14.24	16.11	16.12	17.38	11.19	16.65
-65.96	12.58	13.71	15.41	15.75	15.41	18.13	13.03	16.77	16.43	14.66	16.11	16.33	17.38	11.19	16.65
-65.62	12.58	13.37	15.41	15.75	15.41	17.79	13.03	16.77	16.43	14.45	16.11	16.33	17.38	11.19	16.65
-65.28	12.58	13.37	15.41	15.75	15.41	17.45	13.03	16.77	16.43	14.87	16.11	16.33	17.59	11.19	16.65
-64.94	12.58	13.03	15.41	15.75	15.41	17.45	13.03	16.77	16.43	14.66	16.32	16.33	17.8	11.19	16.65
-64.6	12.92	13.03	15.41	15.75	15.41	17.45	12.69	16.77	16.43	14.87	16.53	16.33	17.8	11.19	16.65
-64.26	12.92	13.03	15.41	15.75	15.41	17.45	12.69	16.77	16.43	14.87	16.53	16.33	17.8	11.19	16.65
-63.92	12.92	13.03	15.41	15.75	15.41	17.45	12.69	16.77	16.43	15.29	16.53	16.33	17.8	11.4	16.65
-63.58	12.92	13.03	15.41	15.75	15.41	17.45	12.69	16.77	16.43	15.08	16.53	16.33	18.01	11.19	16.65
-63.24	12.92	13.03	15.41	15.75	15.41	17.45	12.69	16.77	16.43	15.29	16.53	16.33	17.8	11.4	16.65
-62.9	12.92	13.03	15.75	15.75	15.41	17.45	12.35	16.77	16.43	15.29	16.53	16.33	18.01	11.4	16.65
-62.56	12.92	13.03	15.41	15.75	15.75	17.45	12.35	16.77	16.43	15.29	16.53	16.33	18.01	11.4	16.65
-62.22	12.92	13.03	15.75	15.75	15.75	17.45	12.01	16.77	16.09	15.29	16.53	16.33	18.01	11.4	16.65
-61.88	12.92	13.03	15.75	15.75	15.75	17.45	12.01	16.77	16.09	15.29	16.95	16.33	18.01	11.61	16.65
-61.54	12.92	13.03	15.75	15.75	15.75	17.45	12.01	16.77	16.09	15.29	16.74	16.33	18.22	11.4	16.65
-61.2	12.92	13.03	16.09	15.75	15.75	17.45	12.01	16.77	16.09	15.29	16.53	16.12	18.01	11.82	16.65
-60.86	12.92	13.03	15.75	15.75	15.75	17.45	12.01	16.77	16.09	15.29	16.95	16.12	18.22	11.61	16.65
-60.52	12.92	13.03	16.09	15.75	15.75	17.45	12.01	16.77	15.75	15.29	16.95	16.12	18.22	12.03	16.65
-60.18	12.92	13.03	16.09	15.75	15.75	17.45	12.01	16.77	15.75	15.29	16.95	16.12	18.22	12.03	16.65
-59.84	12.92	13.03	16.09	15.75	15.75	17.45	12.01	16.77	15.75	15.29	16.95	16.12	18.22	12.03	16.65
-59.5	12.92	13.03	16.09	15.75	15.75	17.45	12.01	16.77	15.75	15.29	16.95	16.12	18.22	12.03	16.65
-59.16	12.92	13.03	16.09	16.09	15.75	17.45	12.01	16.77	15.75	15.29	16.95	16.12	18.22	12.03	16.65
-58.82	12.92	13.03	16.09	15.75	15.75	17.45	12.01	16.77	15.75	15.29	16.95	16.12	18.22	12.03	16.65
-58.48	12.92	13.03	16.09	16.09	15.75	17.45	12.01	16.77	15.75	15.29	16.95	16.12	18.22	12.03	16.65
-58.14	12.92	13.03	16.09	16.09	15.75	17.45	12.01	16.77	15.75	15.29	16.95	16.12	18.22	12.03	16.65
-57.8	12.92	13.03	16.09	16.09	15.75	17.45	12.01	16.77	15.75	15.29	16.95	16.12	18.22	12.03	16.65
-57.46	12.92	13.03	16.09	16.09	15.75	17.45	12.01	16.77	15.75	15.29	16.95	16.12	18.22	12.03	16.65
-57.12	12.92	13.03	16.09	16.09	15.75	17.45	12.01	16.77	15.75	15.29	16.95	16.12	18.22	12.03	16.65
-56.78	12.92	13.03	16.09	16.43	15.75	17.45	12.01	16.77	15.75	15.29	16.95	16.12	18.22	12.03	16.65
-56.44	13.26	13.03	16.09	16.43	15.75	17.45	12.01	16.77	15.75	15.29	16.95	16.12	18.22	12.03	16.65
-56.1	13.26	13.03	16.09	16.43	15.75	17.11	12.01	16.77	15.75	15.29	16.95	16.12	18.22	12.24	16.65
-55.76	13.26	13.03	16.09	16.43	15.75	17.11	12.01	16.77	15.75	15.29	16.95	16.12	18.22	12.03	16.65
-55.42	13.26	13.03	16.09	16.77	15.75	17.11	12.01	16.77	15.75	15.29	16.95	16.12	18.22	12.24	16.65
-55.08	13.26	13.03	16.09	16.77	15.75	17.11	12.01	16.77	15.75	15.29	16.95	16.12	18.43	12.24	16.65
-54.74	13.26	13.03	16.09	16.77	15.75	17.11	12.01	16.77	15.75	15.29	16.95	16.12	18.43	12.24	16.65
-54.4	13.26	13.03	16.09	16.77	15.75	17.11	12.01	16.77	15.75	15.29	16.95	16.12	18.43	12.24	16.65
-54.06	13.26	13.37	16.09	16.77	15.75	17.11	12.01	16.77	15.41	15.29	16.95	16.12	18.43	12.24	16.65
-53.72	13.26	13.03	16.09	16.77	16.09	17.11	12.35	16.77	15.41	15.29	16.95	15.91	18.43	12.24	16.65
-53.38	13.26	13.37	16.09	16.77	15.75	17.11	12.01	16.77	15.41	15.29	16.95	15.91	18.43	12.24	16.65
-53.04	13.26	13.37	16.09	16.77	16.09	17.11	12.35	16.77	15.41	15.29	16.95	15.7	18.43	12.24	16.65
-52.7	13.26	13.37	16.09	16.77	16.09	17.11	12.35	16.77	15.41	15.08	16.95	15.7	18.43	12.24	16.44
-52.36	13.26	13.37	16.09	16.77	16.09	17.11	12.35	16.43	15.41	15.08	16.95	15.49	18.43	12.24	16.44
-52.02	13.26	13.37	16.09	16.77	16.09	17.11	12.35	16.43	15.41	15.08	16.95	15.49	18.43	12.24	16.44
-51.68	13.26	13.37	16.09	16.77	16.09	17.11	12.35	16.43	15.41	15.08	16.95	15.49	18.43	12.45	16.44
-51.34	13.26	13.37	16.09	16.77	16.09	17.11	12.35	16.43	15.07	15.08	17.16	15.49	18.64	12.66	16.44
-51	13.26	13.37	16.09	16.77	16.09	17.11	12.35	16.09	15.07	15.08	16.95	15.49	18.64	12.87	16.44
-50.66	13.26	13.37	16.09	16.77	16.09	17.11	12.35	16.09	15.07	15.08	17.16	15.49	18.64	12.87	16.44
-50.32	13.26	13.37	16.43	16.77	16.09	17.11	12.35	16.09	15.07	15.08	17.37	15.49	18.64	12.87	16.44
-49.98	13.26	13.71	16.77	16.77	16.43	17.11	12.69	15.75	15.07	15.08	17.16	15.49	18.64	12.87	16.44
-49.64	13.26	13.37	16.77	16.77	16.43	17.11	12.35	15.75	14.73	15.08	17.37	15.49	18.64	12.87	16.44
-49.3	13.26	14.05	16.77	16.77	16.43	17.11	12.69	15.75	14.73	15.08	17.37	15.49	18.64	12.87	16.44
-48.96	13.6	14.05	16.77	16.77	16.43	17.11	12.69	15.41	14.73	15.08	17.37	15.49	18.64	12.87	16.44
-48.62	13.6	14.05	16.77	16.77	16.43	17.11	13.03	15.41	14.73	15.08	17.58	15.49	18.64	12.87	16.44
-48.28	13.6	14.05	16.77	16.77	16.43	17.11	12.69	15.41	14.73	15.08	17.79	15.49	18.64	12.87	16.44
-47.94	13.6	14.05	16.77	17.11	16.43	17.11	13.03	15.41	14.73	15.08	17.79	15.49	18.64	12.87	16.44
-47.6	13.6	14.05	16.77	17.45	16.43	17.11	13.37	15.41	14.73	15.08	17.79	15.49	18.64	12.87	16.44
-47.26	13.6	14.39	17.11	17.45	16.77	17.11	13.03	15.07	14.73	15.08	17.79	15.49	18.64	12.87	16.44
-46.92	13.6	14.39	16.77	17.45	16.43	17.11	13.37	15.07	14.73	15.08	17.79	15.49	18.64	12.87	16.44
-46.58	13.6	14.39	17.11	17.45	16.77	17.11	13.37	15.07	14.73	15.08	17.79	15.49	18.64	13.08	16.44
-46.24	13.6	14.73	17.11	17.45	16.77	17.11	13.37	15.07	14.73	15.08	18.21	15.7	18.64	12.87	16.44
-45.9	13.6	14.39	17.11	17.45	16.77	17.11	13.37	14.73	14.73	15.08	18	15.7	18.64	13.08	16.44
-45.56	13.6	15.07	17.45	17.45	16.77	17.11	13.37	14.73	14.73	15.08	17.79	15.7	18.64	13.08	16.44
-45.22	13.6	15.07	17.11	17.45	16.77	17.11	13.71	14.39	14.73	15.08	18.21	15.7	18.64	13.08	16.65
-44.88	13.6	15.07	17.79	17.45	16.77	17.11	13.71	14.39	14.73	15.08	18.21	15.7	18.64	13.08	16.65
-44.54	13.6	15.07	17.45	17.45	17.11	17.11	13.71	14.39	14.73	15.08	18.21	15.91	18.64	13.08	16.65
-44.2	13.6	15.41	17.79	17.45	17.11	17.11	13.71	14.39	15.07	15.08	18.21	15.7	18.64	13.08	16.65
-43.86	13.6	15.41	17.79	17.45	17.11	17.11	14.05	14.39	15.41	15.08	18.21	15.91	18.64	13.08	16.65
-43.52	13.6	15.41	17.79	17.45	17.45	17.11	14.05	14.39	15.41	15.08	18.21	15.91	18.64	13.08	16.65
-43.18	13.6	15.75	17.79	17.45	17.45	17.11	14.05	14.39	15.41	15.08	18.21	15.91	18.64	13.08	16.65
-42.84	13.6	15.41	17.79	17.45	17.45	17.11	14.39	14.39	15.41	15.08	18.21	15.91	18.64	13.08	16.65
-42.5	13.6	16.09	18.13	17.45	17.79	17.11	14.39	14.39	15.75	15.08	18.21	15.91	18.64	13.08	16.65
-42.16	13.6	15.75	18.13	17.45	17.79	17.11	14.39	14.39	15.41	15.08	18.21	15.91	18.64	13.08	16.44
-41.82	13.6	16.09	18.13	17.45	17.79	17.11	14.39	14.39	16.09	15.08	18.21	15.91	18.64	13.08	16.44
-41.48	13.6	16.09	18.47	17.45	17.79	17.11	14.39	14.39	15.75	15.08	18.21	15.91	18.64	13.08	16.44
-41.14	13.6	16.09	18.81	17.45	18.13	17.11	14.39	14.39	16.09	15.08	18.21	15.91	18.64	13.08	16.44
-40.8	13.6	16.43	18.81	17.45	18.13	17.11	14.39	14.39	16.43	15.08	18.21	15.91	18.64	13.08	16.44
-40.46	13.6	16.43	18.81	17.45	18.13	17.11	14.39	14.39	16.43	15.08	18.21	15.7	18.64	13.08	16.44
-40.12	13.6	16.77	19.15	17.45	18.13	17.11	14.73	14.39	16.43	15.08	18.21	15.7	18.64	13.08	16.44
-39.78	13.6	17.11	18.81	17.45	18.13	17.11	14.39	14.39	16.43	15.08	18.21	15.7	18.64	13.08	16.44
-39.44	13.6	17.11	19.15	17.45	18.13	17.11	14.73	14.39	16.43	15.08	18.21	15.7	18.64	13.08	16.44
-39.1	13.6	17.45	19.15	17.45	18.13	17.11	14.73	14.39	16.43	15.08	18.21	15.7	18.43	13.08	16.44
-38.76	13.6	17.11	19.15	17.45	18.13	17.11	14.73	14.39	16.43	15.08	18.21	15.49	18.43	13.08	16.44
-38.42	13.94	17.45	19.15	17.45	18.13	17.11	14.73	14.39	16.43	15.08	18.21	15.49	18.43	13.08	16.44
-38.08	13.94	17.79	19.15	17.45	18.13	17.11	15.07	14.39	16.43	15.08	18.21	15.49	18.22	13.08	16.44
-37.74	13.94	17.79	19.15	17.79	18.13	17.11	15.07	14.39	16.77	15.08	18.21	15.49	18.22	13.08	16.44
-37.4	13.94	18.13	19.15	17.79	18.13	17.11	15.07	14.39	16.77	15.08	18.21	15.49	18.22	13.08	16.44
-37.06	13.94	18.47	19.15	17.79	18.13	17.11	15.41	14.39	16.77	15.08	18.21	15.49	18.22	13.08	16.44
-36.72	13.94	18.13	19.15	17.79	18.13	17.11	15.41	14.39	16.77	15.08	18.21	15.49	18.22	13.08	16.23
-36.38	13.94	18.47	19.15	18.13	18.13	17.45	15.41	14.39	16.77	14.87	18.21	15.49	18.22	13.08	16.23
-36.04	14.28	18.47	19.15	18.13	18.13	17.11	15.41	14.39	16.77	14.87	18.21	15.49	18.22	13.08	16.23
-35.7	14.28	18.81	19.15	18.13	18.13	17.45	15.41	14.39	17.45	14.87	18.21	15.28	18.22	13.08	16.23
-35.36	14.28	18.81	19.15	18.47	18.13	17.45	15.41	14.05	17.11	14.87	18.21	15.07	18.22	13.08	16.23
-35.02	14.28	19.15	19.15	18.13	18.13	17.45	15.41	14.05	17.45	14.87	18.21	14.86	18.22	13.08	16.23
-34.68	14.28	19.49	19.15	18.47	18.13	17.45	15.41	14.05	17.45	14.87	18.21	14.86	18.22	13.08	16.23
-34.34	14.28	19.15	19.15	18.47	18.13	17.45	15.41	14.05	17.79	14.66	18.21	14.86	18.22	13.08	16.23
-34	14.28	19.49	19.15	18.47	18.13	17.79	15.75	14.05	17.79	14.66	18.21	14.86	18.22	13.08	16.23
-33.66	14.28	19.49	19.15	18.47	18.13	17.79	15.41	14.05	17.79	14.66	18.21	14.86	18.22	13.08	16.23
-33.32	14.28	19.49	19.15	18.47	18.13	17.79	15.75	14.05	18.13	14.66	18.21	14.86	18.22	13.08	16.23
-32.98	14.28	19.49	19.15	18.47	18.13	17.79	15.75	14.05	17.79	14.66	18.21	14.86	18.22	13.08	16.23
-32.64	14.28	19.83	19.15	18.47	18.13	17.79	15.75	14.05	18.47	14.66	18.21	14.86	18.22	13.08	16.23
-32.3	14.62	19.49	19.15	18.47	18.13	17.79	16.09	14.05	18.47	14.66	18.21	14.86	18.22	13.08	16.23
-31.96	14.62	19.83	19.15	18.47	18.13	18.13	16.09	14.05	18.47	14.66	18.21	14.86	18.22	13.08	16.23
-31.62	14.62	19.83	19.15	18.47	18.13	18.13	16.09	14.05	18.47	14.66	18.21	14.86	18.22	13.08	16.23
-31.28	14.62	19.83	19.15	18.47	18.13	18.13	16.43	14.05	18.81	14.66	18.21	14.86	18.22	13.08	16.23
-30.94	14.62	19.83	19.15	18.47	18.13	18.13	16.43	14.05	18.81	14.66	18.21	14.86	18.22	13.08	16.23
-30.6	14.62	19.83	18.81	18.47	18.13	18.13	16.43	14.05	18.81	14.66	18.21	14.86	18.22	13.08	16.23
-30.26	14.62	19.83	18.81	18.47	18.13	18.13	16.43	14.05	19.15	14.66	18.21	14.86	18.22	13.08	16.23
-29.92	14.62	19.83	18.81	18.47	18.13	18.47	16.43	14.05	18.81	14.45	18.21	14.86	18.22	13.08	16.23
-29.58	14.62	19.83	18.81	18.47	18.13	18.13	16.77	14.05	19.15	14.45	18.21	14.86	18.22	13.08	16.23
-29.24	14.62	19.83	18.47	18.47	18.13	18.47	16.43	14.05	19.49	14.45	18.21	14.86	18.22	13.08	16.23
-28.9	14.62	19.83	18.47	18.47	18.13	18.47	16.77	14.05	19.15	14.45	18.21	14.86	18.22	13.08	16.23
-28.56	14.62	19.83	18.47	18.47	17.79	18.47	16.77	14.05	19.49	14.24	18.21	14.86	18.22	13.08	16.23
-28.22	14.62	19.83	18.47	18.47	17.79	18.47	17.11	14.05	19.49	14.24	18.21	14.86	18.22	13.08	16.23
-27.88	14.62	19.83	18.47	18.47	17.79	18.47	16.77	14.05	19.83	14.24	18.21	14.86	18.22	13.08	16.23
-27.54	14.62	19.83	18.47	18.47	17.45	18.47	17.11	14.05	20.17	14.24	18.21	14.86	18.01	13.08	16.23
-27.2	14.62	19.83	18.47	18.47	17.11	18.47	17.11	14.05	19.83	14.24	18.21	14.86	18.01	13.08	16.23
-26.86	14.62	19.83	18.13	18.47	16.77	18.47	17.45	14.05	20.51	14.24	18.21	14.86	17.8	13.08	16.23
-26.52	14.62	19.83	18.13	18.47	16.77	18.47	17.11	14.05	20.17	14.24	18.21	14.65	17.8	13.08	16.23
-26.18	14.62	19.83	18.13	18.47	16.77	18.47	17.45	14.05	20.85	14.24	18.21	14.65	17.8	13.08	16.23
-25.84	14.62	19.83	18.13	18.47	16.43	18.81	17.45	14.05	20.51	14.24	18.21	14.65	17.8	13.08	16.23
-25.5	14.62	19.83	17.79	18.47	16.43	18.47	17.45	14.05	21.19	14.24	18.21	14.65	17.59	13.08	16.23
-25.16	14.62	19.83	17.79	18.13	16.43	18.81	17.45	14.05	20.85	14.24	18.21	14.65	17.59	13.08	16.23
-24.82	14.62	19.83	17.45	18.13	16.43	18.81	17.45	14.05	21.19	14.24	18.21	14.65	17.38	13.08	16.23
-24.48	14.96	19.83	17.45	18.13	16.43	18.81	17.45	14.05	21.53	14.24	18.21	14.65	17.38	13.08	16.23
-24.14	14.96	19.83	17.45	18.13	16.43	18.81	17.79	14.05	21.53	14.24	18.21	14.65	17.38	13.08	16.02
-23.8	14.96	19.83	17.11	18.13	16.09	18.81	17.79	14.05	21.87	14.24	18.21	14.65	17.17	13.08	16.02
-23.46	14.96	19.83	17.11	18.13	16.09	18.81	17.79	14.05	21.87	14.24	18.21	14.65	17.17	13.08	16.02
-23.12	14.96	19.83	17.11	17.79	16.09	18.81	17.79	14.39	21.87	14.24	18.21	14.65	17.17	13.08	16.02
-22.78	14.96	19.83	16.77	17.79	16.09	18.81	17.79	14.39	22.21	14.24	18.21	14.65	17.17	13.08	16.02
-22.44	14.96	19.83	16.77	17.79	16.09	18.81	17.79	14.39	21.87	14.24	18.21	14.65	17.17	13.08	15.81
-22.1	14.96	19.83	16.77	17.79	16.09	18.81	17.79	14.39	22.21	14.24	18.21	14.65	16.96	13.08	15.81
-21.76	14.96	19.83	16.77	17.79	16.09	18.81	18.13	14.39	22.21	14.24	18.21	14.65	16.96	13.08	15.81
-21.42	14.96	19.83	16.43	17.79	16.09	18.81	18.47	14.73	22.55	14.24	18.21	14.65	16.96	13.08	15.81
-21.08	14.96	19.83	16.43	17.79	16.09	18.81	18.47	14.73	22.55	14.24	18.21	14.65	16.96	13.08	15.81
-20.74	14.96	19.83	16.43	17.45	16.09	18.81	18.47	15.07	22.89	14.24	18.21	14.65	16.96	13.08	15.81
-20.4	14.96	19.83	16.43	17.45	16.09	18.81	18.47	14.73	23.23	14.24	18.21	14.65	16.96	13.08	15.81
-20.06	14.96	19.83	16.09	17.45	16.09	18.81	18.47	15.07	22.89	14.24	18.21	14.65	16.96	13.08	15.81
-19.72	14.96	19.83	16.09	17.45	16.09	18.81	18.47	15.07	23.23	14.24	18.21	14.65	16.96	13.08	15.81
-19.38	14.96	19.83	16.09	17.45	16.09	18.81	18.47	15.07	23.23	14.24	18.21	14.65	16.96	13.08	15.81
-19.04	14.96	19.83	15.75	17.45	16.09	18.81	18.47	15.07	23.23	14.24	18.21	14.65	16.96	13.08	15.81
-18.7	14.96	19.83	15.75	17.45	16.09	18.81	18.47	15.07	23.57	14.24	18.21	14.65	16.96	13.08	15.81
-18.36	14.96	19.83	15.75	17.45	16.09	18.81	18.47	15.41	23.57	14.24	18.21	14.65	16.96	13.08	15.81
-18.02	14.96	19.83	15.75	17.45	16.09	18.81	18.47	15.41	23.57	14.24	18.21	14.65	16.96	13.08	15.81
-17.68	14.96	19.83	15.75	17.45	16.09	18.81	18.47	15.41	23.57	14.24	18.21	14.65	16.96	13.08	15.81
-17.34	14.96	19.83	15.41	17.45	16.09	18.81	18.47	15.41	23.57	14.24	18	14.65	16.96	13.08	15.81
-17	14.96	19.83	15.41	17.45	16.09	18.81	18.47	15.41	23.91	14.24	17.79	14.65	16.96	13.08	15.81
-16.66	14.96	19.83	15.41	17.45	16.09	18.81	18.47	15.41	23.57	14.24	17.79	14.65	16.96	13.08	15.81
-16.32	14.96	19.83	15.41	17.45	16.09	18.81	18.81	15.41	23.91	14.24	17.79	14.65	16.96	13.08	15.81
-15.98	14.96	19.83	15.41	17.45	16.09	18.81	18.81	15.41	23.91	14.24	17.79	14.65	16.96	13.08	15.81
-15.64	14.96	19.83	15.07	17.45	16.09	18.81	18.81	15.41	23.91	14.24	17.79	14.65	16.96	13.08	16.02
-15.3	14.96	19.83	15.07	17.45	16.43	18.81	18.81	15.41	23.91	14.24	17.58	14.65	16.96	13.08	16.02
-14.96	14.96	19.83	15.07	17.45	16.09	18.81	19.15	15.41	23.91	14.24	17.37	14.65	16.96	13.08	16.02
-14.62	15.3	19.83	15.07	17.45	16.43	18.81	18.81	15.41	24.25	14.24	17.37	14.65	16.96	13.08	16.02
-14.28	15.3	19.83	14.73	17.79	16.43	18.81	19.49	15.41	24.25	14.24	17.16	14.86	16.96	13.08	16.02
-13.94	15.3	19.83	14.73	17.79	16.43	18.81	19.15	15.41	24.25	14.24	17.16	15.07	16.96	13.08	16.02
-13.6	15.3	19.83	14.73	18.13	16.77	18.81	19.49	15.41	24.25	14.24	17.16	14.86	16.96	13.08	16.23
-13.26	15.3	19.83	14.73	17.79	17.11	18.81	19.49	15.75	24.25	14.24	16.95	15.07	16.96	13.08	16.44
-12.92	15.3	19.83	14.73	18.81	17.11	18.81	19.49	15.75	24.59	14.24	16.95	15.07	16.96	13.08	16.44
-12.58	15.3	19.83	14.73	18.47	17.45	18.81	19.83	15.75	24.25	14.45	16.95	15.07	16.96	13.08	16.44
-12.24	15.3	19.83	14.73	19.15	17.45	18.81	19.83	15.75	24.59	14.24	16.95	15.28	16.96	13.08	16.44
-11.9	15.3	19.83	14.73	18.81	17.45	18.81	19.83	15.75	24.59	14.45	16.74	15.07	16.75	13.08	16.44
-11.56	15.3	19.83	14.73	19.15	17.45	18.81	19.83	16.09	24.59	14.45	16.53	15.28	16.54	12.87	16.44
-11.22	15.3	19.83	14.73	19.49	17.45	18.81	19.83	16.43	24.59	14.45	16.53	15.28	16.33	12.87	16.44
-10.88	15.3	19.49	14.73	19.15	17.45	18.81	19.83	16.43	24.59	14.45	16.53	15.28	16.33	12.87	16.44
-10.54	15.3	19.49	14.73	19.83	17.45	19.15	19.83	16.43	24.59	14.45	16.53	15.28	16.12	12.87	16.44
-10.2	15.3	19.15	14.73	19.49	17.45	19.15	19.83	16.77	24.59	14.45	16.53	15.28	16.12	12.87	16.44
-9.86	15.3	18.81	14.73	20.17	17.79	19.49	19.83	16.43	24.59	14.45	16.53	15.28	15.91	12.87	16.44
-9.52	15.3	18.81	14.73	20.17	17.45	19.15	19.83	16.77	24.59	14.45	16.53	15.49	15.91	12.87	16.44
-9.18	15.3	18.81	14.73	20.51	17.79	19.49	19.83	16.77	24.59	14.45	16.32	15.49	15.91	12.87	16.44
-8.84	15.3	18.81	14.73	20.51	17.79	19.83	19.83	16.77	24.59	14.45	16.11	15.49	15.7	12.87	16.44
-8.5	15.3	18.81	15.07	20.85	18.13	19.49	20.17	16.77	24.59	14.45	16.11	15.49	15.7	12.87	16.44
-8.16	15.3	18.81	15.07	20.85	17.79	19.83	19.83	16.77	24.59	14.45	16.11	15.49	15.7	12.87	16.44
-7.82	15.64	18.81	15.07	20.85	18.13	19.83	20.51	16.77	24.59	14.45	16.11	15.49	15.7	12.87	16.44
-7.48	15.64	18.81	15.41	20.85	18.47	19.83	20.51	16.77	24.59	14.45	16.11	15.49	15.7	12.87	16.23
-7.14	15.98	18.81	15.41	20.85	18.13	19.83	20.51	16.77	24.93	14.45	16.11	15.49	15.7	12.66	16.23
-6.8	15.98	18.81	15.41	20.85	18.47	19.83	20.51	16.77	24.59	14.45	16.11	15.49	15.7	12.66	16.23
-6.46	15.98	18.81	15.41	20.85	18.47	19.83	20.51	16.77	25.27	14.45	16.11	15.49	15.7	12.66	16.23
-6.12	16.32	18.81	15.41	20.85	18.47	19.83	20.85	16.77	24.93	14.45	16.11	15.28	15.7	12.66	16.23
-5.78	16.32	18.81	15.41	20.85	18.47	19.83	20.51	16.77	25.27	14.45	15.9	15.07	15.7	12.66	16.23
-5.44	16.32	18.81	15.75	20.85	18.81	19.83	20.85	16.77	25.27	14.45	15.69	14.86	15.7	12.66	16.23
-5.1	16.66	18.81	15.75	20.85	18.81	19.83	20.85	16.77	25.27	14.45	15.48	14.86	15.7	12.66	16.23
-4.76	16.66	18.81	16.09	20.85	18.81	19.83	20.85	16.77	25.27	14.45	15.27	14.65	15.7	12.66	16.02
-4.42	16.66	18.81	15.75	20.85	19.15	19.83	20.85	16.77	25.27	14.45	15.27	14.65	15.7	12.66	16.02
-4.08	16.66	18.81	16.09	21.53	18.81	19.83	20.85	17.11	25.27	14.45	15.27	14.65	15.7	12.66	15.81
-3.74	16.66	18.81	16.43	21.19	19.15	19.83	20.85	16.77	25.27	14.45	15.27	14.65	15.7	12.66	15.81
-3.4	16.66	18.81	16.09	21.53	19.15	19.83	21.53	17.45	25.27	14.24	15.27	14.65	15.49	12.66	15.6
-3.06	17	18.81	16.43	21.53	19.15	19.83	21.19	17.45	25.27	14.24	15.27	14.65	15.28	12.66	15.6
-2.72	17	18.81	16.77	21.53	19.15	19.83	21.53	17.45	25.27	14.24	15.27	14.65	15.28	12.66	15.6
-2.38	17	18.81	16.43	21.53	19.15	19.83	21.53	17.45	25.27	14.24	15.06	14.65	15.28	12.45	15.39
-2.04	17	18.81	16.77	21.53	19.15	19.83	21.53	17.45	25.27	14.24	14.85	14.65	15.28	12.24	15.18
-1.7	17	18.81	16.77	21.53	19.15	19.83	21.53	17.45	25.27	14.24	14.85	14.65	15.28	12.24	15.18
-1.36	17	18.81	17.45	21.53	19.15	19.83	21.53	17.45	25.27	14.24	14.85	14.65	15.07	12.03	14.97
-1.02	17	18.47	17.11	21.53	19.15	19.83	21.53	17.45	25.27	14.24	14.85	14.65	15.07	12.03	14.97
-0.68	17	18.47	17.45	21.53	19.15	19.83	21.53	17.45	25.27	14.03	14.64	14.65	14.86	12.03	14.97
-0.34	17	18.47	17.45	21.53	19.15	19.83	21.53	17.45	25.27	13.82	14.64	14.65	14.65	12.03	14.76
0	17	18.47	17.45	21.53	19.15	19.83	21.53	17.45	25.27	13.82	14.64	14.65	14.44	12.03	14.55
0
0
0
0
0																18.47	17.79	16.09	20.85	19.15	17.79	21.19	15.75	17.45	12.14	12.75	14.65	13.81	10.98	12.24
0.34																18.47	17.45	16.09	20.51	19.15	17.79	21.19	15.75	17.11	12.14	12.75	14.65	13.81	10.98	12.03
0.68																18.47	17.45	16.09	20.51	19.15	17.45	21.19	15.75	16.77	11.93	12.75	14.86	13.81	10.98	11.82
1.02																18.13	17.45	16.09	20.51	19.15	17.45	20.85	15.75	16.77	11.93	12.75	14.65	13.81	10.77	11.61
1.36																17.79	17.11	16.09	20.17	18.81	17.45	20.85	15.75	16.43	11.72	12.54	15.07	13.81	10.77	11.61
1.7																17.79	16.77	16.09	20.17	18.81	17.45	20.51	15.75	16.43	11.72	12.33	14.86	13.81	10.56	11.61
2.04																17.45	16.77	16.09	20.17	18.81	17.45	20.51	15.75	16.09	11.72	12.33	15.07	13.81	10.56	11.61
2.38																17.11	16.77	16.09	19.83	18.81	17.11	20.51	15.75	16.09	11.72	12.33	15.07	13.6	10.56	11.61
2.72																17.11	16.43	16.09	19.83	18.47	17.11	20.51	15.75	15.75	11.72	12.33	15.07	13.6	10.56	11.61
3.06																16.77	16.43	15.75	19.83	18.47	16.77	20.51	15.75	15.75	11.72	12.33	15.28	13.6	10.35	11.61
3.4																16.43	16.43	15.75	19.83	18.47	16.43	20.51	15.75	15.41	11.72	12.33	15.07	13.39	10.35	11.61
3.74																16.09	16.43	15.75	19.49	18.47	16.43	20.17	15.75	15.41	11.72	12.33	15.28	13.39	10.35	11.61
4.08																16.09	16.09	15.75	19.49	18.47	16.43	20.17	15.75	15.07	11.72	12.33	15.28	13.18	10.35	11.61
4.42																16.09	16.09	15.75	19.49	18.47	16.09	20.17	15.75	14.73	11.72	12.33	15.28	13.18	10.35	11.61
4.76																15.75	16.09	15.41	19.49	18.47	16.09	20.17	15.75	14.39	11.72	12.12	15.28	13.18	10.35	11.4
5.1																15.75	15.75	15.41	19.49	18.47	16.09	20.17	15.75	14.39	11.72	11.91	15.28	12.97	10.14	11.4
5.44																15.75	15.75	15.41	19.49	18.47	15.75	19.83	15.75	14.05	11.72	11.91	15.28	12.97	10.14	11.4
5.78																15.75	15.41	15.07	19.49	18.13	15.75	19.49	15.75	14.05	11.72	11.91	15.28	12.76	10.14	11.19
6.12																15.75	15.41	15.07	19.49	18.13	15.75	19.49	15.75	13.71	11.72	11.91	15.28	12.76	9.93	11.19
6.46																15.75	15.41	15.07	19.49	18.13	15.41	19.49	15.75	13.37	11.72	11.91	15.28	12.55	9.93	11.19
6.8																15.75	15.41	15.07	19.49	18.13	15.41	19.15	15.75	13.37	11.72	11.91	15.28	12.55	9.72	11.19
7.14																15.75	15.07	15.07	19.15	17.79	15.41	19.15	15.75	13.03	11.72	11.91	15.28	12.34	9.72	11.19
7.48																15.75	14.73	14.73	18.81	17.79	15.07	19.15	15.75	13.03	11.72	11.91	15.28	12.34	9.72	11.19
7.82																15.75	14.73	14.73	18.81	17.79	15.07	19.15	15.75	13.03	11.72	11.91	15.28	12.34	9.72	11.19
8.16																15.75	14.73	14.73	18.81	17.79	14.73	19.15	15.75	13.03	11.72	11.91	15.28	12.34	9.72	11.19
8.5																15.75	14.39	14.39	18.47	17.45	14.73	18.81	15.75	13.03	11.51	11.7	15.28	12.34	9.51	11.19
8.84																15.41	14.39	14.39	18.47	17.45	14.39	18.81	15.75	13.03	11.51	11.7	15.28	12.13	9.51	11.19
9.18																15.41	14.39	14.05	18.47	17.45	14.39	18.81	15.41	13.03	11.51	11.7	15.49	12.13	9.51	11.19
9.52																15.41	14.05	14.05	18.47	17.45	14.39	18.81	15.41	13.03	11.51	11.49	15.28	11.92	9.51	11.19
9.86																15.41	14.05	14.05	18.47	17.45	14.39	18.47	15.41	13.03	11.51	11.49	15.49	11.92	9.51	11.19
10.2																15.07	13.71	14.05	18.47	17.11	14.05	18.47	15.41	13.03	11.51	11.49	15.7	11.92	9.51	11.19
10.54																15.07	13.71	14.05	18.47	17.11	14.05	18.13	15.41	13.03	11.51	11.49	15.49	11.92	9.51	11.19
10.88																15.07	13.71	14.05	18.47	17.11	14.05	18.13	15.41	13.03	11.51	11.49	15.7	11.92	9.51	11.19
11.22																15.07	13.71	13.71	18.13	17.11	13.71	18.13	15.41	13.03	11.51	11.49	15.7	11.92	9.51	11.19
11.56																15.07	13.71	13.71	17.79	17.11	13.37	17.79	15.41	13.03	11.51	11.49	15.7	11.92	9.51	11.19
11.9																15.07	13.37	13.37	17.79	17.11	13.37	17.79	15.41	13.03	11.3	11.49	15.7	11.92	9.51	11.19
12.24																15.07	13.37	13.37	17.45	17.11	13.37	17.45	15.41	13.03	11.3	11.49	15.7	11.92	9.51	11.19
12.58																15.07	13.37	13.03	17.45	16.77	13.37	17.45	15.41	13.03	11.09	11.49	15.7	11.92	9.51	11.19
12.92																15.07	13.37	13.03	17.11	16.77	13.37	17.45	15.41	13.03	11.09	11.49	15.7	11.92	9.51	11.19
13.26																15.07	13.37	13.03	17.11	16.43	13.37	17.45	15.41	13.03	11.09	11.49	15.7	11.71	9.51	11.19
13.6																15.07	13.37	13.03	16.77	16.43	13.03	17.45	15.41	13.03	11.09	11.49	15.7	11.71	9.51	11.19
13.94																15.07	13.37	12.69	16.43	16.43	13.03	17.45	15.41	13.03	11.09	11.49	15.7	11.71	9.51	11.19
14.28																15.07	13.37	12.35	16.43	16.09	13.03	17.45	15.41	13.03	11.09	11.49	15.7	11.71	9.51	11.19
14.62																14.73	13.37	12.35	16.09	16.09	12.69	17.11	15.41	13.03	11.09	11.49	15.7	11.71	9.51	11.19
14.96																14.73	13.37	12.01	16.09	15.75	12.69	17.11	15.41	12.69	11.09	11.49	15.7	11.71	9.51	11.19
15.3																14.73	13.37	12.01	16.09	15.75	12.69	17.11	15.41	12.69	11.09	11.49	15.7	11.5	9.51	11.19
15.64																14.73	13.37	11.67	15.75	15.75	12.69	17.11	15.41	12.69	11.09	11.28	15.7	11.5	9.51	11.19
15.98																14.39	13.37	11.67	15.75	15.75	12.69	17.11	15.41	12.35	11.09	11.07	15.49	11.5	9.51	11.19
16.32																14.39	13.37	11.33	15.75	15.75	12.69	16.77	15.41	12.35	11.09	11.07	15.49	11.5	9.51	11.19
16.66																14.39	13.37	11.33	15.41	15.41	12.35	16.43	15.41	12.35	11.09	11.07	15.28	11.29	9.51	11.19
17																14.39	13.37	11.33	15.41	15.41	12.01	16.43	15.41	12.35	11.09	11.07	15.28	11.29	9.51	11.19
17.34																14.39	13.37	10.99	15.41	15.41	12.01	16.09	15.41	12.35	11.09	11.07	15.28	11.29	9.3	10.98
17.68																14.05	13.37	10.99	15.07	15.07	12.01	16.09	15.41	12.35	11.09	10.86	15.28	11.29	9.3	10.77
18.02																14.05	13.03	10.65	15.07	15.07	11.67	16.09	15.41	12.01	10.88	10.65	15.28	11.29	9.3	10.77
18.36																14.05	13.03	10.65	15.07	14.73	11.67	16.09	15.41	12.01	10.88	10.65	15.28	11.29	9.09	10.56
18.7																14.05	12.69	10.31	15.07	14.73	11.67	15.75	15.41	12.01	10.88	10.65	15.28	11.29	9.09	10.56
19.04																14.05	12.69	10.31	15.07	14.73	11.67	15.41	15.41	12.01	10.67	10.65	15.28	11.29	8.88	10.56
19.38																14.05	12.69	10.31	15.07	14.39	11.33	15.41	15.41	12.01	10.67	10.65	15.07	11.29	8.88	10.35
19.72																14.05	12.69	10.31	14.73	14.39	11.33	15.41	15.41	12.01	10.67	10.65	15.07	11.29	8.88	10.35
20.06																14.05	12.35	10.31	14.73	14.39	11.33	15.41	15.41	12.01	10.46	10.65	14.86	11.29	8.88	10.14
20.4																14.05	12.35	10.31	14.73	14.05	11.33	15.41	15.41	12.01	10.46	10.44	14.86	11.29	8.88	10.14
20.74																14.05	12.35	10.31	14.73	14.05	11.33	15.41	15.41	12.01	10.46	10.23	14.65	11.29	8.88	10.14
21.08																13.71	12.35	10.31	14.73	14.05	11.33	15.07	15.41	12.01	10.46	10.23	14.65	11.29	8.88	9.93
21.42																13.71	12.35	10.31	14.73	14.05	11.33	15.07	15.41	11.67	10.46	10.23	14.44	11.29	8.88	9.72
21.76																13.71	12.35	10.31	14.73	14.05	11.33	15.07	15.41	11.67	10.46	10.23	14.44	11.29	8.88	9.51
22.1																13.71	12.35	10.31	14.73	14.05	11.33	15.07	15.41	11.67	10.25	10.23	14.44	11.29	8.88	9.51
22.44																13.71	12.01	10.31	14.73	14.05	11.33	15.07	15.41	11.33	10.25	10.23	14.23	11.29	8.88	9.3
22.78																13.71	12.01	10.65	14.39	14.05	11.33	14.73	15.75	11.33	10.25	10.23	14.23	11.29	8.88	9.3
23.12																13.71	12.01	10.31	14.39	14.05	11.33	14.73	15.75	11.33	10.25	10.23	14.02	11.29	8.88	9.3
23.46																13.71	12.01	10.65	14.39	14.05	11.33	14.39	15.75	10.99	10.25	10.23	14.02	11.29	8.88	9.3
23.8																13.71	12.01	10.65	14.39	13.71	11.33	14.39	15.75	10.99	10.25	10.23	13.81	11.29	8.88	9.3
24.14																13.71	11.67	10.65	14.39	13.71	11.33	14.39	15.75	10.99	10.25	10.23	13.81	11.29	8.88	9.3
24.48																13.71	11.33	10.99	14.05	13.71	11.33	14.39	15.75	10.99	10.25	10.23	13.81	11.29	8.88	9.3
24.82																13.37	11.33	10.99	14.05	13.37	11.33	14.39	15.75	10.99	10.25	10.23	13.6	11.29	8.88	9.09
25.16																13.37	11.33	10.99	14.05	13.37	11.33	14.05	15.75	10.99	10.25	10.23	13.6	11.29	8.88	9.09
25.5																13.37	11.33	10.99	14.05	13.03	11.33	14.05	15.75	10.99	10.25	10.23	13.6	11.29	8.88	9.09
25.84																13.37	11.33	10.99	13.71	13.03	11.33	14.05	15.75	10.99	10.25	10.23	13.6	11.29	8.88	9.09
26.18																13.37	11.33	10.99	13.71	13.03	11.33	14.05	15.75	10.99	10.25	10.23	13.39	11.29	8.88	8.88
26.52																13.37	11.33	10.99	13.71	12.69	11.33	14.05	15.75	10.99	10.25	10.23	13.18	11.29	8.88	8.88
26.86																13.37	10.99	10.99	13.71	12.69	10.99	14.05	15.75	10.65	10.25	10.23	12.97	11.29	8.88	8.67
27.2																13.37	10.99	10.99	13.71	12.69	10.99	14.05	16.09	10.65	10.25	10.23	12.97	11.29	8.88	8.67
27.54																13.37	10.99	10.99	13.71	12.69	10.99	14.05	16.43	10.65	10.25	10.23	12.76	11.29	8.88	8.67
27.88																13.37	10.99	11.33	13.71	12.35	10.99	14.05	16.43	10.65	10.25	10.23	12.76	11.29	8.88	8.67
28.22																13.37	10.65	11.67	13.37	12.35	10.65	14.05	16.43	10.65	10.25	10.23	12.55	11.29	8.88	8.67
28.56																13.37	10.65	11.67	13.37	12.35	10.65	14.05	16.43	10.65	10.04	10.23	12.55	11.29	8.88	8.67
28.9																13.37	10.31	11.67	13.03	12.35	10.65	13.71	16.43	10.65	10.04	10.23	12.34	11.29	8.88	8.67
29.24																13.37	10.31	11.67	13.03	12.01	10.65	13.37	16.77	10.31	10.04	10.23	12.13	11.29	8.88	8.67
29.58																13.37	10.31	11.67	13.03	12.01	10.31	13.37	16.77	10.31	9.83	10.23	12.13	11.29	8.88	8.67
29.92																13.37	10.31	11.67	12.69	12.01	9.97	13.37	16.77	10.31	9.83	10.23	11.92	11.29	8.88	8.67
30.26																13.37	10.31	11.67	12.69	12.01	9.97	13.37	16.77	10.31	9.83	10.23	11.92	11.29	8.88	8.67
30.6																13.37	9.97	11.67	12.69	11.67	9.97	13.37	16.77	10.31	9.83	10.23	11.92	11.29	8.88	8.67
30.94																13.37	9.97	11.67	12.69	11.67	9.97	13.37	17.11	10.31	9.83	10.23	11.92	11.29	8.88	8.67
31.28																13.37	9.97	11.67	12.69	11.67	9.97	13.37	17.11	9.97	9.83	10.23	11.71	11.29	8.88	8.67
31.62																13.37	9.97	11.67	12.69	11.67	9.97	13.37	17.11	9.97	9.83	10.23	11.71	11.29	8.88	8.67
31.96																13.37	9.63	11.67	12.35	11.33	9.63	13.37	17.11	9.97	9.83	10.23	11.71	11.29	8.88	8.88
32.3																13.37	9.63	11.67	12.35	11.33	9.63	13.37	17.11	9.97	9.83	10.23	11.5	11.29	8.88	8.88
32.64																13.37	9.29	11.67	12.35	11.33	9.63	13.37	17.11	9.97	9.83	10.23	11.5	11.29	8.88	8.88
32.98																13.37	9.29	11.67	12.35	11.33	9.63	13.03	17.11	9.97	9.83	10.23	11.5	11.29	8.88	8.88
33.32																13.37	9.29	11.67	12.35	11.33	9.63	13.03	17.11	9.97	9.62	10.23	11.5	11.29	9.09	8.88
33.66																13.37	9.29	11.67	12.35	10.99	9.63	13.03	17.11	9.97	9.62	10.23	11.29	11.29	8.88	8.88
34																13.37	9.29	11.67	12.35	10.99	9.29	13.03	17.11	9.97	9.62	10.23	11.29	11.29	9.3	8.88
34.34																13.37	9.29	11.67	12.35	10.99	9.29	13.03	17.11	9.97	9.62	10.23	11.29	11.08	9.09	8.88
34.68																13.37	8.95	11.67	12.01	10.99	9.29	13.03	17.11	9.97	9.62	10.23	11.29	11.08	9.3	9.09
35.02																13.37	8.95	11.67	11.67	10.99	9.29	13.03	17.11	9.97	9.62	10.23	11.29	11.08	9.3	9.09
35.36																13.37	8.95	12.01	11.67	10.99	9.29	13.03	17.11	9.97	9.62	10.23	11.29	11.08	9.3	9.09
35.7																13.37	8.61	11.67	11.67	10.99	9.29	13.03	17.11	9.97	9.62	10.23	11.29	11.08	9.3	9.09
36.04																13.37	8.61	12.01	11.67	10.65	9.29	13.03	17.11	9.97	9.62	10.23	11.29	10.87	9.3	9.09
36.38																13.37	8.61	12.01	11.33	10.65	9.29	12.69	17.11	9.97	9.62	10.23	11.29	10.87	9.3	9.09
36.72																13.37	8.61	12.35	11.33	10.65	9.29	12.35	17.11	9.97	9.62	10.23	11.29	10.87	9.3	9.09
37.06																13.37	8.61	12.01	11.33	10.65	9.29	12.35	17.11	9.97	9.62	10.23	11.29	10.87	9.3	9.09
37.4																13.37	8.27	12.35	11.33	10.65	9.29	12.35	17.11	9.97	9.62	10.23	11.29	10.66	9.3	9.09
37.74																13.37	8.27	12.69	10.99	10.65	9.29	12.35	17.11	9.97	9.62	10.23	11.29	10.66	9.51	9.09
38.08																13.37	8.27	12.69	10.65	10.65	9.29	12.35	17.11	9.97	9.62	10.23	11.29	10.45	9.3	9.09
38.42																13.37	8.27	12.69	10.65	10.31	9.29	12.35	17.11	10.31	9.62	10.23	11.29	10.45	9.51	9.09
38.76																13.37	7.93	13.03	10.65	10.31	9.29	12.35	17.11	10.31	9.62	10.23	11.29	10.45	9.51	9.09
39.1																13.37	7.93	13.37	10.65	10.31	9.29	12.35	17.11	10.31	9.62	10.23	11.29	10.45	9.51	9.09
39.44																13.37	7.93	13.71	10.65	10.31	9.29	12.01	17.11	10.31	9.62	10.23	11.29	10.45	9.51	9.09
39.78																13.37	7.93	13.71	10.65	10.31	9.29	12.01	17.11	10.31	9.62	10.23	11.29	10.45	9.51	9.09
40.12																13.37	7.93	13.71	10.65	10.31	9.29	12.01	17.11	10.65	9.62	10.23	11.29	10.45	9.51	9.09
40.46																13.37	7.93	13.71	10.65	10.31	9.29	12.01	16.77	10.31	9.62	10.23	11.29	10.45	9.51	9.09
40.8																13.37	7.59	14.05	10.65	10.31	9.29	12.01	16.77	10.65	9.62	10.23	11.29	10.45	9.51	9.09
41.14																13.37	7.59	14.05	10.65	10.31	9.29	12.01	16.77	10.65	9.62	10.23	11.29	10.45	9.51	9.09
41.48																13.37	7.59	14.39	10.65	9.97	9.29	12.01	16.77	10.65	9.62	10.23	11.29	10.45	9.72	9.09
41.82																13.37	7.59	14.73	10.65	9.97	9.29	12.01	16.77	10.65	9.62	10.23	11.29	10.45	9.51	9.09
42.16																13.37	7.59	14.73	10.65	9.97	9.29	12.01	16.77	10.65	9.62	10.23	11.29	10.45	9.72	9.09
42.5																13.37	7.59	14.73	10.65	9.97	9.29	12.01	16.77	10.65	9.62	10.23	11.29	10.45	9.72	9.09
42.84																13.37	7.59	14.73	10.65	9.97	9.29	12.01	16.77	10.99	9.62	10.23	11.29	10.45	9.72	9.09
43.18																13.03	7.59	15.07	10.65	9.97	9.29	12.01	16.77	10.99	9.62	10.23	11.29	10.45	9.72	9.3
43.52																13.03	7.59	15.41	10.65	9.97	9.29	12.01	16.77	11.33	9.62	10.23	11.29	10.45	9.72	9.09
43.86																13.03	7.59	15.41	10.65	9.97	9.29	12.01	16.77	10.99	9.62	10.23	11.29	10.45	9.72	9.3
44.2																13.03	7.59	15.41	10.65	9.63	9.29	12.01	16.43	11.33	9.62	10.23	11.29	10.45	9.72	9.3
44.54																13.03	7.59	15.41	10.65	9.63	9.29	12.01	16.43	11.33	9.62	10.23	11.29	10.45	9.72	9.3
44.88																13.03	7.59	15.41	10.65	9.63	9.29	12.01	16.43	11.33	9.62	10.23	11.29	10.45	9.72	9.3
45.22																13.03	7.59	15.41	10.65	9.29	9.29	12.01	16.43	11.33	9.62	10.23	11.08	10.45	9.72	9.3
45.56																13.03	7.59	15.41	10.65	9.29	9.29	12.01	16.43	11.33	9.62	10.23	10.87	10.45	9.72	9.3
45.9																13.03	7.25	15.41	10.65	9.29	9.29	12.01	16.43	11.33	9.83	10.23	10.66	10.45	9.72	9.3
46.24																13.03	7.25	15.41	10.65	9.29	9.29	12.01	16.43	11.33	9.83	10.23	10.45	10.45	9.72	9.3
46.58																13.03	7.25	15.41	10.65	9.29	9.29	12.01	16.43	11.33	9.83	10.23	10.45	10.45	9.72	9.3
46.92																13.03	7.25	15.41	10.65	9.29	9.29	12.01	16.43	11.67	9.83	10.23	10.45	10.45	9.72	9.51
47.26																13.03	7.25	15.41	10.99	9.29	9.29	12.01	16.43	11.33	9.83	10.23	10.45	10.45	9.72	9.51
47.6																13.03	7.25	15.41	10.99	9.29	9.29	12.01	16.43	11.67	9.83	10.23	10.24	10.45	9.72	9.51
47.94																13.03	6.91	15.41	10.99	9.29	9.29	12.01	16.43	11.67	9.83	10.23	10.03	10.45	9.72	9.51
48.28																13.03	6.91	15.41	10.99	9.29	9.29	12.01	16.09	11.67	9.83	10.23	10.03	10.45	9.72	9.51
48.62																13.03	6.91	15.41	10.99	9.29	9.29	12.01	16.09	11.67	9.83	10.23	10.03	10.45	9.72	9.51
48.96																13.03	6.91	15.41	10.99	9.29	9.29	12.01	16.09	12.01	9.83	10.23	10.03	10.45	9.72	9.51
49.3																13.03	6.91	15.41	10.99	9.63	9.29	12.01	16.09	12.01	9.83	10.23	9.82	10.45	9.72	9.51
49.64																13.03	6.91	15.41	10.99	9.29	9.29	12.01	16.09	12.01	9.83	10.23	9.82	10.45	9.72	9.51
49.98																13.03	6.91	15.41	10.99	9.63	9.29	11.67	16.09	12.01	9.83	10.23	9.61	10.45	9.72	9.51
50.32																13.03	6.91	15.41	10.99	9.63	9.29	11.67	16.09	12.01	9.83	10.23	9.61	10.45	9.72	9.51
50.66																13.03	6.91	15.07	10.99	9.63	9.29	11.67	16.09	12.01	9.83	10.23	9.61	10.45	9.72	9.51
51																13.03	6.91	15.07	10.99	9.63	9.29	11.67	15.75	12.01	10.04	10.23	9.61	10.45	9.72	9.51
51.34																13.03	6.91	15.07	10.99	9.97	9.29	11.67	15.75	12.01	9.83	10.23	9.4	10.45	9.72	9.51
51.68																12.69	6.91	15.07	10.99	9.97	9.29	11.67	15.75	12.01	10.04	10.23	9.19	10.66	9.72	9.51
52.02																12.69	6.57	15.07	10.99	9.97	9.29	11.67	15.41	12.01	10.04	10.23	9.19	10.66	9.72	9.51
52.36																12.69	6.57	15.07	10.99	9.97	9.29	11.33	15.41	12.01	10.04	10.23	9.19	10.66	9.72	9.51
52.7																12.69	6.57	15.07	10.99	9.97	9.29	11.33	15.41	12.01	10.04	10.23	9.19	10.66	9.72	9.51
53.04																12.69	6.57	15.07	10.99	9.97	9.63	11.33	15.41	12.01	10.25	10.23	9.19	10.66	9.72	9.51
53.38																12.69	6.57	15.07	10.99	10.31	9.29	10.99	15.41	12.01	10.46	10.23	9.19	10.66	9.72	9.51
53.72																12.69	6.57	15.07	10.99	10.31	9.63	10.99	15.41	12.01	10.46	10.23	9.19	10.66	9.72	9.51
54.06																12.69	6.57	14.73	10.99	10.31	9.63	10.99	15.41	12.01	10.46	10.23	9.19	10.66	9.72	9.51
54.4																12.69	6.57	14.73	10.99	10.31	9.63	10.99	15.41	12.01	10.46	10.23	8.98	10.66	9.72	9.51
54.74																12.69	6.57	14.39	10.99	10.31	9.63	10.99	15.41	12.01	10.46	10.23	8.98	10.66	9.72	9.51
55.08																12.69	6.57	14.39	10.99	10.31	9.63	10.99	15.41	12.01	10.46	10.23	8.98	10.87	9.72	9.51
55.42																12.69	6.57	14.39	10.99	10.31	9.63	10.99	15.41	12.01	10.46	10.23	8.98	10.87	9.72	9.51
55.76																12.69	6.57	14.39	10.99	10.31	9.63	10.99	15.41	12.01	10.46	10.23	8.98	10.87	9.72	9.51
56.1																12.69	6.57	14.05	10.99	10.31	9.63	10.99	15.41	12.01	10.46	10.23	8.98	10.87	9.72	9.51
56.44																12.69	6.57	14.05	10.99	10.31	9.63	10.99	15.41	12.01	10.46	10.44	8.98	10.87	9.72	9.51
56.78																12.69	6.57	13.71	10.65	10.31	9.63	10.99	15.41	12.01	10.46	10.65	8.98	10.87	9.72	9.51
57.12																12.69	6.57	13.71	10.65	10.31	9.63	10.99	15.41	12.01	10.46	10.65	8.77	10.87	9.72	9.51
57.46																12.69	6.57	13.37	10.31	10.31	9.63	10.65	15.41	12.01	10.46	10.65	8.77	10.87	9.72	9.51
57.8																12.69	6.57	13.37	10.31	10.31	9.63	10.31	15.41	12.01	10.46	10.65	8.77	10.87	9.72	9.51
58.14																12.69	6.57	13.37	10.31	10.31	9.63	10.31	15.41	12.01	10.46	10.65	8.77	11.08	9.72	9.51
58.48																12.69	6.57	13.37	10.31	10.31	9.63	10.31	15.41	12.01	10.46	10.65	8.77	11.08	9.72	9.51
58.82																12.69	6.57	13.37	9.97	10.31	9.63	9.97	15.41	12.01	10.46	10.65	8.77	11.29	9.72	9.51
59.16																12.69	6.91	13.37	9.63	10.31	9.63	9.97	15.41	12.01	10.46	10.65	8.77	11.29	9.72	9.51
59.5																12.69	6.57	13.37	9.63	10.31	9.63	9.97	15.41	12.01	10.46	10.65	8.56	11.29	9.72	9.51
59.84																12.69	6.91	13.37	9.63	10.31	9.63	9.97	15.41	12.01	10.46	10.65	8.56	11.29	9.72	9.51
60.18																12.69	6.91	13.03	9.63	10.31	9.63	9.97	15.41	12.01	10.46	10.65	8.56	11.29	9.72	9.51
60.52																12.69	6.91	13.03	9.63	10.31	9.63	9.97	15.41	12.01	10.46	10.65	8.56	11.5	9.72	9.51
60.86																12.69	6.91	13.03	9.63	10.31	9.63	9.63	15.41	12.01	10.46	10.65	8.56	11.29	9.72	9.51
61.2																12.69	6.91	13.03	9.63	10.31	9.63	9.29	15.41	12.01	10.46	10.65	8.56	11.5	9.72	9.51
61.54																12.69	6.91	13.03	9.63	10.31	9.63	9.29	15.41	12.01	10.46	10.65	8.56	11.5	9.72	9.51
61.88																12.69	6.91	13.03	9.63	10.31	9.63	9.29	15.41	12.01	10.46	10.65	8.56	11.5	9.72	9.51
62.22																12.69	7.25	13.03	9.63	10.31	9.63	9.29	15.75	12.01	10.25	10.65	8.56	11.5	9.72	9.51
62.56																12.69	7.25	13.03	9.63	10.65	9.63	9.29	15.75	12.01	10.25	10.65	8.56	11.5	9.72	9.51
62.9																12.69	7.25	13.03	9.63	10.31	9.63	9.29	15.75	12.01	10.25	10.65	8.56	11.5	9.72	9.51
63.24																12.69	7.25	13.03	9.63	10.65	9.63	9.29	15.75	12.01	10.25	10.65	8.56	11.5	9.72	9.51
63.58																12.69	7.59	13.03	9.63	10.65	9.63	9.29	15.75	12.01	10.25	10.65	8.56	11.5	9.72	9.51
63.92																12.69	7.59	13.03	9.63	10.65	9.63	9.29	16.09	12.01	10.25	10.65	8.56	11.5	9.72	9.51
64.26																12.69	7.59	13.03	9.63	10.65	9.63	9.29	16.09	12.01	10.25	10.65	8.56	11.5	9.72	9.51
64.6																12.69	7.59	13.03	9.63	10.65	9.63	9.29	16.09	12.01	10.25	10.65	8.56	11.5	9.72	9.51
64.94																12.69	7.59	13.03	9.63	10.65	9.63	9.29	16.09	12.01	10.25	10.65	8.56	11.5	9.72	9.51
65.28																12.69	7.93	13.03	9.63	10.65	9.63	9.29	16.09	12.01	10.25	10.65	8.56	11.71	9.72	9.51
65.62																12.69	7.93	13.03	9.63	10.65	9.63	9.29	16.09	12.01	10.25	10.65	8.35	11.5	9.72	9.51
65.96																12.35	7.93	13.03	9.63	10.65	9.63	9.29	16.09	12.01	10.25	10.65	8.35	11.71	9.72	9.51
66.3																12.35	7.93	13.03	9.63	10.65	9.63	9.29	16.09	12.01	10.25	10.65	8.35	11.71	9.72	9.51
66.64																12.35	7.93	12.69	9.63	10.65	9.63	9.29	16.43	12.01	10.25	10.65	8.14	11.71	9.72	9.51
66.98																12.35	7.93	12.69	9.63	10.65	9.63	9.29	16.09	12.01	10.25	10.65	8.14	11.92	9.72	9.51
67.32																12.35	7.93	12.35	9.63	10.65	9.63	9.29	16.43	12.01	10.25	10.65	7.93	11.71	9.72	9.51
67.66																12.35	7.93	12.35	9.63	10.65	9.63	9.29	16.43	12.01	10.25	10.65	7.93	12.13	9.72	9.51
68																12.35	7.93	12.35	9.63	10.65	9.63	9.29	16.43	12.01	10.25	10.65	7.93	11.92	9.72	9.51
68.34																12.35	8.27	12.35	9.63	10.65	9.63	9.29	16.43	12.01	10.25	10.65	7.72	12.13	9.72	9.51
68.68																12.35	7.93	12.35	9.97	10.65	9.63	9.29	16.43	12.01	10.25	10.65	7.72	12.13	9.72	9.51
69.02																12.35	8.27	12.35	9.63	10.65	9.63	9.29	16.43	12.01	10.25	10.65	7.72	12.13	9.72	9.51
69.36																12.35	8.27	12.35	9.97	10.65	9.63	9.29	16.43	12.01	10.25	10.65	7.72	12.13	9.72	9.51
69.7																12.35	8.27	12.35	9.97	10.65	9.63	9.29	16.43	12.01	10.25	10.65	7.51	12.13	9.72	9.51
70.04																12.35	8.27	12.35	9.97	10.65	9.63	9.29	16.77	12.01	10.25	10.65	7.51	12.13	9.72	9.51
70.38																12.35	8.27	12.35	9.97	10.65	9.63	9.29	16.77	12.01	10.25	10.65	7.3	12.13	9.72	9.51
70.72																12.35	8.27	12.35	9.97	10.65	9.63	9.29	17.11	12.35	10.04	10.65	7.3	12.13	9.72	9.51
71.06																12.35	8.27	12.35	9.97	10.31	9.63	9.29	17.11	12.35	10.04	10.65	7.3	12.13	9.72	9.51
71.4																12.35	8.27	12.35	9.97	10.31	9.63	9.29	17.11	12.69	10.04	10.65	7.3	12.13	9.72	9.51
71.74																12.35	8.27	12.35	9.97	10.31	9.63	9.29	17.11	13.03	10.04	10.65	7.3	12.13	9.72	9.51
72.08																12.35	8.27	12.35	9.97	10.31	9.63	9.29	17.11	12.69	10.04	10.65	7.3	12.13	9.72	9.51
72.42																12.35	8.27	12.35	10.31	10.31	9.63	9.29	17.11	13.37	10.04	10.65	7.09	12.13	9.72	9.51
72.76																12.35	8.61	12.01	10.31	10.31	9.63	9.29	17.11	13.03	10.04	10.65	7.09	12.13	9.72	9.51
73.1																12.35	8.61	12.01	10.31	10.31	9.63	9.29	17.11	13.37	10.04	10.65	7.09	12.13	9.72	9.51
73.44																12.35	8.61	12.01	10.31	10.31	9.63	9.63	17.11	13.71	10.04	10.65	7.09	11.92	9.72	9.51
73.78																12.35	8.61	12.01	10.31	10.31	9.63	9.29	17.11	13.37	10.04	10.65	7.09	11.92	9.72	9.51
74.12																12.35	8.61	12.01	10.31	10.31	9.63	9.63	17.11	13.71	10.04	10.65	7.09	11.92	9.72	9.51
74.46																12.35	8.61	12.01	10.31	10.31	9.63	9.63	17.11	13.71	10.04	10.65	7.09	11.92	9.72	9.51
74.8																12.35	8.61	11.67	10.31	10.31	9.63	9.63	17.11	13.71	10.04	10.65	6.88	11.92	9.93	9.51
75.14																12.35	8.95	11.67	10.31	9.97	9.63	9.63	17.11	13.71	10.04	10.65	6.88	11.92	10.14	9.51
75.48																12.35	8.95	11.67	10.31	9.97	9.63	9.63	17.11	14.05	10.04	10.65	6.88	11.92	10.35	9.51
75.82																12.35	8.95	11.67	10.31	9.97	9.63	9.63	17.11	14.05	10.04	10.65	6.88	11.71	10.35	9.51
76.16																12.35	8.95	11.67	10.31	9.97	9.63	9.63	17.11	14.39	10.04	10.65	6.67	11.5	10.35	9.51
76.5																12.35	8.95	11.67	10.31	9.97	9.97	9.63	17.11	14.39	10.04	10.65	6.67	11.5	10.35	9.51
76.84																12.35	8.95	11.67	10.65	9.97	9.63	9.63	17.11	14.39	10.04	10.65	6.67	11.5	10.35	9.72
77.18																12.35	8.95	11.67	10.65	9.97	9.97	9.63	17.11	14.39	10.04	10.65	6.46	11.5	10.35	9.72
77.52																12.35	8.95	11.67	10.65	9.97	9.97	9.63	17.11	14.73	10.04	10.65	6.46	11.5	10.35	9.72
77.86																12.35	8.95	11.67	10.65	9.97	9.97	9.97	17.11	14.73	10.04	10.65	6.46	11.5	10.56	9.72
78.2																12.35	9.29	11.67	10.99	9.97	9.97	9.97	17.11	14.73	10.04	10.65	6.46	11.5	10.35	9.72
78.54																12.35	9.63	11.67	10.65	9.63	9.97	9.97	17.11	14.73	10.04	10.65	6.46	11.29	10.56	9.72
78.88																12.35	9.63	11.67	10.99	9.63	9.97	9.97	17.11	14.73	10.04	10.65	6.46	11.29	10.77	9.72
79.22																12.35	9.97	11.67	10.99	9.63	9.97	9.97	17.11	14.73	9.83	10.65	6.46	11.29	10.98	9.93
79.56																12.35	9.63	11.67	10.99	9.63	9.97	9.97	17.11	15.07	9.83	10.65	6.46	11.29	10.98	9.93
79.9																12.35	9.97	11.67	10.99	9.63	9.97	10.31	17.11	15.41	9.83	10.65	6.25	11.29	10.98	9.93
80.24																12.35	9.97	11.67	10.99	9.63	10.31	10.31	17.11	15.75	9.62	10.65	6.04	11.29	10.98	9.93
80.58																12.35	9.97	11.33	10.99	9.63	10.31	10.31	17.11	15.41	9.62	10.65	6.04	11.29	11.19	9.93
80.92																12.35	9.97	11.33	10.99	9.29	10.31	10.65	17.11	15.75	9.62	10.65	6.04	11.29	11.19	9.93
81.26																12.35	9.97	11.33	10.99	9.29	10.31	10.65	17.11	15.75	9.62	10.65	6.04	11.08	11.19	9.93
81.6																12.35	9.97	11.33	10.99	9.29	10.31	10.65	17.11	16.09	9.62	10.65	6.04	10.87	11.4	9.93
81.94																12.01	9.97	11.33	10.99	9.29	10.31	10.65	17.11	15.75	9.62	10.65	6.04	10.87	11.19	9.93
82.28																12.01	10.31	11.33	10.99	9.29	10.31	10.65	17.11	16.09	9.62	10.65	6.04	10.87	11.4	9.93
82.62																12.01	9.97	11.33	10.99	8.95	10.31	10.65	17.11	16.43	9.62	10.65	6.04	10.87	11.4	10.14
82.96																12.01	10.31	11.33	10.99	8.95	10.31	10.65	17.11	16.77	9.62	10.65	6.04	10.87	11.4	10.14
83.3																12.01	10.31	11.33	10.99	8.95	10.31	10.99	17.11	16.43	9.62	10.65	6.04	10.87	11.4	10.14
83.64																12.01	10.31	11.33	10.99	8.95	10.31	10.99	17.11	16.77	9.62	10.65	6.04	10.87	11.4	10.14
83.98																12.01	10.31	11.33	10.99	8.95	10.31	10.99	17.11	16.77	9.62	10.65	6.04	10.87	11.4	10.14
84.32																12.01	10.31	11.33	10.99	8.61	10.31	10.99	17.11	16.77	9.41	10.65	6.04	10.87	11.4	10.14
84.66																12.01	10.65	10.99	10.65	8.61	10.31	10.99	17.11	16.77	9.41	10.65	6.04	10.87	11.4	10.14
85																12.01	10.31	10.99	10.31	8.61	10.31	10.99	17.11	16.77	9.2	10.65	6.04	10.87	11.4	10.14
85.34																12.01	10.65	10.99	10.31	8.61	10.31	10.99	17.11	16.77	9.2	10.65	6.04	10.66	11.4	10.14
85.68																12.01	10.65	10.99	10.31	8.61	10.31	10.99	17.11	16.77	9.2	10.65	6.04	10.66	11.4	10.14
86.02																12.01	10.65	10.65	9.97	8.61	10.31	10.99	17.11	16.77	9.2	10.65	6.04	10.66	11.4	10.14
86.36																12.01	10.65	10.65	9.97	8.61	10.31	10.99	17.11	16.77	9.2	10.65	6.04	10.66	11.4	10.14
86.7																12.01	10.65	10.65	9.97	8.61	10.31	10.99	17.11	16.77	8.99	10.65	6.04	10.66	11.4	10.14
87.04																12.01	10.65	10.31	9.63	8.61	10.31	10.99	17.11	16.77	8.99	10.65	6.04	10.66	11.4	10.14
87.38																12.01	10.65	10.31	9.29	8.27	10.31	10.99	17.11	16.77	8.99	10.65	6.04	10.66	11.4	10.14
87.72																12.01	10.65	10.31	9.29	8.27	10.31	10.99	17.11	16.77	8.99	10.65	6.04	10.66	11.4	10.14
88.06																12.01	10.65	10.31	9.29	8.27	10.31	10.99	17.11	16.77	8.99	10.65	6.04	10.66	11.4	10.14
88.4																12.01	10.65	10.31	9.29	8.27	10.31	10.99	17.11	16.77	8.99	10.65	6.04	10.66	11.4	10.14
88.74																12.01	10.65	10.31	9.29	7.93	10.31	10.99	17.11	16.77	8.99	10.65	6.04	10.66	11.4	10.14
89.08																11.67	10.65	9.97	9.29	7.93	10.31	10.99	17.11	16.77	8.99	10.65	6.04	10.66	11.4	10.14
89.42																11.67	10.65	9.97	9.29	7.93	10.31	10.99	17.11	16.77	8.78	10.65	6.04	10.66	11.4	10.14
89.76																11.67	10.65	9.97	9.29	7.93	10.31	10.99	17.11	16.77	8.78	10.65	6.04	10.66	11.4	10.14
90.1																11.67	10.65	9.63	9.29	7.93	10.31	10.99	17.11	16.77	8.78	10.65	6.04	10.66	11.4	10.14
90.44																11.67	10.65	9.63	9.29	7.93	10.31	10.99	17.11	16.77	8.57	10.44	6.04	10.66	11.4	10.14
90.78																11.67	10.65	9.63	9.29	7.59	9.97	10.99	17.11	16.77	8.57	10.23	6.04	10.66	11.4	10.14
91.12																11.67	10.65	9.63	8.95	7.59	9.63	10.99	17.11	16.77	8.57	10.23	6.04	10.66	11.4	10.14
91.46																11.67	10.65	9.63	8.95	7.59	9.63	10.99	17.11	16.77	8.36	10.23	6.04	10.66	11.4	10.14
91.8																11.67	10.65	9.63	8.95	7.59	9.63	10.99	16.77	16.77	8.36	10.23	6.04	10.66	11.4	10.14
92.14																11.67	10.65	9.63	8.95	7.59	9.63	10.99	16.77	16.77	8.36	10.23	6.04	10.66	11.4	9.93
92.48																11.67	10.65	9.63	8.95	7.59	9.63	10.99	16.77	16.77	8.36	10.23	6.04	10.66	11.4	9.93
92.82																11.67	10.65	9.63	8.95	7.59	9.63	10.99	16.43	16.77	8.36	10.23	6.04	10.66	11.4	9.93
93.16																11.67	10.65	9.63	8.95	7.59	9.29	10.99	16.43	16.77	8.36	10.23	6.04	10.66	11.4	9.93
93.5																11.67	10.65	9.97	8.95	7.59	9.29	10.99	16.43	16.77	8.36	10.23	6.04	10.66	11.4	9.72
93.84																11.67	10.65	9.63	8.95	7.59	9.29	10.99	16.43	16.77	8.36	10.02	6.04	10.66	11.19	9.72
94.18																11.67	10.65	9.97	8.95	7.59	9.29	10.99	16.09	16.77	8.36	9.81	6.04	10.66	11.19	9.72
94.52																11.67	10.65	9.97	8.95	7.59	9.29	10.99	16.09	16.77	8.36	9.81	6.04	10.66	11.19	9.72
94.86																11.67	10.65	9.97	8.95	7.59	9.29	10.99	16.09	16.77	8.15	9.81	6.04	10.66	11.19	9.72
95.2																11.67	10.65	9.97	8.95	7.59	9.29	10.99	15.75	16.43	8.15	9.81	6.25	10.66	11.19	9.72
95.54																11.67	10.65	9.97	8.95	7.59	9.29	10.99	15.75	16.43	7.94	9.81	6.25	10.66	11.19	9.72
95.88																11.67	10.65	9.97	8.95	7.59	9.29	10.99	15.75	16.43	7.94	9.81	6.25	10.66	11.19	9.72
96.22																11.67	10.65	9.97	8.95	7.59	9.29	10.99	15.41	16.43	7.94	9.81	6.25	10.66	11.19	9.72
96.56																11.67	10.65	9.97	8.95	7.59	9.29	10.99	15.41	16.43	7.94	9.6	6.25	10.66	11.19	9.72
96.9																11.67	10.65	9.97	8.95	7.59	9.29	10.99	15.41	16.43	7.94	9.39	6.25	10.66	11.19	9.72
97.24																11.67	10.65	9.97	8.95	7.59	9.29	10.99	15.41	16.43	7.94	9.39	6.46	10.66	11.19	9.51
97.58																11.67	10.65	9.97	8.95	7.59	9.29	10.99	15.41	16.43	7.94	9.39	6.46	10.66	11.19	9.51
97.92																11.67	10.65	9.97	8.95	7.59	9.29	10.99	15.07	16.09	7.94	9.39	6.46	10.66	11.19	9.3
98.26																11.67	10.65	10.31	8.95	7.59	9.29	10.99	15.07	16.09	7.94	9.18	6.46	10.66	11.19	9.3
98.6																11.67	10.65	10.65	8.95	7.59	9.29	10.99	15.07	16.09	7.94	9.18	6.46	10.66	11.19	9.3
98.94																11.67	10.65	10.65	8.95	7.59	8.95	10.99	15.07	15.75	7.94	9.18	6.67	10.66	10.98	9.3
99.28																11.67	10.65	10.65	8.95	7.59	8.95	10.99	15.07	15.75	7.94	8.97	6.46	10.66	10.98	9.3
99.62																11.67	10.31	10.65	8.95	7.59	8.61	11.33	15.07	15.75	7.94	8.97	6.67	10.66	10.98	9.3
99.96																11.67	10.31	10.99	8.95	7.59	8.61	11.33	15.07	15.41	7.94	8.97	6.67	10.45	10.98	9.3
100.3																11.67	10.31	10.65	8.95	7.93	8.61	11.67	15.07	15.41	7.94	8.97	6.67	10.45	10.98	9.3
100.64																11.67	10.31	10.99	8.95	7.93	8.61	11.67	15.07	15.41	7.94	8.97	6.67	10.45	10.98	9.3
100.98																11.67	10.31	10.99	8.95	8.27	8.61	11.67	15.07	15.41	7.94	8.97	6.67	10.45	10.98	9.3
101.32																11.67	10.31	10.99	8.95	8.27	8.61	11.67	14.73	15.07	7.94	8.97	6.67	10.45	10.98	9.3
101.66																11.67	10.31	10.99	8.95	8.27	8.61	11.67	14.73	15.07	7.94	8.97	6.67	10.45	10.98	9.3
102																11.67	10.31	10.99	8.95	8.61	8.61	11.67	14.73	14.73	7.94	8.97	6.67	10.45	10.77	9.3
102.34																11.67	10.31	10.99	8.95	8.61	8.61	11.67	14.39	14.73	7.94	8.97	6.67	10.45	10.77	9.3
102.68																11.67	9.97	10.99	8.95	8.95	8.61	11.67	14.39	14.73	7.94	8.97	6.67	10.24	10.56	9.3
103.02																11.67	9.97	10.99	8.95	8.61	8.61	11.67	14.39	14.73	7.94	8.97	6.67	10.24	10.56	9.3
103.36																11.67	9.63	10.99	8.95	8.95	8.61	12.01	14.39	14.73	7.94	8.97	6.67	10.24	10.56	9.3
103.7																11.67	9.63	10.99	8.95	8.95	8.61	12.01	14.39	14.39	7.94	8.97	6.67	10.24	10.56	9.3
104.04																11.67	9.63	10.99	8.95	9.29	8.61	12.01	14.39	14.39	7.94	8.97	6.67	10.24	10.56	9.3
104.38																11.67	9.63	10.99	9.29	9.29	8.61	12.35	14.39	14.39	7.94	8.97	6.67	10.24	10.56	9.3
104.72																11.67	9.63	10.99	8.95	9.29	8.61	12.35	14.39	14.39	7.94	8.97	6.67	10.24	10.56	9.3
105.06																11.33	9.29	10.99	9.63	9.29	8.61	12.35	14.39	14.39	7.94	8.97	6.67	10.03	10.56	9.3
105.4																11.33	9.29	10.99	9.29	9.63	8.61	12.35	14.39	14.39	7.94	8.97	6.67	10.03	10.56	9.3
105.74																11.33	8.95	10.99	9.63	9.97	8.61	12.35	14.39	14.39	7.94	8.97	6.67	10.03	10.35	9.3
106.08																11.33	8.95	10.99	9.97	9.63	8.61	12.35	14.39	14.39	7.94	8.97	6.67	10.03	10.35	9.3
106.42																11.33	8.95	10.99	9.63	9.97	8.61	12.69	14.39	14.39	7.94	8.97	6.67	10.03	10.35	9.3
106.76																11.33	8.61	10.99	9.97	9.97	8.61	12.35	14.73	14.05	7.94	8.97	6.67	10.03	10.35	9.3
107.1																11.33	8.61	10.99	9.97	10.31	8.61	12.69	14.39	14.05	7.94	8.97	6.67	10.03	10.35	9.3
107.44																11.33	8.61	10.99	9.97	9.97	8.61	12.69	14.73	14.05	7.94	8.97	6.67	10.03	10.35	9.3
107.78																11.33	8.61	10.99	9.97	10.31	8.61	12.69	14.73	14.05	7.94	8.97	6.67	10.03	10.35	9.3
108.12																11.33	8.27	10.99	9.97	10.31	8.61	12.69	14.73	14.05	7.94	8.97	6.67	10.03	10.35	9.3
108.46																11.33	8.27	10.99	9.97	10.31	8.61	12.69	14.73	13.71	7.94	8.97	6.67	10.03	10.35	9.3
108.8																11.33	8.27	10.99	9.97	10.31	8.61	12.69	15.07	13.71	7.94	8.97	6.67	10.03	10.35	9.3
109.14																11.33	8.27	10.99	9.97	10.31	8.61	12.69	14.73	13.71	7.94	8.97	6.67	10.03	10.35	9.3
109.48																11.33	7.93	10.99	9.97	10.31	8.61	12.69	15.07	13.71	7.94	8.97	6.67	10.03	10.35	9.3
109.82																11.33	7.93	10.99	9.97	10.31	8.95	12.69	15.07	13.37	7.94	8.97	6.67	10.03	10.35	9.3
110.16																11.33	7.93	10.99	10.31	10.65	9.29	12.69	15.07	13.37	7.94	8.97	6.67	10.03	10.14	9.3
110.5																11.33	7.93	10.99	10.65	10.31	9.29	12.69	15.41	13.37	7.94	8.97	6.67	10.03	10.14	9.3
110.84																11.33	7.93	10.99	10.65	10.99	9.29	12.69	15.41	13.37	7.94	8.97	6.67	10.03	10.14	9.3
111.18																11.33	7.93	10.99	10.65	10.99	9.29	12.69	15.75	13.03	7.94	8.97	6.88	10.03	10.14	9.3
111.52																11.33	7.93	10.99	10.99	10.99	9.63	12.69	15.75	13.03	7.94	8.97	6.88	10.03	10.14	9.3
111.86																11.33	7.93	10.99	10.65	10.99	9.63	12.69	15.75	13.03	7.94	8.97	6.88	10.03	10.14	9.3
112.2																11.33	7.93	10.99	10.99	10.99	9.63	12.69	15.75	13.03	7.94	8.97	6.88	10.03	10.14	9.3
112.54																11.33	7.93	10.99	11.33	10.99	9.97	12.69	15.75	12.69	7.94	8.97	6.88	10.03	10.14	9.3
112.88																11.33	7.93	10.99	11.67	10.99	10.31	12.69	16.09	12.69	7.94	8.97	6.88	10.03	10.14	9.3
113.22																11.33	7.93	10.99	11.33	10.99	9.97	13.03	15.75	12.69	7.94	8.97	6.88	10.03	10.14	9.3
113.56																11.33	7.93	10.99	11.67	10.99	10.31	12.69	16.09	12.69	7.94	8.97	6.88	10.03	10.14	9.3
113.9																11.33	7.93	10.99	12.01	10.99	10.31	13.03	16.43	12.69	7.94	8.97	6.88	10.03	10.14	9.3
114.24																11.33	7.93	10.99	12.01	10.99	10.65	13.03	16.09	12.69	7.94	8.97	6.88	10.03	10.14	9.3
114.58																11.33	7.93	10.99	12.01	10.99	10.65	13.03	16.43	12.69	7.94	8.97	6.88	10.03	10.14	9.3
114.92																11.33	7.93	10.99	12.01	10.99	10.65	13.03	16.43	12.35	7.94	8.97	6.88	10.03	10.14	9.3
115.26																11.33	7.93	10.99	12.01	11.33	10.65	13.03	16.77	12.35	7.94	8.97	6.88	10.03	10.14	9.51
115.6																11.33	7.93	10.99	12.01	11.33	10.65	13.03	16.43	12.35	7.94	8.97	6.88	10.03	10.14	9.51
115.94																11.33	7.93	11.33	12.01	11.33	10.65	13.03	16.77	12.35	7.94	8.97	6.88	10.03	10.14	9.51
116.28																11.33	7.93	10.99	12.01	11.33	10.99	13.03	16.77	12.35	7.94	8.76	6.88	10.03	10.14	9.51
116.62																11.33	7.93	11.33	12.01	11.33	10.99	13.03	16.77	12.35	7.94	8.55	6.88	10.03	10.14	9.51
116.96																11.33	7.93	11.33	12.01	11.33	10.99	13.03	16.77	12.35	8.15	8.55	6.88	10.03	10.14	9.51
117.3																11.33	7.93	11.33	12.01	11.33	10.99	13.03	16.77	12.35	8.15	8.55	6.88	10.03	10.14	9.51
117.64																11.33	7.93	11.67	12.01	11.33	10.99	13.03	16.77	12.01	8.15	8.55	6.88	10.03	10.14	9.51
117.98																11.33	7.93	11.67	12.01	11.33	10.99	13.03	16.77	12.01	8.15	8.55	6.88	10.03	10.14	9.51
118.32																11.33	7.93	11.67	12.01	11.33	10.99	13.03	16.77	12.01	8.15	8.55	6.88	10.03	10.14	9.51
118.66																11.33	7.93	11.67	12.01	11.33	11.33	12.69	16.77	12.01	8.15	8.55	6.88	10.03	10.14	9.72
119																11.33	7.93	11.67	12.01	12.01	11.33	12.69	16.77	11.67	8.15	8.55	6.88	10.03	10.14	9.72
119.34																11.33	7.93	11.67	12.01	11.67	11.67	12.35	16.77	11.67	8.15	8.55	6.88	10.03	10.14	9.72
119.68																11.33	7.93	11.67	12.01	12.01	11.67	12.35	16.77	11.67	8.15	8.55	6.88	10.03	10.14	9.72
120.02																11.33	7.93	11.67	12.01	12.01	11.67	12.35	17.11	11.67	8.15	8.55	6.88	10.03	10.14	9.93
120.36																11.33	7.93	11.67	12.01	12.01	11.67	12.35	16.77	11.67	8.15	8.55	6.88	10.03	10.14	9.93
120.7																11.33	7.93	11.67	12.01	12.01	11.67	12.01	17.11	11.33	8.15	8.55	6.88	10.03	10.14	9.93
121.04																11.33	7.93	11.67	12.01	12.01	11.67	12.01	17.11	11.33	8.15	8.55	6.88	10.24	10.14	9.93
121.38																11.33	7.93	11.67	12.01	12.01	11.67	12.01	17.11	11.33	8.15	8.55	6.88	10.24	10.14	10.14
121.72																11.33	7.93	11.67	12.01	12.35	11.67	12.01	17.11	11.33	8.15	8.55	6.88	10.24	10.14	10.14
122.06																11.33	7.93	11.67	12.01	12.35	11.67	12.01	17.11	11.33	8.15	8.55	6.88	10.24	10.14	10.14
122.4																11.33	7.93	11.67	12.01	12.35	11.67	12.01	17.11	11.33	8.15	8.55	6.88	10.24	10.14	10.14
122.74																11.33	7.93	11.67	12.01	12.35	11.67	12.01	17.11	11.33	8.15	8.55	6.88	10.24	10.14	10.14
123.08																11.33	7.93	11.67	12.01	12.35	12.01	12.01	17.11	11.33	8.36	8.55	6.88	10.24	10.14	10.35
123.42																11.33	7.93	11.67	12.01	12.35	11.67	12.01	17.11	11.33	8.57	8.55	6.88	10.24	10.14	10.35
123.76																11.33	7.93	11.67	12.01	12.35	12.01	12.01	17.11	11.33	8.57	8.55	6.88	10.24	10.14	10.35
124.1																11.33	7.93	11.67	12.01	12.35	12.01	12.01	17.11	11.33	8.57	8.55	6.88	10.24	10.14	10.35
124.44																11.33	7.93	11.67	12.01	12.35	12.01	12.01	17.11	11.33	8.57	8.55	6.88	10.24	10.14	10.35
124.78																11.33	7.93	11.67	12.01	12.35	12.01	12.01	17.11	11.33	8.57	8.55	6.88	10.24	10.14	10.35
125.12																11.33	7.93	11.67	12.01	12.35	12.01	12.01	17.11	10.99	8.57	8.55	6.88	10.24	10.14	10.35
125.46																11.33	7.93	11.67	12.01	12.35	12.01	12.01	17.11	10.99	8.57	8.55	6.88	10.24	10.14	10.35
125.8																11.33	7.93	11.67	12.01	12.35	12.01	12.01	17.11	10.99	8.57	8.55	6.88	10.24	10.14	10.35
126.14																11.33	7.93	11.67	12.01	12.35	12.01	12.01	17.11	10.99	8.57	8.55	6.88	10.24	10.14	10.35
126.48																11.33	7.93	11.67	12.01	12.35	12.35	12.01	17.11	10.99	8.57	8.55	6.88	10.24	10.14	10.35
126.82																11.33	7.93	11.67	12.01	12.35	12.01	12.01	17.11	10.99	8.57	8.55	6.88	10.24	10.14	10.35
127.16																11.33	7.93	11.67	12.01	12.35	12.35	12.01	17.11	10.99	8.57	8.55	6.88	10.24	10.14	10.35
127.5																11.33	7.93	11.67	12.01	12.35	12.35	12.01	17.11	10.65	8.57	8.55	6.88	10.24	10.14	10.35
127.84																11.33	7.93	11.67	12.01	12.35	12.35	12.01	16.77	10.65	8.57	8.55	6.88	10.45	10.14	10.35
128.18																11.33	7.93	11.67	12.01	12.35	12.69	12.01	16.77	10.65	8.57	8.55	7.09	10.45	10.14	10.35
128.52																11.33	7.93	11.67	12.01	12.35	12.35	12.01	16.77	10.65	8.57	8.55	6.88	10.45	10.14	10.35
128.86																11.33	7.93	11.67	12.01	13.03	12.69	12.01	16.77	10.31	8.57	8.55	7.3	10.45	10.14	10.35
129.2																10.99	7.93	11.67	12.01	12.69	12.69	12.01	16.77	10.31	8.57	8.55	7.09	10.66	10.14	10.35
129.54																10.99	7.93	11.67	12.01	13.03	12.69	12.01	16.77	10.31	8.57	8.55	7.3	10.66	10.14	10.35
129.88																10.99	7.93	11.67	12.01	13.03	12.69	12.01	16.77	10.31	8.57	8.55	7.3	10.66	10.14	10.35
130.22																10.99	8.27	11.67	12.01	13.03	12.69	12.01	16.77	10.31	8.57	8.55	7.3	10.66	10.14	10.35
130.56																10.99	7.93	11.67	12.01	13.03	12.69	12.01	16.77	10.31	8.57	8.55	7.3	10.66	10.14	10.35
130.9																10.99	8.27	11.67	12.01	13.03	12.69	12.01	16.77	10.31	8.57	8.55	7.3	10.66	10.14	10.35
131.24																10.99	8.27	11.67	12.01	13.03	12.69	12.01	16.77	10.31	8.78	8.55	7.3	10.66	10.14	10.35
131.58																10.99	8.27	11.67	12.01	13.03	12.69	12.01	16.77	10.31	8.78	8.55	7.3	10.66	10.14	10.35
131.92																10.99	8.27	11.67	12.01	13.03	12.69	12.01	16.77	10.31	8.78	8.55	7.3	10.66	10.14	10.35
132.26																10.99	8.27	11.67	12.01	13.03	12.69	12.01	16.77	10.31	8.78	8.55	7.3	10.66	10.14	10.35
132.6																10.99	8.27	11.67	12.01	13.03	12.69	12.01	16.77	10.31	8.78	8.55	7.3	10.66	10.35	10.35
132.94																10.99	8.27	11.67	12.01	13.03	12.69	12.01	16.77	10.31	8.78	8.55	7.3	10.66	10.14	10.35
133.28																10.99	8.61	11.67	12.01	13.03	12.69	12.01	16.77	10.31	8.78	8.34	7.3	10.66	10.35	10.35
133.62																10.99	8.27	11.67	12.01	12.69	12.69	12.01	16.77	10.31	8.78	8.13	7.51	10.66	10.35	10.35
133.96																10.99	8.95	11.67	12.01	12.69	12.69	12.01	16.77	10.31	8.78	8.13	7.3	10.66	10.35	10.35
134.3																10.99	8.61	11.67	12.01	12.69	12.69	12.01	16.77	10.31	8.78	8.13	7.51	10.66	10.35	10.35
134.64																10.99	8.95	11.67	12.01	12.69	12.69	12.01	16.77	10.31	8.78	8.13	7.51	10.66	10.35	10.35
134.98																10.99	8.95	11.67	11.67	12.35	12.69	12.01	16.77	10.31	8.99	8.13	7.51	10.66	10.35	10.35
135.32																10.99	8.95	11.67	11.67	12.35	12.69	12.01	16.77	10.31	8.78	8.13	7.72	10.66	10.35	10.35
135.66																10.99	8.95	11.67	11.67	12.01	12.69	12.01	16.77	10.31	9.2	8.13	7.93	10.66	10.35	10.35
136																10.99	8.95	11.67	11.67	12.01	13.03	12.01	16.77	10.31	8.99	8.13	7.93	10.66	10.35	10.35
136.34																10.99	8.95	11.67	11.67	12.01	12.69	12.01	16.77	10.31	9.2	8.13	8.14	10.66	10.35	10.35
136.68																10.99	8.95	11.67	11.67	12.01	13.03	12.01	16.77	9.97	9.2	8.13	7.93	10.66	10.35	10.35
137.02																10.99	8.95	11.67	11.67	12.01	13.03	12.01	16.77	9.97	9.2	8.13	8.14	10.66	10.56	10.35
137.36																10.99	8.95	11.67	11.33	12.01	13.03	12.01	16.77	9.97	9.2	8.13	8.35	10.66	10.35	10.35
137.7																10.99	8.95	11.67	11.33	11.67	13.37	12.01	16.77	9.63	9.2	8.13	8.35	10.66	10.56	10.35
138.04																10.99	8.95	11.67	11.33	11.67	13.71	12.01	16.77	9.63	9.41	8.13	8.35	10.66	10.56	10.35
138.38																10.99	8.95	11.67	11.33	11.67	13.37	12.01	16.77	9.63	9.41	8.13	8.35	10.66	10.56	10.35
138.72																10.99	8.95	11.67	10.99	11.67	13.71	12.01	16.77	9.63	9.41	8.13	8.56	10.66	10.56	10.35
139.06																10.99	8.95	11.67	10.99	11.67	13.71	12.01	16.77	9.29	9.62	8.13	8.35	10.66	10.56	10.35
139.4																10.99	8.95	11.67	10.65	11.67	13.71	11.67	16.77	9.29	9.83	8.13	8.56	10.66	10.56	10.35
139.74																10.99	8.95	11.67	10.65	11.67	13.71	11.67	16.77	9.29	9.83	8.13	8.77	10.66	10.56	10.35
140.08																10.99	9.29	11.67	10.65	11.67	13.71	11.67	16.77	9.29	10.04	8.13	8.56	10.66	10.77	10.35
140.42																10.99	9.29	11.67	10.65	11.67	13.71	11.67	16.77	8.95	9.83	8.13	8.77	10.87	10.98	10.35
140.76																10.99	9.29	11.67	10.65	11.67	13.71	11.33	16.77	8.95	10.04	8.13	8.77	10.87	10.98	10.35
141.1																10.99	9.63	11.67	10.65	11.67	13.71	11.33	16.77	8.95	10.25	8.13	8.77	11.08	10.98	10.35
141.44																10.99	9.29	11.67	10.65	11.67	13.71	10.99	16.77	8.95	10.46	8.13	8.77	11.08	10.98	10.35
141.78																10.99	9.63	11.67	10.65	11.67	13.71	10.99	16.77	8.95	10.25	8.13	8.77	11.08	10.98	10.35
142.12																10.99	9.63	11.67	10.65	11.67	13.71	10.99	16.77	8.95	10.46	8.13	8.77	11.08	10.98	10.35
142.46																10.65	9.63	11.67	10.65	11.67	13.71	10.99	16.77	8.95	10.46	8.13	8.77	11.08	10.98	10.35
142.8																10.65	9.63	11.67	10.65	11.67	13.71	10.99	16.77	8.95	10.67	8.13	8.77	11.08	10.98	10.35
143.14																10.65	9.63	11.67	10.65	11.67	13.71	10.99	16.77	8.95	10.67	8.13	8.77	11.08	10.98	10.35
143.48																10.65	9.63	11.67	10.65	11.67	13.71	10.65	16.77	8.95	10.67	8.13	8.77	11.29	10.98	10.35
143.82																10.65	9.63	11.67	10.65	11.67	13.71	10.65	16.77	8.95	10.67	8.13	8.77	11.5	10.98	10.35
144.16																10.65	9.63	11.67	10.65	11.67	13.37	10.65	16.77	8.95	10.67	8.13	8.77	11.5	10.98	10.14
144.5																10.65	9.63	11.67	10.65	11.67	13.37	10.31	16.77	8.95	10.67	8.13	8.77	11.5	10.98	10.14
144.84																10.65	9.63	11.67	10.65	11.67	13.03	10.31	16.77	8.95	10.67	8.13	8.56	11.5	10.98	10.14
145.18																10.65	9.63	11.67	10.65	11.67	13.03	9.97	16.77	8.95	10.67	8.13	8.56	11.5	10.98	10.14
145.52																10.65	9.63	11.33	10.65	11.67	13.03	9.97	16.77	8.95	10.67	8.13	8.56	11.5	11.19	10.14
145.86																10.65	9.63	11.33	10.65	11.67	13.03	9.97	16.77	8.95	10.67	8.13	8.56	11.5	10.98	9.93
146.2																10.65	9.63	11.33	10.65	11.67	12.69	9.97	16.77	8.95	10.67	8.13	8.56	11.5	11.19	9.93
146.54																10.65	9.63	11.33	10.65	11.67	12.69	9.97	16.77	8.95	10.67	8.13	8.35	11.5	11.19	9.93
146.88																10.65	9.63	10.99	10.65	11.67	12.69	9.97	16.77	8.95	10.88	8.13	8.35	11.5	11.19	9.93
147.22																10.65	9.63	10.99	10.65	11.67	12.69	9.97	16.77	8.95	10.67	8.13	8.35	11.71	11.19	9.93
147.56																10.65	9.63	10.99	10.65	11.67	12.69	9.97	16.77	8.95	10.88	8.13	8.14	11.5	11.19	9.93
147.9																10.65	9.63	10.99	10.65	11.67	12.69	9.97	16.43	8.95	10.88	8.13	8.14	11.71	11.19	9.93
148.24																10.65	9.63	10.99	10.65	11.67	12.69	9.97	16.43	8.95	10.88	8.13	8.14	11.71	11.19	9.93
148.58																10.65	9.63	10.99	10.31	11.67	12.69	9.97	16.43	8.95	10.88	8.13	8.14	11.71	11.19	9.93
148.92																10.65	9.63	10.99	10.31	11.67	12.35	9.63	16.43	8.95	10.88	8.13	8.14	11.71	11.19	9.93
149.26																10.65	9.63	10.99	10.31	11.67	12.35	9.63	16.09	8.95	10.88	8.13	7.93	11.71	11.19	9.93
149.6																10.65	9.63	10.99	10.31	11.67	12.35	9.63	16.09	8.95	10.88	8.13	7.93	11.71	11.19	9.93
149.94																10.65	9.63	10.99	10.31	11.67	12.01	9.63	16.09	8.95	10.88	8.13	7.93	11.71	11.4	9.93
150.28																10.65	9.63	10.99	10.31	11.67	12.01	9.63	15.75	9.29	10.88	8.13	7.72	11.71	11.4	9.93
150.62																10.65	9.63	10.99	10.31	11.67	12.01	9.63	15.75	8.95	10.88	8.13	7.72	11.71	11.4	9.93
150.96																10.31	9.63	10.99	10.31	11.67	12.01	9.63	15.75	9.29	10.88	8.13	7.72	11.71	11.4	9.93
151.3																10.31	9.63	10.99	10.31	11.67	12.01	9.29	15.41	9.29	10.88	8.13	7.51	11.71	11.4	9.93
151.64																10.31	9.63	10.99	10.31	11.67	12.01	9.29	15.41	9.29	10.88	8.13	7.51	11.71	11.4	9.93
151.98																10.31	9.63	10.99	10.31	11.67	12.01	9.29	15.41	9.29	10.88	8.13	7.51	11.71	11.61	9.93
152.32																10.31	9.63	10.99	10.31	11.67	12.01	9.29	15.41	9.29	10.88	8.13	7.51	11.71	11.61	9.93
152.66																10.31	9.63	10.99	10.31	11.67	11.67	9.29	15.41	9.29	10.88	8.13	7.51	11.71	11.82	9.93
153																10.31	9.63	10.99	10.31	11.67	11.67	9.29	15.07	9.29	10.88	8.13	7.51	11.71	11.82	9.93
153.34																10.31	9.63	10.99	10.31	11.67	11.67	9.29	15.07	9.29	10.88	8.13	7.51	11.71	11.82	9.93
153.68																10.31	9.63	10.99	10.31	11.67	11.67	9.29	15.07	9.29	10.88	8.13	7.51	11.71	11.82	9.93
154.02																10.31	9.63	10.99	9.97	11.67	11.33	9.29	15.07	9.29	10.88	8.13	7.51	11.71	11.82	9.93
154.36																10.31	9.63	10.99	9.97	11.67	11.33	9.29	14.73	9.29	10.88	8.34	7.51	11.71	12.03	9.93
154.7																10.31	9.63	10.99	9.97	11.33	11.33	9.29	14.73	9.29	10.88	8.55	7.51	11.71	11.82	9.93
155.04																10.31	9.63	10.99	9.97	11.33	11.33	9.29	14.39	9.29	10.88	8.55	7.51	11.71	12.03	9.93
155.38																10.31	9.63	10.99	9.97	10.99	11.33	9.29	14.39	9.29	10.67	8.55	7.51	11.71	12.03	9.93
155.72																10.31	9.63	10.99	9.97	10.99	10.99	9.29	14.39	9.29	10.46	8.55	7.51	11.71	12.03	9.93
156.06																10.31	9.63	10.99	9.97	10.99	10.99	9.29	14.39	9.29	10.46	8.55	7.51	11.71	12.03	9.93
156.4																10.31	9.63	10.99	9.97	10.99	10.99	9.29	14.39	9.29	10.46	8.55	7.51	11.71	12.03	9.93
156.74																10.31	9.63	10.99	9.97	10.65	10.99	9.29	14.39	9.29	10.46	8.55	7.51	11.71	12.03	9.93
157.08																10.31	9.63	10.99	9.97	10.65	10.99	9.29	14.39	9.29	10.46	8.76	7.72	11.71	12.03	9.93
157.42																10.31	9.63	10.99	9.97	10.65	10.65	9.29	14.39	9.29	10.46	8.97	7.51	11.71	12.03	9.93
157.76																10.31	9.29	10.99	9.97	10.65	10.65	9.29	14.39	9.29	10.46	8.97	7.72	11.71	12.03	9.93
158.1																10.31	9.29	10.99	9.97	10.31	10.65	9.29	14.39	9.29	10.46	8.97	7.72	11.71	12.03	9.93
158.44																10.31	9.29	10.99	9.97	9.97	10.65	9.29	14.39	9.29	10.46	8.97	7.72	11.71	12.03	9.93
158.78																10.31	9.29	10.99	9.97	9.97	10.65	9.29	14.39	9.63	10.46	8.97	7.93	11.71	12.03	9.93
159.12																10.31	9.29	10.99	9.97	9.97	10.65	9.29	14.39	9.29	10.25	8.97	7.72	11.71	12.03	9.93
159.46																10.31	9.29	10.99	9.97	9.97	10.65	9.29	14.39	9.63	10.25	8.97	7.93	11.71	12.03	9.93
159.8																10.31	9.29	10.99	9.97	9.63	10.65	9.29	14.39	9.97	10.25	8.97	7.93	11.71	12.03	9.93
160.14																10.31	9.29	10.65	9.97	9.63	10.65	9.29	14.39	9.63	10.25	8.97	7.93	11.71	12.03	9.93
160.48																10.31	9.29	10.65	9.97	9.63	10.65	9.29	14.39	9.97	10.04	9.18	7.93	11.71	12.03	9.93
160.82																10.31	9.29	10.65	9.97	9.63	10.65	9.29	14.39	9.97	9.83	9.39	7.93	11.71	12.03	9.93
161.16																10.31	9.29	10.31	9.97	9.63	10.65	9.29	14.39	9.97	9.83	9.39	8.14	11.71	12.03	9.93
161.5																10.31	8.95	10.31	9.97	9.63	10.65	9.29	14.39	9.97	9.83	9.39	7.93	11.71	12.03	9.93
161.84																10.31	8.95	10.31	9.97	9.63	10.65	9.29	14.39	9.97	9.83	9.39	8.14	11.71	12.03	9.93
162.18																10.31	8.95	10.31	9.97	9.63	10.65	9.29	14.39	10.31	9.83	9.39	8.14	11.71	11.82	9.93
162.52																10.31	8.95	10.31	9.97	9.63	10.65	9.29	14.39	9.97	9.83	9.39	8.14	11.71	11.82	9.93
162.86																10.31	8.95	10.31	9.97	9.63	10.65	9.29	14.39	10.31	9.83	9.39	8.14	11.71	11.82	9.93
163.2																10.31	8.95	9.97	9.97	9.63	10.65	9.29	14.39	10.65	9.62	9.39	8.35	11.71	11.61	9.93
163.54																10.31	8.61	9.97	9.97	9.63	10.65	9.29	14.39	10.31	9.62	9.39	8.14	11.71	11.61	9.93
163.88																10.31	8.61	9.97	9.97	9.63	10.65	9.29	14.39	10.65	9.62	9.39	8.35	11.5	11.4	9.93
164.22																9.97	8.27	9.97	9.97	9.63	10.65	9.29	14.39	10.65	9.62	9.39	8.35	11.5	11.4	9.93
164.56																9.97	8.27	9.97	9.97	9.63	10.65	9.29	14.39	10.99	9.62	9.39	8.35	11.5	11.19	9.93
164.9																9.97	8.27	9.97	9.97	9.63	10.65	9.29	14.05	10.99	9.62	9.39	8.35	11.5	11.19	9.93
165.24																9.97	8.27	9.97	9.97	9.63	10.65	9.29	14.05	10.99	9.62	9.39	8.35	11.5	11.19	9.72
165.58																9.97	8.27	9.97	9.97	9.63	10.65	9.29	14.05	11.33	9.41	9.39	8.35	11.5	11.19	9.72
165.92																9.97	8.27	9.97	9.97	9.63	10.65	9.29	14.05	11.33	9.41	9.39	8.35	11.5	11.19	9.72
166.26																9.97	8.27	9.97	9.97	9.29	10.65	9.29	14.05	11.33	9.41	9.39	8.35	11.5	11.19	9.72
166.6																9.97	7.93	9.97	9.97	9.29	10.65	9.29	14.05	11.33	9.41	9.39	8.35	11.29	11.19	9.72
166.94																9.97	7.93	9.63	9.97	8.95	10.65	9.29	14.05	11.33	9.2	9.39	8.35	11.29	11.19	9.72
167.28																9.97	7.93	9.29	9.97	8.95	10.65	9.29	14.05	11.33	9.2	9.39	8.35	11.29	11.19	9.72
167.62																9.97	7.93	9.29	9.97	8.95	10.65	9.29	14.05	11.33	9.2	9.39	8.35	11.29	11.19	9.72
167.96																9.97	7.93	9.29	9.63	8.95	10.65	9.29	14.05	11.33	9.2	9.39	8.56	11.29	11.19	9.72
168.3																9.97	7.93	9.29	9.63	8.95	10.65	9.29	14.05	11.33	9.2	9.39	8.35	11.29	11.19	9.72
168.64																9.97	7.93	9.29	9.63	8.95	10.65	9.29	14.05	11.33	9.2	9.39	8.56	11.29	11.19	9.72
168.98																9.97	7.93	9.29	9.63	8.95	10.65	9.29	14.05	11.33	9.2	9.39	8.56	11.29	11.19	9.72
169.32																9.97	7.93	9.29	9.63	8.95	10.65	9.29	14.05	11.33	9.2	9.6	8.56	11.08	11.19	9.72
169.66																9.97	7.93	9.29	9.63	8.95	10.65	9.29	14.05	11.33	9.2	9.81	8.56	11.08	11.19	9.72
170																9.97	7.93	9.29	9.63	8.95	10.65	9.29	14.05	11.33	9.2	9.81	8.56	11.08	11.19	9.72
170.34																9.97	7.93	9.29	9.63	8.95	10.65	9.29	14.05	11.33	9.2	9.81	8.56	11.08	11.19	9.72
170.68																9.97	7.93	8.95	9.63	8.95	10.65	9.29	14.05	11.67	9.2	9.81	8.56	10.87	11.19	9.72
171.02																9.97	7.93	8.95	9.63	8.95	10.65	9.29	14.05	11.33	9.2	9.81	8.56	10.87	11.19	9.72
171.36																9.97	7.93	8.95	9.63	8.95	10.65	9.29	14.05	11.67	9.2	9.81	8.56	10.87	10.98	9.72
171.7																9.97	7.93	8.95	9.63	8.95	10.65	9.29	14.05	11.67	9.2	9.81	8.56	10.66	10.98	9.72
172.04																9.97	7.93	8.95	9.63	8.95	10.65	9.29	14.05	11.67	8.99	9.81	8.56	10.66	10.98	9.72
172.38																9.97	7.93	8.95	9.63	8.95	10.65	9.29	14.05	11.67	8.99	9.81	8.56	10.66	10.98	9.72
172.72																9.97	7.93	8.95	9.63	8.95	10.65	9.29	14.05	11.67	8.99	9.81	8.56	10.66	10.98	9.72
173.06																9.97	7.93	8.95	9.63	8.95	10.65	9.29	14.05	11.67	8.99	9.81	8.56	10.66	10.98	9.72
173.4																9.97	7.93	8.95	9.63	8.95	10.65	9.63	14.05	11.67	8.99	9.81	8.56	10.66	10.98	9.72
173.74																9.97	7.93	8.95	9.63	8.95	10.65	9.63	14.05	11.67	8.99	9.81	8.56	10.66	10.98	9.72
174.08																9.97	7.93	8.95	9.63	8.95	10.99	9.63	14.05	11.67	8.99	9.81	8.56	10.66	10.98	9.72
174.42																9.97	7.93	8.95	9.63	8.95	10.99	9.63	14.05	11.67	8.99	9.81	8.56	10.66	10.77	9.93
174.76																9.97	7.93	8.95	9.63	8.95	10.99	9.63	14.05	11.67	8.78	9.81	8.56	10.66	10.77	9.72
175.1																9.97	7.93	8.95	9.63	8.95	10.99	9.63	14.05	11.67	8.78	9.81	8.56	10.66	10.56	9.93
175.44																9.97	7.93	8.95	9.63	8.95	10.99	9.63	14.05	11.67	8.57	9.81	8.56	10.66	10.56	9.93
175.78																9.97	7.93	8.95	9.63	8.95	10.99	9.63	14.05	11.67	8.57	9.81	8.56	10.66	10.56	9.93
176.12																9.97	7.93	8.95	9.63	8.95	10.99	9.63	14.05	11.67	8.57	9.81	8.56	10.66	10.56	9.93
176.46																9.97	7.93	8.95	9.63	8.95	10.99	9.63	14.05	11.67	8.57	9.81	8.56	10.45	10.56	9.93
176.8																9.97	7.93	8.95	9.63	8.95	10.99	9.63	14.05	11.67	8.57	10.02	8.56	10.45	10.56	9.93
177.14																9.97	7.93	8.95	9.63	8.95	11.33	9.63	14.39	11.67	8.57	10.23	8.56	10.45	10.56	9.93
177.48																9.97	7.93	8.95	9.63	8.95	11.33	9.63	14.39	11.67	8.36	10.23	8.56	10.45	10.56	10.14
177.82																9.97	7.93	8.95	9.63	8.95	11.33	9.63	14.39	11.67	8.36	10.23	8.56	10.45	10.35	10.14
178.16																9.97	7.93	8.95	9.63	8.95	11.33	9.63	14.39	11.67	8.36	10.23	8.56	10.45	10.35	10.35
178.5																9.97	7.93	8.95	9.63	8.95	11.33	9.63	14.39	11.67	8.36	10.23	8.56	10.45	10.35	10.35
178.84																9.97	7.93	8.95	9.63	9.29	11.33	9.63	14.73	12.01	8.36	10.44	8.56	10.24	10.35	10.35
179.18																9.97	7.93	8.95	9.63	9.29	11.33	9.63	14.73	12.01	8.36	10.23	8.56	10.24	10.35	10.35
179.52																9.97	7.93	8.95	9.63	9.29	11.33	9.63	15.07	12.01	8.15	10.44	8.56	10.24	10.35	10.56
179.86																9.97	7.93	8.95	9.63	9.63	11.33	9.63	14.73	12.01	8.15	10.65	8.56	10.24	10.35	10.35
180.2																9.63	7.93	8.95	9.63	9.29	11.33	9.63	15.07	12.01	8.15	10.44	8.56	10.24	10.35	10.56
180.54																9.63	7.93	8.95	9.63	9.97	11.33	9.63	15.07	12.01	8.15	10.65	8.56	10.03	10.35	10.56
180.88																9.63	7.93	8.95	9.63	9.63	11.33	9.63	15.07	12.35	8.15	10.65	8.56	10.03	10.35	10.56
181.22																9.63	7.93	8.95	9.63	9.97	11.33	9.63	15.07	12.35	8.15	10.65	8.56	10.03	10.35	10.56
181.56																9.63	7.93	8.95	9.63	9.97	11.67	9.63	15.07	12.35	8.15	10.65	8.56	10.03	10.35	10.56
181.9																9.63	7.93	8.95	9.63	9.97	11.33	9.63	15.41	12.35	8.15	10.65	8.56	9.82	10.35	10.77
182.24																9.63	7.93	8.95	9.63	10.31	11.67	9.63	15.41	12.35	8.15	10.65	8.56	9.82	10.35	10.77
182.58																9.63	7.93	8.95	9.63	10.31	11.67	9.63	15.41	12.35	8.15	10.65	8.56	9.82	10.14	10.77
182.92																9.63	7.93	8.95	9.97	10.31	11.67	9.63	15.41	12.35	8.15	10.65	8.56	9.82	10.14	10.77
183.26																9.63	8.27	8.95	9.63	10.31	11.67	9.63	15.41	12.35	8.15	10.65	8.56	9.82	10.14	10.77
183.6																9.63	8.27	8.95	9.97	10.31	11.67	9.63	15.41	12.35	8.15	10.65	8.56	9.61	10.14	10.77
183.94																9.63	8.27	8.95	9.97	10.31	11.67	9.63	15.41	12.35	8.15	10.65	8.56	9.61	10.14	10.77
184.28																9.63	8.61	9.29	10.31	10.31	11.67	9.63	15.41	12.35	8.15	10.65	8.56	9.61	10.14	10.77
184.62																9.63	8.61	8.95	10.31	10.31	11.67	9.63	15.41	12.35	8.15	10.65	8.56	9.61	10.14	10.77
184.96																9.63	8.61	9.63	10.31	10.65	11.67	9.63	15.41	12.35	8.15	10.65	8.56	9.61	10.14	10.77
185.3																9.63	8.61	9.63	10.65	10.65	11.67	9.63	15.41	12.35	8.15	10.65	8.56	9.61	10.14	10.77
185.64																9.63	8.95	9.63	10.31	10.99	11.67	9.63	15.41	12.35	8.15	10.65	8.56	9.61	10.14	10.77
185.98																9.63	8.95	9.63	10.65	10.65	11.67	9.63	15.41	12.35	8.15	10.65	8.56	9.61	10.14	10.77
186.32																9.63	8.95	9.63	10.65	10.99	11.67	9.63	15.41	12.35	8.15	10.65	8.56	9.61	10.14	10.77
186.66																9.63	8.95	9.63	10.65	10.99	11.67	9.63	15.41	12.35	8.15	10.65	8.56	9.4	10.14	10.77
187																9.63	8.95	9.63	10.99	10.99	11.67	9.63	15.75	12.35	8.15	10.65	8.56	9.4	10.14	10.77
187.34																9.63	8.95	9.63	10.65	10.99	11.67	9.63	15.75	12.35	8.15	10.65	8.56	9.4	10.14	10.77
187.68																9.63	8.95	9.63	10.99	10.99	11.67	9.63	15.75	12.35	8.15	10.65	8.56	9.4	10.14	10.77
188.02																9.63	8.95	9.97	10.99	10.99	11.67	9.63	15.75	12.35	8.15	10.65	8.56	9.4	10.14	10.77
188.36																9.63	8.95	9.97	10.99	10.99	11.67	9.63	15.75	12.35	8.15	10.65	8.56	9.4	10.14	10.77
188.7																9.29	8.95	9.97	10.99	10.99	11.67	9.63	16.09	12.35	8.15	10.65	8.56	9.4	10.14	10.98
189.04																9.29	8.95	9.97	11.33	11.33	11.67	9.63	16.43	12.35	8.15	10.65	8.56	9.4	10.14	10.98
189.38																9.29	8.95	9.97	10.99	11.33	11.67	9.63	16.43	12.35	8.15	10.65	8.56	9.4	10.14	10.98
189.72																9.29	9.29	9.97	11.67	11.33	11.67	9.63	16.43	12.35	8.15	10.65	8.56	9.19	10.14	10.98
190.06																9.29	9.29	9.97	11.33	11.33	11.67	9.63	16.77	12.35	8.15	10.65	8.56	9.19	10.14	10.98
190.4																9.29	9.29	9.97	11.67	11.33	11.67	9.63	16.43	12.01	8.15	10.65	8.56	9.19	10.14	10.98
190.74																9.29	9.29	9.97	11.67	11.33	11.67	9.63	16.77	12.01	8.15	10.65	8.56	9.19	10.14	10.98
191.08																9.29	9.29	9.97	11.67	11.33	11.67	9.63	16.77	12.01	8.36	10.65	8.56	9.19	10.14	10.98
191.42																9.29	9.29	9.97	11.67	11.33	11.67	9.63	16.77	12.01	8.15	10.65	8.56	9.19	10.14	10.98
191.76																9.29	9.63	9.97	11.67	11.33	11.67	9.63	16.77	12.01	8.36	10.65	8.56	9.19	10.14	10.98
192.1																9.29	9.29	9.97	11.67	11.33	11.67	9.63	16.77	12.01	8.36	10.65	8.56	9.19	10.14	11.19
192.44																9.29	9.63	9.97	11.67	11.33	11.67	9.63	16.77	12.01	8.57	10.65	8.56	9.19	10.14	10.98
192.78																9.29	9.63	9.97	11.67	11.33	11.67	9.63	16.77	12.01	8.36	10.65	8.56	9.19	10.14	11.19
193.12																9.29	9.63	9.97	11.67	11.33	11.67	9.63	16.77	11.67	8.57	10.65	8.56	9.19	10.14	11.19
193.46																9.29	9.63	9.97	12.01	11.33	11.67	9.63	16.77	11.67	8.78	10.65	8.56	9.19	10.14	11.19
193.8																9.29	9.63	9.97	12.01	11.33	11.67	9.63	16.77	11.33	8.78	10.65	8.77	9.19	10.14	11.19
194.14																9.29	9.97	9.97	12.01	11.33	11.67	9.63	16.77	11.33	8.78	10.65	8.56	9.19	10.14	11.19
194.48																9.29	9.63	9.97	12.01	11.33	11.67	9.63	16.77	11.33	8.78	10.65	8.77	9.19	10.14	11.4
194.82																9.29	9.97	9.97	12.01	11.33	11.67	9.63	16.77	11.33	8.78	10.65	8.77	9.19	10.14	11.19
195.16																9.29	9.97	9.97	12.01	11.33	11.67	9.63	16.77	10.99	8.78	10.65	8.98	9.19	10.14	11.4
195.5																9.29	9.97	9.97	12.01	11.33	11.67	9.63	16.77	10.99	8.78	10.65	8.77	9.19	10.14	11.4
195.84																9.29	10.31	9.97	12.01	11.33	11.67	9.63	16.77	10.99	8.78	10.65	8.98	9.19	10.14	11.4
196.18																9.29	9.97	9.97	12.01	11.67	11.67	9.63	17.11	10.99	8.78	10.65	8.98	9.19	10.14	11.4
196.52																9.29	10.31	9.97	12.01	11.33	11.67	9.63	16.77	10.65	8.78	10.65	9.19	9.19	10.14	11.4
196.86																9.29	10.31	9.97	12.01	12.01	11.67	9.97	17.45	10.65	8.78	10.65	8.98	9.19	10.14	11.4
197.2																9.29	10.31	9.97	12.01	11.67	11.67	9.63	17.45	10.65	8.78	10.65	9.19	9.19	10.14	11.4
197.54																9.29	10.31	9.97	12.01	12.01	11.67	9.97	17.45	10.65	8.78	10.65	9.19	9.19	10.14	11.4
197.88																9.29	10.31	9.97	12.69	12.01	11.67	10.31	17.45	10.31	8.99	10.65	9.19	9.19	10.14	11.4
198.22																9.29	10.31	9.97	12.35	12.01	11.67	9.97	17.45	10.31	8.78	10.65	9.19	9.19	10.14	11.4
198.56																9.29	10.31	9.97	12.69	12.01	11.67	10.31	17.45	10.31	8.99	10.65	9.19	9.19	10.14	11.4
198.9																9.29	10.31	9.97	12.69	12.01	11.67	10.31	17.45	9.97	8.99	10.65	9.19	9.19	10.14	11.4
199.24																9.29	10.31	9.97	12.69	12.01	11.67	10.31	17.45	9.97	8.99	10.65	9.19	9.19	10.14	11.4
199.58																9.29	10.31	9.97	12.69	12.35	11.67	10.65	17.45	9.97	8.99	10.65	9.19	9.19	10.14	11.4
199.92																9.29	10.31	9.97	12.69	12.35	11.67	10.65	17.45	9.97	8.99	10.86	9.19	9.19	10.14	11.4
200.26																9.29	10.65	9.97	12.69	12.35	11.67	10.65	17.45	9.97	8.99	11.07	9.19	9.19	10.14	11.4
200.6																9.29	10.65	9.97	12.69	12.69	11.67	10.99		9.97	8.99	11.07	9.19	9.19	10.14	11.4
200.94																9.29		9.97	12.69	12.35	11.67	11.33		9.97	8.99	11.07	9.19	9.19	10.14	11.4
201.28																9.29		9.97	12.69	12.69	11.67	10.99		9.97	8.99	11.07	9.19	9.19	10.14	11.4
201.62																9.29		9.97	13.03	12.69	11.67	11.33		9.97	8.99	11.07	9.19	9.19	10.14	11.4
201.96																9.29		9.97	13.03	12.69	11.67	11.33		9.97	8.99	11.07	9.19	9.19	10.14	11.4
202.3																9.29		9.97	13.03	12.69	11.67	11.33		9.97	8.99	11.07	9.19	9.19	10.14	11.4
202.64																9.29		9.97	13.03	12.69	11.67	11.33		9.97	9.2	11.07	9.19	9.19	10.14	11.4
202.98																9.29		9.97	13.03	12.69	11.67	11.33		9.97	9.41	11.07	9.19	9.19	10.14	11.4
203.32																9.29		9.97	13.37	13.03	11.67	11.33		9.97	9.41	11.07	9.19	9.19	10.14	11.4
203.66																9.29		9.97	13.03	12.69	11.67	11.33		9.97	9.41	11.07	9.19	9.19	10.14	11.4
204																9.29		9.97	13.37	13.03	11.67	11.33		9.97	9.41	11.07	9.19	9.19	10.14	11.4
204.34																9.29		9.97	13.37	13.03	11.67	11.33		9.97	9.41	11.07	9.19	9.19	10.14	11.4
204.68																8.95		9.97	13.71	13.03	11.67	11.33		9.97	9.41	11.07	9.19	9.19	10.14	11.4
205.02																8.95		10.31	13.37	13.03	11.67	11.33		9.97	9.41	11.07	9.4	9.19	10.14	11.4
205.36																8.95		9.97	13.71	13.03	11.67	11.33		9.97	9.41	11.07	9.19	9.19	10.14	11.4
205.7																8.95		10.65	13.71	13.03	11.67	11.33		9.97	9.41	11.07	9.61	9.19	10.14	11.4
206.04																8.95		10.65	13.71	13.03	12.01	11.33		9.97	9.41	11.07	9.4	9.19	10.14	11.4
206.38																8.95		10.65	13.71	13.03	12.01	11.33		9.97	9.41	11.07	9.82	9.4	10.14	11.4
206.72																8.61		10.65	13.71	13.03	12.01	11.33		9.97	9.41	11.07	9.61	9.19	10.14	11.4
207.06																8.27		10.65	13.71	13.03	12.01	11.33		9.97	9.41	11.07	9.82	9.4	10.14	11.4
207.4																8.27		10.99	13.71	13.03	12.01	11.33		9.97	9.41	11.07	9.82	9.4	10.14	11.4
207.74																8.27		10.65	13.71	13.03	12.35	11.33		9.97	9.41	11.07	10.03	9.4	10.14	11.4
208.08																8.27		10.99	13.71	13.03	12.35	11.33		9.97	9.41	11.07	10.03	9.4	10.35	11.4
208.42																		10.99	13.71	13.03	12.35	11.33		9.97	9.41	11.07	10.24	9.4	10.35	11.4
208.76																		11.33	13.71	13.03	12.35	11.33		9.97	9.41	11.07	10.03	9.4	10.56	11.4
209.1																		11.33	14.05	13.03	12.35	11.33		9.97	9.41	11.07	10.24	9.4	10.56	11.4
209.44																		11.33	13.71	13.03	12.35	11.33		9.97	9.41	11.07	10.24	9.4	10.56	11.4
209.78																		11.33	14.05	13.03	12.35	11.33		9.97	9.41	11.07	10.45	9.4	10.77	11.4
210.12																		11.33	14.05		12.35	11.33		9.97	9.41	11.07	10.45	9.4	10.98	11.4
210.46																		11.33	14.05		12.35	11.33		9.97	9.41	11.07	10.45	9.4	11.19	11.4
210.8																		11.33	14.05		12.35	11.33		9.97	9.41	11.07	10.66	9.4	10.98	11.4
211.14																		11.33	14.05		12.35	11.33		9.97	9.41	11.07	10.66	9.4	11.19	11.4
211.48																		11.33	14.05		12.35	11.33		9.97	9.41	11.07	10.66	9.4	11.19	11.4
211.82																		11.33	14.05		12.35	11.33		9.97	9.41	11.07	10.66	9.61	11.19	11.4
212.16																		11.33	14.05		12.35	11.33		9.97	9.41	11.07	10.66	9.61	11.19	11.4
212.5																		11.33	14.05		12.35	11.33		9.97	9.41	11.07	10.66	9.82	11.19	11.4
212.84																		11.33	14.05		12.35	11.33		9.97	9.41	11.07	10.66	10.03	11.19	11.4
213.18																		11.33			12.35	11.33		9.97	9.41	11.07	10.66	10.03	11.19	11.4
213.52																		11.33			12.35	11.33		9.97	9.41	11.07	10.66	10.03	11.19	11.4
213.86																		11.33			12.35	11.33		9.97	9.41	11.07	10.66	10.24	11.19	11.4
214.2																		11.33			12.35	11.33		9.97	9.41	11.07	10.66	10.03	11.19	11.4
214.54																		11.33			12.35	11.33		10.31	9.41	11.07	10.66	10.24	11.19	11.4
214.88																		11.33			12.35	11.33		9.97	9.41	11.07	10.66	10.24	11.19	11.4
215.22																		11.33			12.35	11.33		10.31	9.41	11.07	10.66	10.24	11.19	11.4
215.56																		11.33			12.35	11.33		10.31	9.41	11.07	10.66	10.24	11.19	11.4
215.9																		11.33			12.35	11.33		10.31	9.41	11.07	10.66	10.24	11.19	11.4
216.24																		10.99			12.35	11.67		10.65	9.41	11.07	10.66	10.24	11.19	11.4
216.58																		10.99			12.35	11.67		10.65	9.41	11.07	10.66	10.24	11.19	11.4
216.92																		10.99			12.35	11.67		10.65	9.41	11.07	10.66	10.24	11.4	11.4
217.26																		10.99			12.35	11.67		10.65	9.41	11.07	10.66	10.24	11.4	11.4
217.6																		10.99			12.35	11.67		10.65	9.41	11.07	10.66	10.24	11.4	11.61
217.94																		10.65			12.35	11.67		10.99	9.62	11.07	10.66	10.45	11.4	11.4
218.28																		10.65			12.35	11.67		11.33	9.62	11.07	10.66	10.45	11.4	11.61
218.62																		10.31			12.35	12.01		11.33	9.62	11.07	10.66	10.45	11.4	11.61
																					12.35	12.35		11.33	9.62	11.07	10.66	10.66	11.4	11.82
																					12.69	12.35		11.67	9.62	11.07	10.66	10.66	11.4	11.82
																					12.69	12.35		11.67	9.62	11.07	10.45	10.66	11.4	11.82
																					12.69	12.35		11.67	9.62	11.07	10.45	10.66	11.4	11.82
																					12.69	12.35		12.01	9.62	11.07	10.45	10.66	11.4	11.82
																					12.69	12.35		12.01	9.83	11.49	10.45	10.87	11.4	11.82
																					12.69	12.35		12.35	9.62	11.28	10.45	10.66	11.4	11.82
																					12.69	12.35		12.01	10.04	11.07	10.45	10.87	11.4	11.82
																					12.69	12.35		12.35	9.83	11.49	10.45	10.87	11.61	11.82
																					12.69	12.35		12.35	10.04	11.49	10.24	10.87	11.82	11.82
																					12.69	12.35		12.35	10.04	11.49	10.24	10.87	11.82	11.82
																					12.69	12.69		12.35	10.04	11.49	10.24	10.87	11.82	11.82
																					12.69	12.69		12.35	10.04	11.49	10.24	11.08	11.82	11.82
																					12.69	12.69		12.35	10.04	11.49	10.24	11.08	11.82	11.82
																					12.69	12.69		12.35	10.04	11.49	10.24	11.08	11.82	11.82
																					12.69	12.69		12.35	10.04	11.49	10.24	11.08	11.82	11.82
																					12.69	13.03		12.35	10.04	11.49	10.24	11.08	11.82	11.82
																					12.69	12.69		12.35	10.04	11.49	10.24	11.08	11.82	11.82
																					12.69	13.03		12.35	10.25	11.49	10.24	11.08	11.82	11.82
																					12.69	13.03		12.35	10.04	11.49	10.24	11.08	11.82	11.82
																					12.69	13.37		12.35	10.25	11.49	10.24	11.08	11.82	11.82
																						13.37		12.35	10.25	11.49	10.24	11.08	11.82	11.82
																						13.37		12.35	10.25	11.49	10.03	11.08	11.82	11.82
																						13.37		12.35	10.25	11.49	10.03	11.29	11.82	11.82
																						13.37		12.35	10.25	11.49	10.03	11.08	11.82	11.82
																						13.37		12.35	10.25	11.49	10.03	11.29	11.82	11.82
																						13.37		12.35	10.25	11.49	9.82	11.29	11.82	11.82
																						13.37		12.35	10.25	11.49	9.82	11.5	11.82	11.82
																						13.37		12.35	10.46	11.49	9.82	11.29	11.82	11.82
																						13.37		12.35	10.25	11.49	9.82	11.5	11.82	11.82
																						13.37		12.35	10.67	11.49	9.82	11.5	11.82	11.82
																						13.37		12.35	10.46	11.49	9.82	11.71	11.82	11.82
																						13.37		12.35	10.67	11.49	9.82	11.71	11.82	11.82
																						13.37		12.35	10.67	11.49	9.82	11.92	11.82	11.82
																						13.37		12.35	10.67	11.49	9.82	11.92	11.82	11.82
																						13.37		12.35	10.88	11.49	9.82	11.92	11.82	11.82
																						13.37		12.35	10.88	11.49	9.82	12.13	11.82	11.82
																						13.37		12.35	11.09	11.49	9.82	11.92	11.82	11.82
																						13.37		12.35	10.88	11.49	9.82	12.13	11.82	11.82
																						13.37		12.35	11.09	11.49	9.82	12.34	11.82	11.82
																						13.37		12.35	11.09	11.49	9.82	12.13	11.82	11.61
																						13.37		12.35	11.3	11.49	9.82	12.34	11.82	11.61
																						13.37		12.35	11.3	11.49	9.82	12.55	11.61	11.61
																						13.37		12.35	11.3	11.49	9.61	12.34	11.61	11.61
																						13.37		12.35	11.3	11.49	9.61	12.55	11.4	11.61
																						13.37		12.35	11.3	11.49	9.61	12.76	11.4	11.61
																						13.37		12.35	11.3	11.49	9.61	12.55	11.4	11.61
																						13.37		12.35	11.51	11.49	9.61	12.76	11.4	11.61
																						13.37		12.01	11.51	11.49	9.61	12.76	11.4	11.4
																						13.37		12.01	11.72	11.49	9.61	12.76	11.4	11.4
																						13.03		12.01	11.72	11.49	9.61	12.76	11.4	11.4
																						13.03		12.01	11.72	11.49	9.61	12.97	11.4	11.4
																						13.03		12.01	11.72	11.49	9.61	12.97	11.19	11.4
																						13.03		12.01	11.72	11.49	9.61	13.18	11.19	11.4
																						13.03		12.01	11.72	11.49	9.61	12.97	11.19	11.19
																						12.69		12.01	11.72	11.49	9.61	13.18	11.19	11.19
																						12.69		12.01	11.72	11.49	9.61	13.18	11.19	11.19
																						12.35		12.01	11.72	11.49	9.61	11.71	11.19	11.19
																						12.35		11.67	11.72	11.49	9.4	11.71	11.19	11.19
																						12.35		11.67	11.72	11.49	9.4	11.71	11.19	11.19
																						12.35		11.67	11.72	11.49	9.4	11.71	11.19	11.19
																						12.35			11.72	11.49	9.4	11.71	11.19	11.19
																						12.35			11.72	11.49	9.4	11.71	11.19	11.19
																						12.35			11.72	11.49	9.4	11.71	10.98	11.19
																						12.01			11.72	11.49	9.4	11.71	10.98	11.19
																						12.01			11.72	11.49	9.4	11.71	10.98	11.19
																						12.01			11.72	11.49	9.4	11.71	10.77	11.19
																						12.01			11.72	11.49	9.4	11.71	10.56	11.19
																						12.01			11.72	11.49	9.4	11.71	10.56	11.4
																						12.01			11.72	11.49	9.4	11.71	10.35	11.19
																						12.01			11.72	11.49	9.4	11.71	10.35	11.4
																						12.01			11.72	11.49	9.4	11.71	10.35	11.4
																						12.01			11.72	11.49	9.4	11.71	10.35	11.4
																						12.01			11.72	11.49	9.19	11.71	10.35	11.61
																						12.01			11.72	11.49	9.19	11.71	10.35	11.61
																						12.01			11.72	11.49	9.19	11.71	10.35	11.61
																						12.01			11.93	11.49	9.19	11.71	10.35	11.82
																						12.01			11.93	11.49	9.19	11.71	10.35	11.61
																						12.01			11.93	11.49	9.19	11.71	10.35	11.82
																						12.01			11.93	11.49	9.19	11.71	10.35	11.82
																						12.01			12.14	11.49	8.98	11.71	10.35	11.82
																						12.01			11.93	11.49	8.98	11.71	10.35	11.82
																						11.67			12.14	11.49	8.77	11.71	10.35	11.82
																						11.67			12.14	11.49	8.77	11.71	10.35	11.82
																						11.67			12.14	11.49	8.77	11.5	10.35	12.03
																						11.67			12.14	11.49	8.77	11.5	10.35	12.03
																						11.67			12.14	11.49	8.77	11.5	10.35	12.03
																						11.33			12.14	11.49	8.77	11.5	10.35	12.03
																						11.33			12.14	11.49	8.77	11.5	10.35	12.03
																						11.33			12.14	11.49	8.77	11.5	10.35	12.03
																						11.33			12.14	11.49	8.77	11.5	10.35	12.03
																						11.33			12.14	11.49	8.77	11.5	10.35	12.03
																						10.99			12.14	11.49	8.77	11.5	10.35	12.24
																						10.99			12.14	11.49	8.77	11.5	10.35	12.24
																						10.99			12.14	11.49	8.77	11.5	10.35
																						10.99			12.14	11.49	8.77	11.5	10.35
																						10.99			12.14	11.49	8.77	11.5	10.35
																						10.99			12.14	11.49	8.77	11.5	10.35
																						10.99			12.14	11.49	8.77	11.5	10.35
																						10.99			12.14	11.49	8.77	11.5	10.35
																						10.99			12.14	11.49	8.77	11.5	10.35
																						10.99			12.14	11.49	8.77	11.5	10.35
																						10.99			12.14	11.49	8.77	11.5	10.35
																						10.99			12.14	11.49	8.77	11.5	10.56
																						10.99			12.14	11.49	8.77	11.5	10.56
																						10.99			12.14	11.49	8.77	11.5	10.56
																						10.99			12.14	11.49	8.77	11.5	10.56
																						10.99			12.14	11.49	8.77	11.5	10.56
																						10.99			11.93	11.49	8.77	11.5	10.56
																						10.99			11.93	11.49	8.77	11.5	10.56
																						10.99			11.93	11.49	8.77	11.5	10.56
																						10.99			11.93	11.49	8.77	11.5	10.56
																						10.99			11.72	11.49	8.77	11.5	10.56
																						10.99			11.72	11.49	8.77	11.5	10.77
																						10.99			11.72	11.49	8.98	11.5	10.98
																						10.99			11.72	11.49	8.98	11.5	10.98
																						10.99			11.72	11.49	8.98	11.5	10.98
																						10.99			11.51	11.49	8.98	11.5	10.98
																						10.99			11.3	11.49	8.98	11.5	10.98
																						10.99			11.09	11.49	8.98	11.5	10.98
																						10.99			10.88	11.49	9.19	11.5	11.19
																						10.99			10.67	11.49	9.19	11.5	11.19
																						10.99			10.67	11.49	9.19	11.5	11.19
																						10.99			10.67	11.49	9.19	11.5	11.19
																						10.99			10.67	11.49	9.19	11.5	11.19
																						10.65			10.67	11.49	9.19	11.5	11.19
																						10.65			10.46	11.49	9.19	11.5	11.19
																						10.65			10.46	11.49	9.19	11.5	11.19
																						10.65			10.46	11.49	9.19	11.5	11.19
																						10.65			10.46	11.49	9.4	11.5	11.19
																						10.65			10.25	11.49	9.19	11.5	11.19
																						10.65			10.04	11.49	9.4	11.5	11.19
																						10.31			10.04	11.49	9.4	11.5	11.19
																						9.97			10.04	11.49	9.4	11.5	11.19
																						9.97			10.04	11.49	9.4	11.5	11.19
																						9.97			10.04	11.49	9.4	11.5	11.19
																						9.97			10.04	11.49	9.61	11.5	11.19
																						9.97			10.04	11.49	9.4	11.5	11.19
																						9.97			10.04	11.49	9.61	11.5
																						9.97			10.04	11.49	9.61	11.5
																						9.97			10.04	11.49	9.61	11.5
																						9.97			9.83	11.49	9.61	11.5
																						9.97			9.83	11.49	9.61	11.5
																						9.97			9.83	11.49	9.61	11.5
																						9.97			9.83	11.49	9.61	11.5
																						9.97			9.83	11.49	9.82	11.5
																						9.97			9.83	11.49	9.82	11.5
																						9.97			9.83	11.49	9.82	11.5
																						9.97			9.83	11.49	9.82	11.5
																						10.31			9.83	11.49	9.82	11.5
																						9.97			9.83	11.49	9.82	11.5
																						10.31			9.83	11.49	9.82	11.5
																						10.31			9.83	11.49	9.82	11.5
																						10.31			9.83	11.49	9.82	11.5
																						10.31			9.83	11.49	9.82	11.5
																						10.31			9.83	11.49	9.82	11.5
																						10.31			9.83	11.49	9.82	11.5
																						10.31			9.83	11.49	9.82	11.5
																						10.31			9.83	11.49	9.82	11.5
																						10.31			9.83	11.49	9.82	11.5
																						10.31			9.83	11.49	9.82	11.5
																						10.31			9.83	11.49	10.03	11.5
																						10.31			9.83	11.49	10.03	11.5
																						10.31			9.83	11.49	10.03	11.5
																						10.31			9.83	11.49	10.03	11.5
																						10.31			9.83		10.03	11.5
																						10.31			9.83		10.03
																						10.31			10.04		10.03
																						10.31			10.04		10.03
																						10.31			10.04		10.24
																						10.31			10.25		10.03
																						10.31			10.25		10.24
																						10.31			10.25		10.24
																						10.31			10.46		10.24
																						10.31			10.46		10.24
																						10.31			10.46		10.24
																						10.31			10.67		10.24
																						10.31			10.88		10.24
																						10.31			10.88		10.24
																						10.31			10.88		10.24
																						10.31			10.88		10.24
																						10.31			10.88		10.24
																						10.31			10.88		10.24
																						10.31			10.88
																						10.31			10.88
																						10.31			10.88
																						10.31			10.88
																						10.31			10.88
																						10.31			10.88
																						10.31			11.09
																						10.31			11.09
																						10.31			11.09
																						10.31			11.09
																						10.31			11.09
																						10.31			11.09
																						10.31			11.3
																						10.31			11.3
																						10.31
																						10.31
																						10.31
																						10.31
																						10.31
																						10.31
																						10.31
																						10.31
