# Supplementary material for: Force transmission is a master regulator of mechanical cell competition
Source: Nat Mater. 2025 Mar 14;24(6):966–76. doi: 10.1038/s41563-025-02150-9 (PMC12133594; doi:10.1038/s41563-025-02150-9)
Supplement: Supplementary file 18 — Statistical source data. [file 41563_2025_2150_MOESM18_ESM.xlsx]

## Sheet: ED Fig. 1 a
Extended Data Figure 1 a: Alpha-catenin junction intensity, normalized to WT cells
position	WT																E-cad OE
0	0.0157118	0.0411363	0.025335	0.0329064	0.0435969	0.0600263	0.0363284	0.0654442	0.027601	0.0223842	0.0225722	0.0164105	0.0330378	0.0227644	0.0523112		0.0208186	0.014486	0.0282619	0.0339869	0.0149844	0.0369187	0.0119622	0.0132865	0.0142824	0.0177898	0.0141585	0.0164031	0.026009	0.0283637	0.01978
0.03529	0.0177365	0.0438539	0.022656	0.0355805	0.0422619	0.0547151	0.0352167	0.0686527	0.0273465	0.0224984	0.0195008	0.0155821	0.0311215	0.02178	0.0433112		0.022133	0.0150837	0.0264269	0.0406314	0.013197	0.0315394	0.0133473	0.0148251	0.0162233	0.0191839	0.0134655	0.0144803	0.0241741	0.0266018	0.020835
0.07058	0.0200616	0.0451535	0.0204754	0.0363186	0.0434688	0.050078	0.0329253	0.0722882	0.0266601	0.0225181	0.0176593	0.016844	0.0306642	0.0196814	0.0356076		0.0224778	0.016376	0.0258752	0.0438194	0.0114688	0.0260985	0.0147808	0.0185476	0.0198933	0.0194606	0.0126634	0.0129015	0.0213366	0.0241182	0.0227192
0.10587	0.0220575	0.0457323	0.0194237	0.0358128	0.0461946	0.0474195	0.0300476	0.0716018	0.0257759	0.0222135	0.0178317	0.0209064	0.0301642	0.0179713	0.0308251		0.0215903	0.0175468	0.0261363	0.0433432	0.0105345	0.0228834	0.0160534	0.023986	0.0230476	0.0179064	0.0126429	0.0119097	0.0187307	0.021353	0.0252447
0.14116	0.0231412	0.045913	0.0199737	0.0350616	0.0479228	0.0451749	0.027803	0.0654048	0.0248571	0.0225665	0.0195616	0.0264893	0.0290452	0.0179483	0.0282611		0.0195829	0.0176856	0.0265714	0.0416782	0.0105279	0.0224836	0.0170846	0.029225	0.0237094	0.014803	0.0134967	0.0117529	0.0178883	0.01872	0.0281248
0.17645	0.0227767	0.0460271	0.0199737	0.0349113	0.0465755	0.0451905	0.0271585	0.0573818	0.0238259	0.0237726	0.0219754	0.030766	0.027702	0.0192094	0.0264179		0.0172948	0.0167447	0.026266	0.0412603	0.0112923	0.0243333	0.0179154	0.0325222	0.0218432	0.0116798	0.0147036	0.0126864	0.0196199	0.0165961	0.0307471
0.21174	0.0209163	0.04622	0.0254893	0.0352972	0.0423062	0.0445903	0.0286429	0.0520287	0.0224943	0.0260509	0.0244286	0.0313169	0.0270928	0.0205805	0.0242874		0.0149072	0.0156108	0.0255427	0.0424548	0.0122036	0.0265936	0.0183998	0.0327923	0.0190501	0.0103087	0.0156075	0.0149171	0.0232578	0.015211	0.0318145
0.24704	0.0178686	0.0458046	0.0279737	0.0358358	0.0371026	0.0427365	0.0313883	0.0510755	0.0212159	0.0283522	0.0264187	0.0276429	0.0276363	0.0212496	0.021931		0.0135	0.0148883	0.0245837	0.0429294	0.0128571	0.0272414	0.0181232	0.030555	0.0170591	0.0117397	0.0161946	0.0179967	0.027431	0.0143867	0.0309943
0.28233	0.0144179	0.044312	0.0282726	0.0358547	0.0329236	0.0397849	0.0337176	0.0521133	0.0199048	0.0296486	0.0279647	0.0214163	0.0285255	0.0208654	0.0204795		0.0140879	0.0147135	0.0243251	0.0408456	0.0130903	0.0257898	0.0169754	0.0272816	0.0164918	0.0153662	0.0169885	0.0209778	0.0305287	0.0141388	0.0286338
0.31762	0.0115993	0.0414368	0.0260082	0.0352085	0.0307389	0.0361544	0.0341051	0.0521749	0.0196231	0.0294901	0.029633	0.0154778	0.0294113	0.020101	0.0203613		0.0165181	0.0141453	0.0250731	0.0360099	0.013436	0.0228916	0.0153325	0.0243892	0.0170846	0.019431	0.0188489	0.0226322	0.0315764	0.0145665	0.0264458
0.35291	0.0102635	0.0369516	0.022298	0.0339023	0.0300222	0.0327693	0.0326478	0.0497455	0.0199803	0.0282282	0.0318998	0.0115969	0.0297874	0.0197611	0.021532		0.0190263	0.0129795	0.0264516	0.0297824	0.0143809	0.0202504	0.013908	0.0226864	0.0184343	0.0221929	0.0218809	0.0221897	0.0307783	0.0155123	0.0250952
0.3882	0.0106248	0.0315854	0.0188399	0.0320805	0.0298998	0.0297882	0.0306117	0.0460878	0.0208251	0.0261215	0.0347085	0.0103038	0.0294417	0.0204557	0.023564		0.0210419	0.0119163	0.0274138	0.0238218	0.016119	0.0186141	0.0134844	0.0220254	0.0198629	0.0225928	0.0251667	0.0200468	0.0290911	0.0169392	0.0249926
0.42349	0.012225	0.0267315	0.0172356	0.0297792	0.0298941	0.0281568	0.0297989	0.0431215	0.0212635	0.0242217	0.0374212	0.0105993	0.0291519	0.0221979	0.0255714		0.0220197	0.0113415	0.0274696	0.0192898	0.018436	0.0182562	0.0141929	0.0230919	0.0207545	0.0205813	0.026844	0.0177381	0.0276626	0.01817	0.0261626
0.45878	0.0143662	0.023477	0.018211	0.0267685	0.0304351	0.0270632	0.0306445	0.0417348	0.0209885	0.0222578	0.0388818	0.0114072	0.0289737	0.0245484	0.0273514		0.0220862	0.011647	0.0276264	0.0164286	0.0205813	0.0190796	0.0156585	0.0260008	0.0208021	0.0173177	0.0255887	0.0165862	0.0272627	0.0184245	0.0282808
0.49407	0.0161207	0.022463	0.0219516	0.0231823	0.0317151	0.0259442	0.0328062	0.041477	0.0204836	0.0207783	0.0383448	0.0124089	0.0289729	0.0264951	0.0296125		0.0218013	0.0123924	0.0290534	0.0151527	0.0222209	0.0207151	0.0169466	0.0302315	0.0204713	0.0145517	0.0217939	0.0168998	0.0279565	0.017697	0.0312906
0.52936	0.0167028	0.0231864	0.027156	0.0202348	0.0335681	0.0245008	0.0350304	0.0415172	0.0202964	0.0196322	0.0359573	0.0132332	0.0286453	0.0273095	0.032537		0.0216888	0.0130862	0.0322184	0.0151363	0.0227225	0.0230131	0.0175542	0.0346798	0.0208276	0.0135082	0.0173177	0.0182061	0.0290296	0.0162176	0.0354622
0.56465	0.0163875	0.0245854	0.0317619	0.0193456	0.0354581	0.0229672	0.0365583	0.0412003	0.021087	0.0191035	0.0325156	0.0140665	0.0277176	0.0267603	0.0359261		0.0216568	0.0141231	0.0357151	0.0153744	0.021968	0.0263333	0.0175764	0.038124	0.0225287	0.0148054	0.0145164	0.0194787	0.0294425	0.0143736	0.0411814
0.59994	0.0159581	0.0253013	0.0341823	0.0215287	0.0373161	0.020876	0.0368686	0.0401987	0.0227792	0.0190895	0.0288432	0.0153563	0.0266297	0.0257496	0.0380493		0.0213473	0.0155205	0.0369901	0.0150008	0.0201823	0.0301437	0.0175558	0.0399992	0.0251699	0.018032	0.0140435	0.0201412	0.0285673	0.0125369	0.0475345
0.63523	0.0162036	0.0243859	0.0342849	0.0257676	0.0396059	0.0195755	0.0358777	0.0383637	0.0248399	0.0193571	0.0253046	0.0174614	0.0264089	0.0252644	0.0378153		0.0207225	0.0176051	0.0352693	0.0133563	0.0180764	0.0335427	0.0176897	0.0402176	0.0279901	0.0224828	0.0147052	0.0202964	0.0263719	0.0110296	0.0532529
0.67053	0.017266	0.0218719	0.0331626	0.0296486	0.0424975	0.019124	0.0339926	0.0355706	0.0262709	0.0193727	0.0224852	0.0199532	0.0286806	0.0258457	0.0353793		0.0198957	0.0198892	0.0318021	0.0111576	0.0163448	0.0354803	0.0179598	0.039537	0.0300394	0.0277184	0.0152947	0.0207258	0.0234401	0.00986864	0.0560657
0.70582	0.0187471	0.0185189	0.0320271	0.0311765	0.0453358	0.0192463	0.0317422	0.0327241	0.0264729	0.0186741	0.020697	0.0214064	0.0335394	0.0270296	0.0326075		0.0188276	0.0214286	0.0292562	0.00924959	0.0154926	0.0350287	0.0179376	0.0389031	0.0304828	0.0321067	0.0151117	0.0223292	0.0208079	0.00931117	0.0550222
0.74111	0.0199819	0.0157209	0.0321322	0.0301018	0.0466059	0.0198924	0.0297282	0.0316314	0.0258998	0.0177742	0.0202693	0.0208998	0.0396642	0.0284154	0.0319023		0.0178424	0.0218514	0.0293703	0.00822989	0.0153145	0.0325583	0.0179384	0.0391798	0.029041	0.0331552	0.0144015	0.0256708	0.0192356	0.00982594	0.0498424
0.7764	0.0204269	0.0147225	0.0333218	0.0279754	0.0451839	0.0214778	0.0283415	0.0338785	0.0244762	0.0174072	0.0210312	0.0187578	0.0448227	0.0302422	0.033922		0.0170386	0.0210082	0.0314992	0.00785961	0.0157053	0.0291954	0.0182701	0.0409122	0.0259852	0.030023	0.0138317	0.0305337	0.0191954	0.0116601	0.0431133
0.81169	0.0201921	0.0157882	0.03489	0.0266059	0.0411347	0.0240903	0.0279302	0.0389918	0.0230517	0.0199121	0.0222061	0.0165	0.0464163	0.0338448	0.0370583		0.0173062	0.0189918	0.0336092	0.00760673	0.0164795	0.0260813	0.0188112	0.0440361	0.0222792	0.0238711	0.0138087	0.0361716	0.0203497	0.0140008	0.0368013
0.84698	0.0196872	0.0180747	0.036069	0.0264302	0.035876	0.0266732	0.0282701	0.0443243	0.0217865	0.0258933	0.0234064	0.0157438	0.0434721	0.0407874	0.0394622		0.0182808	0.0161987	0.0338268	0.00793678	0.0175082	0.0240772	0.0189581	0.0482159	0.01917	0.0179204	0.01422	0.0416338	0.0222241	0.0159934	0.033064
0.88227	0.0192586	0.0203358	0.0362167	0.0267898	0.0310435	0.0281338	0.0297488	0.0464327	0.0210599	0.035124	0.02422	0.0167594	0.0368933	0.0511872	0.0402455		0.0197488	0.0135484	0.0316141	0.00867406	0.0185813	0.0231897	0.0180837	0.0529417	0.0174893	0.0146872	0.0148448	0.045945	0.0241404	0.0172299	0.0321576
0.91756	0.0189885	0.0217898	0.0356199	0.0267069	0.0278801	0.0273448	0.0320378	0.0446921	0.0213194	0.0452989	0.0242972	0.0186174	0.0294081	0.0631437	0.0389943		0.0214253	0.0118826	0.0283177	0.00967323	0.0195238	0.0233186	0.016335	0.0568087	0.0169672	0.0145862	0.0156798	0.048546	0.0256461	0.0176683	0.0340074
0.95285	0.018798	0.022376	0.0342348	0.026234	0.026509	0.0247562	0.0347274	0.0404122	0.0228801	0.0547315	0.023399	0.0199975	0.0237594	0.0736659	0.0363317		0.023592	0.0113259	0.0257931	0.0103736	0.0203621	0.024468	0.0150107	0.0590739	0.0171158	0.0160222	0.0171502	0.0492159	0.0266552	0.0175673	0.0371149
0.98814	0.0184754	0.023133	0.0323112	0.0259343	0.0265747	0.0215846	0.0364146	0.0363678	0.0256437	0.0617438	0.02222	0.0198801	0.02178	0.0799048	0.0332586		0.0260608	0.0113645	0.0255164	0.0110517	0.0210214	0.0259171	0.0152783	0.0601552	0.0174302	0.0172939	0.0188695	0.0481913	0.0273432	0.0174655	0.0390608
1.02343	0.0182578	0.0250197	0.030069	0.0262931	0.0275805	0.0194212	0.0363588	0.0340928	0.0288547	0.0661544	0.0221273	0.0182274	0.023436	0.0805066	0.0305567		0.0287266	0.0110813	0.0269704	0.0114893	0.0217069	0.0268637	0.0175714	0.0617356	0.0179023	0.0179631	0.0196913	0.0455402	0.0279097	0.0173317	0.0390361
1.05872	0.0181724	0.0285534	0.0278629	0.0273136	0.0290747	0.0185107	0.0346199	0.0335131	0.031289	0.0660657	0.0244721	0.0159056	0.026463	0.0766223	0.0289425		0.0313654	0.010298	0.0286445	0.0118054	0.0221363	0.0269828	0.0213498	0.0660944	0.0186765	0.0186461	0.0189434	0.0416396	0.0284631	0.0170911	0.0367529
1.09401	0.0181199	0.0334524	0.0268588	0.0284253	0.0307003	0.0188834	0.0322832	0.0340928	0.0318736	0.0624672	0.0294392	0.0143128	0.0282299	0.0699548	0.0285952		0.0333916	0.00976765	0.0286831	0.0118227	0.0216117	0.0265361	0.0252824	0.0746962	0.0194992	0.0202414	0.0168317	0.0372939	0.0288366	0.0165033	0.0339836
1.12931	0.0178851	0.0386387	0.0274672	0.0288169	0.0324475	0.019431	0.031087	0.0351404	0.0305066	0.0545345	0.0364286	0.0145755	0.0277044	0.0616552	0.0286757		0.0344384	0.010486	0.0269015	0.011477	0.0197709	0.0272619	0.0277906	0.0874442	0.0196609	0.0226905	0.0146617	0.0333227	0.0288522	0.0155312	0.0314417
1.1646	0.0177562	0.0429302	0.029509	0.0280476	0.0342479	0.0193342	0.0311437	0.0360058	0.0283703	0.0454048	0.0443498	0.0170534	0.0258218	0.0538498	0.0284729		0.0342857	0.0126527	0.0243325	0.0108383	0.0168809	0.0298021	0.0280452	0.102357	0.0187315	0.0243703	0.013321	0.0307619	0.0285066	0.0143374	0.0304089
1.19989	0.0182094	0.0452397	0.0320304	0.0261527	0.0364803	0.0186905	0.0319409	0.0361511	0.0268358	0.0367085	0.0515164	0.0211002	0.0242069	0.0472964	0.0279819		0.0330008	0.0153801	0.0226404	0.0105	0.0137939	0.0346051	0.0262455	0.116667	0.0168136	0.0241757	0.0137512	0.0299902	0.0281519	0.0133645	0.0303087
1.23518	0.0194491	0.0447603	0.0337882	0.023702	0.0394425	0.0181108	0.0327365	0.0357044	0.0269581	0.0304606	0.0562011	0.0254721	0.0238005	0.0420558	0.0275197		0.0309204	0.0174228	0.0233826	0.0108571	0.0116248	0.0406593	0.0231634	0.127873	0.0150534	0.022289	0.01583	0.0304171	0.0278383	0.0126585	0.0308309
1.27047	0.021087	0.0414195	0.0337258	0.0215755	0.0427356	0.0180271	0.0335846	0.0351363	0.0288391	0.0264335	0.0568867	0.0287545	0.0238686	0.0381314	0.0273793		0.0287356	0.0177463	0.0262586	0.0112775	0.0115632	0.0463465	0.0198801	0.134104	0.0145895	0.0203588	0.0188604	0.0305328	0.0276855	0.012532	0.0316141
1.30576	0.0226568	0.0359163	0.0315435	0.0206067	0.0451905	0.0184442	0.0351338	0.0353333	0.0313276	0.0240624	0.0533612	0.0298768	0.023523	0.0352012	0.0271699		0.0264417	0.016789	0.0301773	0.0113785	0.0139089	0.0498727	0.0172274	0.1343	0.0158054	0.0199179	0.0215238	0.0291264	0.0275722	0.0129278	0.0329565
1.34105	0.0236035	0.0298153	0.0276215	0.0211133	0.0455008	0.0200222	0.0375345	0.0360509	0.0333268	0.0219918	0.0470944	0.0285969	0.0225624	0.0328218	0.0262808		0.0245279	0.0152118	0.0329893	0.0109154	0.0180263	0.0502652	0.0155928	0.128204	0.0180369	0.0210558	0.0226765	0.0257611	0.0276117	0.0136232	0.0349039
1.37634	0.0232192	0.0248711	0.023234	0.0227915	0.0433908	0.0224844	0.040032	0.036087	0.0337586	0.0201798	0.0404803	0.0256387	0.0217668	0.0315821	0.0248965		0.0225714	0.014041	0.0333046	0.0101823	0.0219327	0.047537	0.0151831	0.116252	0.0198588	0.0224195	0.0220402	0.0213801	0.0279885	0.0143292	0.0370911
1.41163	0.0217003	0.0219803	0.0197266	0.0245608	0.040211	0.0253087	0.0416585	0.0350345	0.032491	0.0181954	0.0352947	0.0222282	0.0219072	0.0316133	0.0242948		0.0210616	0.0139442	0.0311396	0.00943924	0.0236617	0.0424015	0.015922	0.100415	0.0199639	0.0224499	0.0202906	0.0180254	0.028858	0.0147619	0.0385057
1.44692	0.0199581	0.0218703	0.0183998	0.0253957	0.0378391	0.0272381	0.0420419	0.0329926	0.0299918	0.0172635	0.0323399	0.0194458	0.0226404	0.0331002	0.0252586		0.0201519	0.0147504	0.027931	0.00949097	0.0228391	0.037014	0.0172159	0.0832126	0.0182923	0.0210698	0.0181798	0.0168432	0.0299737	0.014945	0.0384565
1.48221	0.018789	0.024119	0.0195788	0.0247061	0.0375805	0.0273481	0.0417332	0.030977	0.027087	0.0172627	0.0313062	0.0181979	0.0234713	0.0349901	0.0275879		0.0195706	0.0160846	0.0254992	0.0106264	0.0206634	0.0333095	0.018087	0.0673186	0.0156995	0.0194548	0.0163145	0.0185763	0.0308284	0.0147832	0.0371117
1.5175	0.0185616	0.0275993	0.0229532	0.0226199	0.0394236	0.0252668	0.0414195	0.0292118	0.0243818	0.0182118	0.0314212	0.0184507	0.0244081	0.0360632	0.0297504		0.0185501	0.0173005	0.0244967	0.0130172	0.0189039	0.0323202	0.018124	0.0542808	0.0140304	0.0187849	0.0153268	0.0226667	0.0308046	0.0145263	0.0359007
1.55279	0.0193276	0.0310057	0.0268834	0.02022	0.0424376	0.0224565	0.0418153	0.027766	0.0221486	0.0195624	0.0315402	0.0195328	0.0259138	0.0350271	0.0304967		0.01739	0.0176708	0.0244787	0.0161355	0.0184745	0.0334688	0.017546	0.0445599	0.0149442	0.0190476	0.0152915	0.0275189	0.0295025	0.0147636	0.0358161
1.58809	0.0207176	0.0330632	0.0297849	0.0182874	0.0460772	0.0202102	0.0430246	0.0269319	0.020491	0.0216461	0.030968	0.020601	0.0290525	0.0320493	0.0297348		0.0166502	0.017147	0.0247709	0.0191478	0.0187759	0.0353095	0.017147	0.0382397	0.0186864	0.0195763	0.015986	0.0315698	0.0271092	0.0157668	0.0369491
1.62338	0.0224573	0.0331535	0.0304951	0.0173703	0.0504655	0.0197151	0.0448358	0.0271338	0.0195862	0.0236601	0.0299351	0.0211059	0.0340862	0.0283514	0.0283949		0.0172841	0.0157003	0.0250148	0.0211388	0.0188678	0.0367718	0.017633	0.0349425	0.0242036	0.0197562	0.0171248	0.0338128	0.024564	0.0173892	0.038009
1.65867	0.0244622	0.0314171	0.028876	0.0176962	0.055858	0.0206453	0.0466946	0.0293038	0.0195197	0.0257504	0.0295419	0.0207496	0.0397791	0.0257906	0.0277997		0.0185591	0.0141478	0.0256585	0.0216535	0.0182668	0.0372808	0.0190156	0.034014	0.0292611	0.0198998	0.0188744	0.0337874	0.023069	0.0193227	0.0378604
1.69396	0.0265837	0.0285542	0.0257775	0.0193785	0.0616954	0.0221527	0.0477471	0.0331806	0.0205238	0.0271223	0.030569	0.0199499	0.0441141	0.0260402	0.0281141		0.0196035	0.0131149	0.0265452	0.0210747	0.0174122	0.0370714	0.0206158	0.0344828	0.0318498	0.0212644	0.0210911	0.0319261	0.0236847	0.0213424	0.0365
1.72925	0.0288136	0.0259548	0.0225665	0.0222947	0.0666084	0.0235649	0.0474286	0.0372709	0.0221806	0.0273383	0.0327192	0.0193941	0.0455172	0.0288144	0.0286338		0.020046	0.0123177	0.0276305	0.0196699	0.017078	0.0362742	0.0212997	0.0354228	0.0314614	0.0248161	0.0242578	0.0290468	0.0264195	0.0236215	0.0357274
1.76454	0.0308202	0.0246445	0.0204269	0.0259688	0.0694204	0.0248982	0.0459565	0.0395402	0.0238785	0.0255435	0.034954	0.0198727	0.0441387	0.0325468	0.028491		0.0204425	0.0117258	0.028931	0.0185099	0.0171264	0.0352381	0.0205107	0.0366396	0.0291782	0.029954	0.0282791	0.0264113	0.0305435	0.0260148	0.03661
1.79983	0.0321182	0.0254869	0.0200263	0.0296888	0.0697693	0.0262258	0.0445148	0.0386888	0.0250739	0.0216831	0.0372816	0.0219836	0.0408325	0.0355452	0.027133		0.0219942	0.0109507	0.0294277	0.0179762	0.0172512	0.0339425	0.0186084	0.0383095	0.0270567	0.0351018	0.0320082	0.0249548	0.0352906	0.0283415	0.0392094
1.83512	0.0322882	0.028376	0.020954	0.032844	0.0679327	0.027202	0.044381	0.0356461	0.0257069	0.016555	0.0397939	0.0254466	0.0368686	0.0370205	0.0249532		0.0252373	0.0105714	0.028509	0.018252	0.0175082	0.0328194	0.0166231	0.040266	0.0267151	0.0380427	0.0344269	0.0246905	0.0399089	0.0301724	0.0410427
1.87041	0.0311363	0.0325328	0.022381	0.0354187	0.0648596	0.0272184	0.0459992	0.0323473	0.0258457	0.0116067	0.0419992	0.0291453	0.033633	0.0372709	0.0226051		0.029858	0.0122709	0.0261823	0.0188136	0.0178768	0.0319483	0.0155813	0.0419852	0.0279573	0.0379967	0.0356223	0.0247668	0.0434655	0.0308021	0.0401207
1.9057	0.0290345	0.0364351	0.0233489	0.038225	0.0608325	0.026078	0.0479565	0.0305616	0.0258095	0.00888259	0.0423342	0.0310961	0.0309663	0.0367586	0.0211568		0.0341724	0.0156256	0.0232636	0.0192438	0.017821	0.0312126	0.01589	0.0426084	0.0292857	0.0355526	0.0363391	0.0244154	0.0461223	0.0298793	0.0360476
1.94099	0.0268325	0.0388194	0.0235788	0.0415788	0.0560879	0.0243284	0.048688	0.0310829	0.025853	0.00893186	0.0400796	0.0301659	0.0286872	0.0358366	0.0204081		0.0368514	0.0189589	0.0213177	0.0192315	0.0171494	0.0302947	0.0169516	0.0418637	0.0296034	0.0319286	0.0368144	0.0234425	0.0477874	0.0270222	0.0312348
1.97628	0.0255493	0.0390246	0.0233924	0.0447742	0.05128	0.0229688	0.0466823	0.0333153	0.0261125	0.011436	0.0364376	0.0268276	0.0268046	0.0346601	0.0201995		0.0373892	0.0207126	0.0213383	0.0194154	0.0161207	0.0292611	0.0177685	0.0397677	0.0285107	0.0280427	0.036514	0.0227496	0.0482816	0.0232652	0.0283522
2.01157	0.0255509	0.0371314	0.023009	0.0460788	0.0471199	0.0224614	0.0427816	0.0362972	0.0263842	0.0148465	0.0338161	0.0226108	0.0250443	0.0337603	0.0209368		0.0365287	0.0196716	0.0235057	0.0196897	0.01533	0.0283391	0.0178695	0.0369704	0.0262397	0.0244319	0.0341773	0.0237217	0.0477061	0.0198309	0.0285566
2.04687	0.0270131	0.0341798	0.0227693	0.0443391	0.044197	0.0225837	0.0388925	0.0388465	0.0267964	0.0181158	0.0337085	0.0196667	0.0232332	0.0341174	0.0220583		0.0354089	0.0168924	0.0268046	0.0199483	0.0152939	0.0278686	0.0176798	0.0344557	0.0235468	0.0216429	0.029188	0.0265058	0.0460205	0.0175526	0.0302184
2.08216	0.0293153	0.0313998	0.023037	0.0400476	0.0426938	0.0226979	0.037289	0.0399319	0.0267906	0.0203038	0.0352767	0.0189836	0.0214721	0.0361699	0.0231018		0.0349713	0.0139704	0.0302512	0.0199335	0.016555	0.0280649	0.0176494	0.0335903	0.0208736	0.0209746	0.0228637	0.029908	0.0433769	0.0169474	0.0314113
2.11745	0.0318941	0.0299327	0.0238268	0.0353333	0.0418218	0.0226363	0.0379639	0.0387356	0.0266264	0.0218703	0.0366133	0.0210443	0.0204138	0.0390755	0.0234376		0.0352775	0.0120353	0.0328276	0.0196158	0.0185534	0.0291289	0.0180427	0.0367332	0.0180107	0.022454	0.0174573	0.032546	0.0406675	0.0175755	0.0312274
2.15274	0.0345033	0.0301371	0.0252389	0.0320172	0.0406962	0.0229934	0.0392841	0.0347578	0.0257939	0.0231404	0.0368785	0.0255172	0.0213399	0.0412512	0.0233095		0.0356716	0.0114499	0.0337061	0.0187947	0.0202545	0.0304811	0.0183916	0.0457241	0.0150008	0.0253317	0.0151593	0.0338309	0.0388145	0.018243	0.0314458
2.18803	0.0370008	0.0315821	0.0270008	0.0309729	0.038702	0.0244532	0.0388005	0.0302447	0.0244048	0.0244401	0.0368769	0.0320443	0.0250969	0.0416141	0.0235328		0.0353038	0.011798	0.0319483	0.0181576	0.0207832	0.0315172	0.0184696	0.0620805	0.0123251	0.028335	0.0163678	0.0339934	0.0382775	0.0179236	0.0332307
2.22332	0.0391199	0.033376	0.0286223	0.0313752	0.0361987	0.027399	0.0365526	0.0277315	0.0225074	0.0255131	0.0375304	0.0397151	0.0308686	0.0405361	0.0246273		0.0340862	0.0131716	0.028014	0.0183547	0.0195148	0.0316634	0.0185246	0.0849614	0.0104195	0.0308243	0.0195254	0.0338678	0.0393949	0.0167266	0.036688
2.25861	0.0404483	0.0345213	0.0295255	0.0324195	0.0346305	0.0311773	0.0341166	0.0295246	0.0206872	0.0252964	0.0383629	0.0466002	0.0364376	0.0394351	0.0263432		0.0321166	0.0156765	0.0235033	0.0195484	0.0169277	0.0309984	0.0193448	0.111296	0.00952874	0.0325107	0.0218071	0.0336314	0.0420099	0.0154089	0.0397644
2.2939	0.040656	0.0346314	0.029147	0.0339023	0.0350115	0.0345583	0.0347562	0.0353268	0.0194384	0.0236929	0.0379943	0.0503448	0.0398194	0.0402094	0.0276018		0.0309031	0.0187036	0.0207167	0.0209762	0.0139984	0.0305665	0.021101	0.137411	0.00995649	0.0336987	0.0213227	0.0331314	0.0455255	0.0145197	0.0406831
2.32919	0.0396437	0.0340263	0.0274458	0.0359171	0.0372578	0.0365189	0.0389918	0.0425131	0.0186363	0.0207553	0.035835	0.0493883	0.0402348	0.0436773	0.0280419		0.0306215	0.0214031	0.0213333	0.0222726	0.0121396	0.0316117	0.0234688	0.160849	0.0113916	0.0347906	0.0187792	0.0316379	0.0488268	0.0143235	0.0391034
2.36448	0.0379483	0.0330714	0.0253809	0.0382627	0.0399524	0.0362167	0.0461429	0.047945	0.0186387	0.0175386	0.0327644	0.0440123	0.038436	0.049124	0.0286182		0.0312512	0.0234787	0.0247693	0.023023	0.0127192	0.0345673	0.0256429	0.180827	0.0131273	0.036408	0.0162389	0.0290058	0.0511601	0.0143883	0.0366232
2.39977	0.0363046	0.0320616	0.0236461	0.0401741	0.0415632	0.0335649	0.0526478	0.0498604	0.0188309	0.0152414	0.0305747	0.0367381	0.03628	0.054303	0.0301035		0.0319745	0.0242874	0.0293514	0.0233514	0.0159163	0.0387381	0.0269943	0.197745	0.0147274	0.0394762	0.0154737	0.0259548	0.0517102	0.0146412	0.0349031
2.43506	0.0355558	0.0309524	0.0230722	0.0406404	0.0413875	0.02928	0.056252	0.0484918	0.0192586	0.0144327	0.0303514	0.0307217	0.0353112	0.0576741	0.0325558		0.0326404	0.0245542	0.0329696	0.0236035	0.0208892	0.0426174	0.0272159	0.212743	0.0162685	0.0445821	0.0165189	0.0234286	0.0503325	0.0151232	0.0343062
2.47036	0.0361741	0.0298539	0.023702	0.0395205	0.0397011	0.0249787	0.0562052	0.0464713	0.0200205	0.0149639	0.0316051	0.02811	0.0362685	0.058491	0.0357036		0.0328826	0.0244286	0.0343021	0.0241437	0.025569	0.045711	0.0267069	0.22649	0.0185796	0.0520772	0.0177989	0.0226453	0.0477159	0.0160837	0.0337947
2.50565	0.0382463	0.0289663	0.0253842	0.0375378	0.0373703	0.0219729	0.0542085	0.0453621	0.0212184	0.0159154	0.0335468	0.0291445	0.0384885	0.0583358	0.0391453		0.0332085	0.0239836	0.0332759	0.0252972	0.0284754	0.0483949	0.0264163	0.239252	0.0219565	0.0612381	0.0182307	0.0238112	0.0450115	0.0177422	0.0328161
2.54094	0.0415706	0.0287381	0.02739	0.0358038	0.0352126	0.020959	0.0525542	0.0460961	0.0232479	0.0172389	0.0355796	0.0317972	0.0402299	0.0587463	0.0425961		0.0330591	0.0231511	0.0309343	0.0270287	0.0290008	0.0513916	0.0265419	0.250526	0.0259401	0.0709696	0.017853	0.0267874	0.0429778	0.0196231	0.0317323
2.57623	0.0457906	0.0294778	0.0291429	0.0348366	0.0335328	0.0219154	0.0529269	0.047587	0.0252241	0.0189434	0.0375033	0.0341002	0.0394138	0.0594984	0.0451092		0.0317151	0.0217989	0.0289581	0.0295665	0.0281806	0.0552102	0.0268259	0.259297	0.0296289	0.0798284	0.017087	0.0308276	0.0421732	0.0211412	0.0320271
2.61152	0.0501486	0.0308678	0.0302209	0.0343456	0.0324417	0.0240484	0.0552603	0.0494655	0.0269138	0.0210074	0.0392011	0.0345016	0.0352447	0.0594606	0.0454803		0.0288785	0.0208941	0.0278859	0.032775	0.0274409	0.0583851	0.0267553	0.264303	0.0315796	0.0867052	0.0164368	0.0351338	0.0427915	0.0219885	0.0344171
2.64681	0.0536273	0.0322923	0.030514	0.0339212	0.0320115	0.0264844	0.0586823	0.0510928	0.0274696	0.0235074	0.0403259	0.0331847	0.0296158	0.0579122	0.0429598		0.0254105	0.0210484	0.0282438	0.0365944	0.0277726	0.0602948	0.0263834	0.264787	0.0317791	0.0912463	0.0162414	0.0389499	0.0446749	0.021922	0.0378136
2.6821	0.055468	0.0328448	0.0302077	0.0335493	0.0321223	0.0285156	0.0616938	0.0525345	0.0271724	0.0257192	0.04067	0.0312701	0.0253941	0.0562972	0.039156		0.0227282	0.0229778	0.0290772	0.0410427	0.0290189	0.0596921	0.0259064	0.261637	0.0311962	0.0938079	0.0165665	0.0420632	0.0478038	0.0213949	0.0409138
2.71739	0.0552783	0.0324163	0.0292676	0.0333309	0.0325879	0.029353	0.062509	0.0526043	0.0265107	0.0271601	0.0409442	0.0303678	0.024665	0.0561814	0.0368259		0.0222044	0.0266026	0.0303851	0.046225	0.0307151	0.0575706	0.0261659	0.25686	0.0308801	0.0952545	0.0172841	0.0442463	0.0518637	0.0207989	0.0421207
2.75268	0.0532718	0.0313259	0.0279064	0.0334146	0.0329819	0.0289442	0.0607422	0.0502085	0.0254942	0.0270879	0.0422356	0.0314688	0.0264442	0.0587537	0.0374729		0.0238818	0.0306855	0.0315657	0.0522364	0.032142	0.0544581	0.0276461	0.252378	0.0307184	0.0958719	0.0177668	0.0455919	0.0554376	0.020509	0.0425074
2.78797	0.0502841	0.0305222	0.0270082	0.0337956	0.0330747	0.0280246	0.0566946	0.0449606	0.0243292	0.025468	0.0450878	0.0348686	0.0285583	0.0634836	0.0405304		0.0270008	0.0337118	0.0319975	0.0579606	0.0326125	0.0514918	0.0299368	0.248733	0.0298941	0.0960025	0.0178358	0.046248	0.0573957	0.0207094	0.0428522
2.82326	0.0473875	0.0307906	0.0270148	0.0341273	0.0329097	0.0278432	0.0519245	0.039225	0.0229442	0.0225813	0.0489335	0.0399442	0.0289516	0.0695813	0.0438769		0.0302052	0.0347611	0.0306987	0.0619836	0.0319458	0.0480172	0.0320722	0.244683	0.0283867	0.0962947	0.0175238	0.0466149	0.0571683	0.0217652	0.0443087
2.85855	0.0453128	0.0324581	0.0281494	0.0342135	0.0327947	0.0294351	0.04828	0.0354031	0.0219007	0.0194573	0.0523998	0.0451683	0.0275961	0.0762364	0.0456585		0.0321215	0.0335985	0.0274639	0.0628777	0.0305649	0.0441593	0.0336773	0.238803	0.0272176	0.0974721	0.0172159	0.0471814	0.0552997	0.0234319	0.0472767
2.89384	0.0445222	0.0349598	0.0297989	0.034101	0.033142	0.0326026	0.0460066	0.0348005	0.0217143	0.0173818	0.0538407	0.04889	0.0259836	0.0824491	0.0460493		0.0323842	0.0304696	0.0237734	0.0606322	0.0289844	0.0403966	0.0351609	0.230649	0.0282208	0.0997003	0.017064	0.0482619	0.0528333	0.0255271	0.0512882
2.92914	0.0446289	0.0373333	0.0305772	0.0338818	0.0343506	0.0359606	0.0445452	0.0363736	0.0233489	0.0168103	0.0521683	0.0496108	0.0259269	0.0864146	0.0465509		0.0309483	0.0270854	0.0212833	0.0564902	0.0282545	0.0385287	0.037321	0.221719	0.032032	0.101366	0.0169023	0.0497947	0.0508769	0.0277135	0.0566847
2.96443	0.0450476	0.0383341	0.0296256	0.0338736	0.0363169	0.0378038	0.0427972	0.0384729	0.0264754	0.0177373	0.0473235	0.0470271	0.0280312	0.086601	0.0482332		0.0291191	0.0247208	0.021211	0.051945	0.0283112	0.0400731	0.0401215	0.212868	0.0375681	0.100461	0.016913	0.0511642	0.0495008	0.0298284	0.0624836
2.99972	0.0452816	0.0375484	0.0265501	0.0347833	0.0379368	0.0375657	0.0406494	0.0400468	0.0303473	0.0196716	0.0405123	0.0425731	0.0315608	0.0829647	0.0510632		0.0280328	0.0242668	0.0230936	0.04839	0.0286585	0.0451256	0.0426593	0.203794	0.0431199	0.0956626	0.0176215	0.0516699	0.0482414	0.0313908	0.0680328
3.03501	0.0452126	0.0354828	0.0222282	0.0366913	0.0381117	0.0359097	0.0398826	0.0412455	0.0338629	0.0219187	0.0340583	0.0387241	0.0348654	0.0780402	0.0539729		0.0282742	0.024619	0.0262061	0.0462135	0.0281141	0.051532	0.0440263	0.193584	0.0461084	0.0876823	0.0193744	0.0510944	0.0459589	0.0322406	0.0714795
3.0703	0.0453325	0.0335	0.0179064	0.0394442	0.036399	0.0343892	0.041477	0.042243	0.0359064	0.0237972	0.0306749	0.0380821	0.0371248	0.0747307	0.0563218		0.0293161	0.0246765	0.0296806	0.0455969	0.0264269	0.057023	0.0442176	0.181758	0.0450238	0.0783136	0.0216273	0.0503038	0.0428842	0.0323112	0.0725361
3.10559	0.0460821	0.0331002	0.0147841	0.0422792	0.0335616	0.0342594	0.0452356	0.0425493	0.0366461	0.0248062	0.032014	0.0411511	0.0380205	0.075087	0.0574598		0.0304803	0.0234557	0.0333243	0.0461191	0.0239655	0.0604869	0.0440049	0.170179	0.0406289	0.0694507	0.0235599	0.0502406	0.0400378	0.0314015	0.0710887
3.14088	0.0475854	0.0350443	0.0134565	0.0446724	0.0310452	0.0353974	0.049014	0.0418259	0.0359762	0.0244877	0.0379524	0.0462241	0.0380066	0.0786552	0.0575082		0.0310181	0.0215115	0.0366724	0.0473046	0.0223883	0.0627356	0.0444097	0.160978	0.0356314	0.0617332	0.0250542	0.051032	0.0387348	0.0296872	0.0681683
3.17617	0.0492307	0.03872	0.0137603	0.0464294	0.030055	0.0367586	0.0513703	0.0401913	0.0349499	0.0235985	0.0470411	0.0503005	0.0379967	0.0829376	0.0564007		0.0304704	0.0201388	0.0391018	0.0480427	0.0223358	0.0653736	0.0458933	0.154644	0.0325205	0.0547258	0.0272447	0.0519934	0.0401379	0.0281207	0.0637521
3.21146	0.0501289	0.0425673	0.0149491	0.0475263	0.030633	0.0375681	0.0522143	0.0390098	0.0340558	0.0226732	0.0570763	0.0511806	0.0380862	0.085225	0.0536314		0.0285747	0.0198284	0.0403424	0.0479672	0.0240214	0.0693555	0.0478941	0.148902	0.0321946	0.0479277	0.0313128	0.0518752	0.0443407	0.0277537	0.0591051
3.24675	0.0495854	0.0454663	0.0164015	0.0482997	0.0316839	0.0380246	0.0537718	0.0397044	0.033468	0.0221568	0.0664869	0.0485172	0.0381273	0.0845213	0.0489516		0.0259286	0.0202233	0.0406888	0.0470328	0.0260181	0.0747677	0.0497315	0.140456	0.0332939	0.0418358	0.0373547	0.0498883	0.0504261	0.0293801	0.0553087
3.28204	0.0476199	0.0470107	0.0176913	0.0495287	0.0325107	0.0391051	0.0570172	0.0423284	0.0331658	0.0217307	0.0741281	0.0439836	0.0376708	0.0817422	0.0433112		0.0234392	0.0207537	0.0405493	0.0459392	0.0271724	0.0805747	0.0510772	0.127741	0.034023	0.0382291	0.0436026	0.0469893	0.0569918	0.0329606	0.0546191
3.31733	0.044798	0.0477052	0.0187496	0.0522356	0.0338859	0.0411141	0.0615427	0.046321	0.0327578	0.0206231	0.079688	0.0394639	0.0363727	0.079243	0.0376962		0.0220919	0.0215526	0.0409392	0.0454811	0.0269869	0.0856297	0.0522603	0.111845	0.0344163	0.0386708	0.0475936	0.0447299	0.0626642	0.0371921	0.0576264
3.35263	0.0418145	0.0485222	0.0192102	0.0570887	0.0362874	0.0431601	0.0651141	0.0502389	0.0324466	0.0186552	0.0827849	0.0362874	0.0342619	0.0790427	0.0335328		0.0226741	0.022986	0.0409376	0.0455747	0.0256346	0.0885394	0.0540205	0.0959943	0.0354754	0.0427389	0.0476659	0.0442438	0.0661642	0.0403957	0.0636092
3.38792	0.0390041	0.0503259	0.0192233	0.062835	0.0392611	0.0439278	0.0657053	0.0531535	0.0325181	0.0160107	0.0828629	0.0351511	0.0321289	0.0811371	0.0310287		0.0255624	0.0250985	0.0402496	0.0456322	0.023798	0.0892094	0.0567077	0.0829672	0.0378834	0.0481511	0.043757	0.0457898	0.0668703	0.0413259	0.0696593
3.42321	0.0365952	0.053147	0.0184245	0.0669967	0.0415862	0.0429795	0.0633489	0.0557865	0.0335534	0.0140846	0.0789951	0.0359023	0.0308662	0.0847988	0.0299343		0.0306346	0.0274023	0.0383358	0.0456281	0.0222644	0.0889967	0.0603498	0.0737102	0.0405616	0.0530016	0.0371576	0.048514	0.065156	0.039913	0.0729343
3.4585	0.0345271	0.0565673	0.0170903	0.0676199	0.0425263	0.0412636	0.0605049	0.0583842	0.0356437	0.0135747	0.0712635	0.0382126	0.0310107	0.0894105	0.0296568		0.0369992	0.0296987	0.0355821	0.0461084	0.0211051	0.090041	0.0644327	0.0683456	0.0416141	0.0570213	0.0296396	0.0514532	0.0622159	0.0369286	0.0724507
3.49379	0.0328752	0.0599762	0.0159425	0.0650805	0.0422718	0.0403744	0.0597948	0.0612627	0.0383883	0.0145919	0.0610919	0.0412816	0.0325181	0.0943465	0.0298128		0.04239	0.0322126	0.0332266	0.0482455	0.0205222	0.0934335	0.0683752	0.0663785	0.0399713	0.0609039	0.0229934	0.0536207	0.0599121	0.033835	0.0696174
3.52908	0.0316182	0.062881	0.0153087	0.0611486	0.0420345	0.0413333	0.0633588	0.063431	0.0408112	0.016312	0.051312	0.0439171	0.0350895	0.0996888	0.03067		0.0447069	0.0353424	0.0322956	0.0513596	0.0202972	0.0988481	0.0713703	0.0677709	0.0362726	0.0646478	0.0185501	0.0550213	0.060055	0.0317364	0.0676609
3.56437	0.0310041	0.0649278	0.0153218	0.0580066	0.0428399	0.0438563	0.0699039	0.0647833	0.0426544	0.0177307	0.044853	0.0453013	0.0380813	0.105299	0.0325016		0.0425378	0.0388629	0.0332028	0.0538243	0.020092	0.104098	0.0726166	0.0724688	0.0321995	0.0668842	0.0170041	0.0556593	0.0629622	0.0312742	0.0688941
3.59966	0.0312356	0.0660714	0.0153826	0.0562397	0.0453695	0.0471798	0.0770722	0.0658629	0.043665	0.0189893	0.0434089	0.0451404	0.0410493	0.111412	0.0366724		0.0371158	0.041697	0.0355813	0.0529105	0.0193998	0.10769	0.0719655	0.0797709	0.0294696	0.0662701	0.0182438	0.0556075	0.0678415	0.0323859	0.0741954
3.63495	0.0320977	0.0662619	0.0152882	0.0550632	0.0498908	0.0504696	0.0817299	0.0674409	0.0448555	0.0204015	0.0465066	0.0445928	0.0439105	0.11933	0.0436453		0.0305427	0.0425205	0.0381634	0.0474647	0.0182192	0.110222	0.070188	0.0881355	0.0287241	0.0633136	0.0215829	0.0546043	0.0727775	0.0344893	0.0812217
3.67024	0.0336125	0.0656141	0.0152685	0.0538974	0.0567923	0.0532512	0.0827471	0.0700608	0.0471782	0.0229819	0.0522397	0.0451741	0.0465402	0.129502	0.052225		0.0253563	0.0420698	0.0402553	0.0394072	0.0170681	0.113383	0.068656	0.0951765	0.0294007	0.0605558	0.026165	0.0526248	0.0761141	0.0369959	0.0880788
3.70553	0.0353834	0.0645131	0.0157767	0.0531519	0.0662422	0.0553604	0.0809072	0.0731092	0.0504532	0.0269286	0.0582069	0.0483243	0.048803	0.140708	0.0601535		0.0225632	0.0423908	0.0410977	0.0320698	0.0165698	0.118837	0.0688301	0.0991757	0.0304204	0.0603194	0.0314327	0.0503432	0.0773136	0.0397414	0.09333
3.74082	0.0371174	0.063743	0.0174023	0.0538292	0.0774261	0.0567997	0.078881	0.0769672	0.0540164	0.0315156	0.0623391	0.0539589	0.0499384	0.150596	0.0652676		0.0225287	0.0457923	0.0408563	0.0282849	0.016835	0.125816	0.0715714	0.0998366	0.0310189	0.0630616	0.0371929	0.0493317	0.0770189	0.0425657	0.0976552
3.77611	0.0385394	0.0636002	0.0194007	0.0564639	0.0876724	0.0578054	0.0789704	0.0822168	0.0568957	0.035422	0.0634696	0.0606387	0.0493391	0.156571	0.0664499		0.0247718	0.0521519	0.0394384	0.0286371	0.0179089	0.132219	0.0767832	0.0980575	0.0314918	0.0671174	0.0425944	0.0511544	0.0768317	0.0454967	0.102386
3.81141	0.0398777	0.0642479	0.0209351	0.0607053	0.0940616	0.058619	0.0814729	0.0903325	0.059454	0.0375591	0.0619491	0.0658842	0.0467611	0.15798	0.0644319		0.028344	0.0595583	0.037188	0.0312619	0.0198194	0.136764	0.0829557	0.0955378	0.032688	0.0701059	0.0468686	0.0558374	0.0782644	0.0486527	0.107983
3.8467	0.0414507	0.0654056	0.021321	0.0656519	0.0949516	0.0594433	0.0847488	0.100677	0.0626642	0.0378588	0.0594532	0.0676716	0.0433769	0.157139	0.0614975		0.0326519	0.0662094	0.0349499	0.0347167	0.0231043	0.139294	0.0883875	0.0928128	0.0354491	0.0703169	0.0500222	0.061656	0.0822356	0.051725	0.113313
3.88199	0.0439335	0.0672258	0.0207709	0.0705583	0.0911503	0.0603498	0.0863727	0.111543	0.0678514	0.0372521	0.0584688	0.0656839	0.0411494	0.157294	0.0596995		0.0363662	0.0714688	0.0324836	0.0376839	0.0279589	0.141886	0.0917389	0.0893777	0.0392028	0.0669565	0.0524121	0.0658998	0.0884327	0.053954	0.117057
3.91728	0.047532	0.0696782	0.0200214	0.0746297	0.0855903	0.0617775	0.0851765	0.120151	0.0748456	0.0370928	0.0607241	0.0614023	0.0422274	0.16169	0.0600731		0.0394745	0.0761355	0.0302964	0.0404261	0.0334688	0.146424	0.0929195	0.0845895	0.0426379	0.0606888	0.0539811	0.0671667	0.0958366	0.0547176	0.1183
3.95257	0.052179	0.0728103	0.0193949	0.0772159	0.0811387	0.0646108	0.0824606	0.125144	0.081936	0.037702	0.065936	0.0570837	0.0479458	0.170615	0.0630172		0.0418965	0.0805345	0.0289228	0.0427496	0.0377069	0.153727	0.0928399	0.0792373	0.0445764	0.0530542	0.0541256	0.0666248	0.103797	0.0538046	0.118902
3.98786	0.0576478	0.0763621	0.0189261	0.0783317	0.0792266	0.0693571	0.080601	0.126401	0.0873366	0.0387422	0.0714072	0.0549622	0.0574951	0.180635	0.0683621		0.0444187	0.0840944	0.0291043	0.0444811	0.0388046	0.1647	0.0932586	0.075858	0.0450829	0.0462184	0.0525172	0.0670805	0.111573	0.0520419	0.121
4.02315	0.0637939	0.0799524	0.018147	0.0788777	0.0791051	0.0755747	0.081431	0.124966	0.0906297	0.0389368	0.0742611	0.0558243	0.0679089	0.18792	0.0754146		0.0478095	0.0861002	0.0313136	0.0452644	0.0369992	0.178173	0.0963686	0.0774138	0.0450985	0.0423506	0.0496273	0.07122	0.120213	0.0505189	0.127119
4.05844	0.0706699	0.0835279	0.0170895	0.079899	0.0793399	0.0816026	0.0845049	0.122344	0.0934392	0.0382726	0.0744269	0.0590862	0.075578	0.190766	0.0829499		0.0519351	0.0860673	0.0347529	0.0453161	0.0334146	0.195008	0.103479	0.0846954	0.0459778	0.0423194	0.0465493	0.0795427	0.131553	0.0502964	0.137925
4.09373	0.0784171	0.0872397	0.0162364	0.0821765	0.0787783	0.0858629	0.089734	0.121259	0.0973711	0.037142	0.0752167	0.0632512	0.0780944	0.191512	0.0890723		0.055633	0.084963	0.0386363	0.0452184	0.0302833	0.212823	0.114577	0.0950567	0.0492455	0.045477	0.0440082	0.0899466	0.147323	0.0518112	0.152747
4.12902	0.0867504	0.091376	0.0162857	0.0854942	0.0778785	0.0876913	0.0971461	0.123389	0.103587	0.0370805	0.0800304	0.066752	0.0761782	0.194707	0.0917209		0.05789	0.0843424	0.0413719	0.0456716	0.0285788	0.229803	0.128201	0.104359	0.0557151	0.0505961	0.0419877	0.0993227	0.168714	0.0548218	0.16971
4.16431	0.0951018	0.0959532	0.0177783	0.0900008	0.07828	0.0882044	0.108706	0.130282	0.109883	0.0386929	0.0892455	0.0691511	0.0732865	0.203193	0.0902964		0.0589573	0.0865903	0.0431067	0.0470033	0.0293539	0.24213	0.142006	0.110208	0.0656305	0.0563194	0.0408703	0.105897	0.195608	0.0586338	0.186051
4.1996	0.102447	0.100671	0.02022	0.0960058	0.0820345	0.0893998	0.125077	0.140263	0.115277	0.0422882	0.10033	0.0716215	0.0735057	0.216305	0.0866601		0.0606708	0.0940435	0.0450074	0.0491527	0.0326478	0.248126	0.153749	0.113708	0.0779105	0.061578	0.0421314	0.110089	0.22642	0.062853	0.199567
4.23489	0.108274	0.105715	0.0229245	0.104744	0.0909598	0.0929031	0.144381	0.150408	0.118598	0.0472586	0.11125	0.0757373	0.0787923	0.232053	0.083734		0.0655837	0.107884	0.0489466	0.0516076	0.0381765	0.248056	0.162424	0.118782	0.090055	0.0652947	0.0469589	0.115223	0.2598	0.0672562	0.208566
4.27019	0.113152	0.11168	0.0252241	0.116998	0.105678	0.09917	0.162025	0.158863	0.121946	0.0538062	0.122718	0.0818883	0.0880673	0.249636	0.0839836		0.0739975	0.126709	0.0555961	0.0544335	0.045335	0.244305	0.168601	0.129706	0.0994663	0.0669507	0.0552898	0.125076	0.294349	0.0717397	0.213426
4.30548	0.118443	0.119048	0.0276995	0.132446	0.125573	0.107486	0.174002	0.166383	0.127489	0.0617693	0.136726	0.0884926	0.0991034	0.270773	0.0882167		0.0855796	0.147946	0.0647241	0.0582053	0.0534696	0.23972	0.173574	0.148138	0.104402	0.0675131	0.0661683	0.141538	0.327975	0.0768736	0.216852
4.34077	0.125718	0.127261	0.0311806	0.148787	0.148264	0.11661	0.180044	0.176231	0.136689	0.0714852	0.154278	0.0932521	0.110455	0.297698	0.0955411		0.0986232	0.169333	0.0746741	0.063743	0.0629984	0.23707	0.179225	0.173654	0.105591	0.069046	0.0787923	0.163761	0.36119	0.0840772	0.223346
4.37606	0.13582	0.134719	0.0367709	0.16304	0.170649	0.125592	0.184263	0.190728	0.149561	0.0821125	0.17647	0.0960476	0.121834	0.332509	0.10597		0.113447	0.191108	0.0841913	0.0712734	0.0756814	0.238053	0.187854	0.205844	0.105614	0.0732512	0.0924278	0.189664	0.393768	0.0962422	0.238325
4.41135	0.149084	0.140017	0.0445057	0.173264	0.190716	0.133841	0.192966	0.208266	0.165132	0.0922135	0.207183	0.098913	0.132617	0.374812	0.119995		0.130864	0.213847	0.0920755	0.0801626	0.0933662	0.243922	0.203077	0.246523	0.107961	0.0799146	0.105323	0.218605	0.425607	0.117286	0.265576
4.44664	0.16636	0.143712	0.0534491	0.17969	0.209713	0.141349	0.209499	0.22556	0.183823	0.101573	0.254038	0.104906	0.141718	0.422657	0.138288		0.152107	0.237264	0.098124	0.0906018	0.117456	0.255227	0.229453	0.298089	0.114909	0.0878259	0.114981	0.252666	0.456841	0.151365	0.304682
4.48193	0.189852	0.147629	0.063546	0.18531	0.232435	0.148549	0.233161	0.241808	0.207203	0.109509	0.323596	0.115762	0.148166	0.474828	0.160589		0.180329	0.259935	0.102867	0.104563	0.148858	0.270618	0.270689	0.360693	0.126743	0.0970566	0.120709	0.295807	0.487516	0.201671	0.352024
4.51722	0.222299	0.154314	0.0747406	0.193806	0.266059	0.156551	0.259808	0.261058	0.238814	0.118344	0.414903	0.132213	0.153672	0.533427	0.18443		0.220273	0.281773	0.107932	0.125314	0.188756	0.290321	0.328475	0.430963	0.142473	0.110958	0.125971	0.350475	0.51814	0.267559	0.400539
4.55251	0.266448	0.165654	0.0886322	0.207183	0.316981	0.168	0.285303	0.289943	0.282273	0.128834	0.517562	0.156207	0.162378	0.601729	0.208051		0.278814	0.306926	0.116086	0.154314	0.239429	0.314706	0.402985	0.503698	0.161626	0.13461	0.138085	0.416192	0.550319	0.34591	0.447023
4.5878	0.324384	0.183395	0.106319	0.225006	0.38735	0.186868	0.30753	0.329418	0.342061	0.142062	0.615829	0.191255	0.179002	0.682287	0.230103		0.363297	0.34028	0.130972	0.190427	0.304127	0.345115	0.494519	0.577255	0.186273	0.172305	0.16507	0.4907	0.588005	0.431001	0.490458
4.62309	0.398324	0.20974	0.129076	0.245402	0.471672	0.217487	0.325714	0.373845	0.420665	0.158242	0.695233	0.239931	0.205737	0.772782	0.25136		0.478259	0.387585	0.155397	0.230502	0.384406	0.382245	0.603186	0.655544	0.221912	0.2253	0.212568	0.574061	0.635153	0.517034	0.533091
4.65838	0.491974	0.248545	0.157929	0.267641	0.559044	0.262425	0.340127	0.411709	0.519523	0.178397	0.747447	0.300669	0.241906	0.869486	0.275596		0.627593	0.449245	0.192989	0.27429	0.482602	0.425934	0.727677	0.745914	0.277128	0.29604	0.282324	0.671672	0.694411	0.60046	0.573178
4.69368	0.609714	0.302669	0.195103	0.292495	0.634851	0.320204	0.349736	0.435655	0.637421	0.208069	0.772264	0.36763	0.285201	0.971969	0.307924		0.809875	0.523383	0.249964	0.326448	0.59658	0.481213	0.862208	0.853095	0.361641	0.389547	0.375095	0.794019	0.764677	0.682132	0.60512
4.72897	0.753149	0.372989	0.243537	0.32276	0.688309	0.38686	0.357264	0.443452	0.770294	0.255271	0.774326	0.436195	0.335464	1.0864	0.353382		1.01889	0.607635	0.338267	0.397063	0.72467	0.559897	0.9981	0.974346	0.483705	0.51097	0.493929	0.951899	0.845369	0.764191	0.622687
4.76426	0.916915	0.456964	0.305923	0.360468	0.71904	0.457193	0.366385	0.438947	0.914241	0.33254	0.761472	0.504487	0.394662	1.22023	0.415552		1.24196	0.697711	0.474901	0.496908	0.863622	0.675982	1.12686	1.10088	0.647553	0.661891	0.645268	1.14911	0.931576	0.847198	0.626214
4.79955	1.08643	0.549956	0.380357	0.405539	0.737323	0.526592	0.383814	0.428273	1.06211	0.450681	0.740481	0.574556	0.468438	1.37853	0.49536		1.46224	0.795762	0.669638	0.633065	1.00974	0.839846	1.24722	1.22093	0.850076	0.829354	0.836893	1.37632	1.01888	0.92933	0.624468
4.83484	1.23989	0.645235	0.461527	0.456002	0.759596	0.592347	0.412244	0.417303	1.20994	0.614853	0.716603	0.645715	0.562094	1.56257	0.589393		1.66397	0.899697	0.918336	0.804408	1.15876	1.0464	1.36369	1.32511	1.07938	0.992313	1.06759	1.61039	1.10293	1.00749	0.629123
4.87013	1.35424	0.733712	0.541961	0.506618	0.795344	0.651052	0.448467	0.411734	1.34648	0.820477	0.693625	0.713086	0.675811	1.77071	0.691904		1.83553	1.01132	1.19668	0.996966	1.30529	1.27335	1.48036	1.40937	1.31492	1.12758	1.31924	1.82136	1.17796	1.07317	0.645849
4.90542	1.41111	0.804954	0.61225	0.550678	0.842726	0.698397	0.484218	0.414674	1.46397	1.0498	0.673213	0.768565	0.798498	1.99584	0.796041		1.96538	1.12067	1.46761	1.19123	1.44018	1.48651	1.59159	1.47392	1.53179	1.22243	1.55589	1.98238	1.23867	1.12302	0.672999
4.94071	1.40106	0.850093	0.667463	0.580943	0.886384	0.729591	0.506888	0.424564	1.54518	1.27358	0.655952	0.806252	0.90566	2.22015	0.892888		2.05188	1.21265	1.69001	1.36322	1.55212	1.6504	1.68358	1.52075	1.70782	1.27779	1.73501	2.07806	1.2785	1.15173	0.700842
4.976	1.32455	0.865222	0.702067	0.59181	0.910232	0.739892	0.51225	0.437374	1.58217	1.45516	0.642612	0.824296	0.968822	2.41132	0.970165		2.09006	1.27341	1.83719	1.49291	1.62756	1.73414	1.73809	1.55161	1.8293	1.30073	1.82563	2.10501	1.29521	1.15544	0.723702
5.01129	1.19079	0.851757	0.713023	0.581724	0.904409	0.727408	0.498414	0.445973	1.56482	1.56335	0.636977	0.82336	0.966733	2.52533	1.01176		2.08393	1.28987	1.88736	1.56663	1.65278	1.72939	1.74263	1.5652	1.89128	1.29693	1.81969	2.06946	1.28013	1.12866	0.73475
5.04658	1.01619	0.818422	0.699571	0.553608	0.870681	0.693459	0.473619	0.448654	1.4996	1.57872	0.645586	0.802785	0.899058	2.54144	0.999741		2.03873	1.26736	1.84955	1.57393	1.61947	1.64268	1.69365	1.55579	1.89701	1.26291	1.72909	1.98257	1.23347	1.07546	0.73412
5.08187	0.82195	0.777499	0.663732	0.515205	0.815175	0.641567	0.445076	0.445191	1.39249	1.50464	0.672099	0.763021	0.78611	2.45763	0.927254		1.95522	1.20988	1.74262	1.51014	1.52912	1.49628	1.59792	1.51492	1.85261	1.19462	1.57685	1.85716	1.15539	1.00091	0.719536
5.11716	0.630811	0.737314	0.609769	0.474276	0.743581	0.577167	0.419398	0.439031	1.26206	1.36473	0.713822	0.703926	0.655315	2.29971	0.807819		1.84216	1.12834	1.59968	1.38227	1.39338	1.31585	1.46604	1.43686	1.76552	1.09454	1.38669	1.70832	1.04966	0.910048	0.695211
5.15246	0.462529	0.698366	0.547598	0.435617	0.659516	0.506218	0.400084	0.432378	1.11821	1.1927	0.761112	0.631851	0.532972	2.09906	0.667635		1.70593	1.02896	1.45741	1.21207	1.23248	1.11932	1.30996	1.32404	1.64402	0.972122	1.17985	1.55306	0.923716	0.81234	0.665534
5.18775	0.329542	0.657204	0.485153	0.39889	0.568491	0.435228	0.387472	0.426532	0.974534	1.02012	0.802529	0.55508	0.434294	1.87919	0.538195		1.55943	0.917442	1.32384	1.02929	1.07008	0.918493	1.14286	1.18846	1.49462	0.842388	0.97658	1.40576	0.788566	0.714966	0.638983
5.22304	0.235119	0.608516	0.428609	0.360702	0.479189	0.369913	0.379492	0.421392	0.838678	0.869581	0.829441	0.480911	0.363254	1.65538	0.439815		1.41347	0.802007	1.20249	0.864236	0.921351	0.7212	0.978049	1.0464	1.32282	0.718548	0.795089	1.27575	0.65444	0.61952	0.6197
5.25833	0.174379	0.549589	0.382351	0.318873	0.401158	0.314158	0.369835	0.416219	0.715071	0.746406	0.834528	0.413034	0.315759	1.43682	0.373314		1.27336	0.684048	1.07606	0.731443	0.795102	0.53973	0.82716	0.913561	1.135	0.609439	0.647928	1.16506	0.528441	0.528414	0.607649
5.29362	0.138361	0.482357	0.345529	0.276272	0.34118	0.269255	0.352309	0.405912	0.60806	0.649223	0.813668	0.352025	0.281823	1.23141	0.328536		1.14473	0.567741	0.941329	0.632327	0.690273	0.387633	0.697144	0.800066	0.94304	0.520911	0.539457	1.07037	0.417127	0.449037	0.599042
5.32891	0.11782	0.413126	0.316299	0.238209	0.298729	0.233396	0.321742	0.387287	0.51735	0.571599	0.767127	0.297665	0.251106	1.04803	0.294422		1.02762	0.453836	0.804391	0.559975	0.603089	0.273143	0.589092	0.709171	0.765285	0.457093	0.464924	0.986205	0.323601	0.384969	0.586851
5.3642	0.105716	0.349715	0.291646	0.209028	0.269134	0.203544	0.281576	0.357743	0.442381	0.506568	0.702793	0.251848	0.21876	0.895612	0.265139		0.927863	0.351314	0.674987	0.504374	0.529464	0.196388	0.500134	0.638585	0.61954	0.417455	0.41393	0.906474	0.24937	0.338778	0.567163
5.39949	0.097812	0.296951	0.269034	0.188205	0.246775	0.176851	0.238401	0.321466	0.379693	0.451974	0.634882	0.216103	0.1853	0.775567	0.239681		0.838023	0.269938	0.563111	0.459411	0.467893	0.148366	0.425509	0.583631	0.51277	0.39642	0.376077	0.825421	0.19383	0.308502	0.537286
5.43478	0.091642	0.256159	0.247692	0.171095	0.227821	0.152374	0.200764	0.28582	0.326883	0.403474	0.575231	0.190533	0.15546	0.686378	0.219104		0.753514	0.217255	0.467943	0.419779	0.416958	0.119058	0.362343	0.538328	0.438397	0.383275	0.344347	0.737919	0.154981	0.287901	0.499589
5.47007	0.0860189	0.225755	0.227887	0.153109	0.210356	0.131278	0.171805	0.257649	0.280449	0.36199	0.528347	0.172025	0.133109	0.62358	0.202378		0.667319	0.19055	0.387205	0.381429	0.377856	0.0999557	0.310358	0.497509	0.382615	0.368105	0.315631	0.641752	0.129177	0.27076	0.458146
5.50536	0.0803284	0.202961	0.211231	0.133188	0.193779	0.115343	0.149252	0.238127	0.238959	0.324387	0.490903	0.156111	0.118883	0.583088	0.186727		0.582274	0.177655	0.316613	0.342496	0.348884	0.086101	0.270734	0.458347	0.334709	0.346185	0.288427	0.539112	0.112362	0.254084	0.415332
5.54065	0.074656	0.185094	0.197497	0.113626	0.178082	0.105182	0.130789	0.224979	0.202129	0.290396	0.458808	0.139964	0.110215	0.556717	0.170455		0.508048	0.165829	0.256143	0.302751	0.327855	0.0747389	0.24381	0.420557	0.293489	0.317469	0.261059	0.436845	0.10023	0.237142	0.374484
5.57594	0.0694113	0.1714	0.186967	0.0971864	0.164322	0.0991256	0.113849	0.210961	0.169869	0.257458	0.429622	0.123675	0.103116	0.536486	0.152729		0.448035	0.14845	0.205943	0.262888	0.310301	0.0650271	0.227644	0.385008	0.263016	0.28465	0.232065	0.344834	0.0901289	0.221864	0.335631
5.61124	0.0648727	0.161691	0.177508	0.0850928	0.152901	0.0936749	0.0996995	0.193683	0.14433	0.224857	0.402084	0.109345	0.0953079	0.513234	0.134896		0.401256	0.127344	0.167089	0.224695	0.29147	0.0568916	0.217528	0.352163	0.245138	0.250086	0.20246	0.271392	0.0799565	0.209518	0.302923
5.64653	0.0611256	0.155706	0.168422	0.0765624	0.14348	0.0857225	0.0880468	0.171077	0.123593	0.193414	0.375415	0.0990813	0.0860271	0.47903	0.119998		0.358067	0.108122	0.13892	0.191243	0.268458	0.0506174	0.208213	0.321011	0.235464	0.216264	0.175929	0.2202	0.0691659	0.199153	0.278042
5.68182	0.0581149	0.152845	0.159657	0.0704237	0.134653	0.0744598	0.08	0.145415	0.107361	0.165281	0.349115	0.093188	0.0768038	0.434212	0.109936		0.314889	0.0955517	0.119843	0.165093	0.241904	0.0455296	0.195841	0.290458	0.226455	0.186035	0.15647	0.188655	0.0583826	0.189245	0.262577
5.71711	0.0556634	0.151839	0.152223	0.0654704	0.125723	0.0620345	0.0751158	0.120232	0.0929105	0.143015	0.324304	0.0906888	0.0698202	0.384167	0.104713		0.272672	0.0889688	0.106194	0.148715	0.216104	0.0407036	0.179517	0.260649	0.212889	0.161386	0.145157	0.170662	0.0483391	0.178065	0.2533
5.7524	0.0535345	0.151124	0.146243	0.0616059	0.117185	0.0514836	0.0735731	0.100585	0.0803949	0.127267	0.302399	0.0896765	0.0663309	0.336869	0.102159		0.235175	0.0855723	0.0959433	0.140117	0.195968	0.0355821	0.161082	0.233608	0.195005	0.143264	0.138371	0.159681	0.0400788	0.164757	0.245319
5.78769	0.0512701	0.148885	0.141315	0.0590214	0.110601	0.0444039	0.0740755	0.0897767	0.0696511	0.116252	0.282961	0.0885542	0.0657545	0.29881	0.0994294		0.206453	0.0807824	0.0869376	0.135003	0.184609	0.0310961	0.14333	0.211523	0.176614	0.130224	0.131067	0.150875	0.0339507	0.150411	0.234923
5.82298	0.0482389	0.144456	0.135573	0.0577997	0.106328	0.0402282	0.0756149	0.0874261	0.0621921	0.107266	0.262857	0.0863292	0.0657479	0.271018	0.0950296		0.18579	0.0734286	0.0798793	0.128878	0.180778	0.0283309	0.128903	0.195325	0.161424	0.119946	0.120354	0.14191	0.0300345	0.136901	0.221325
5.85827	0.0444392	0.137762	0.127788	0.0578218	0.102818	0.0371232	0.0766371	0.0894007	0.0576371	0.0978736	0.239023	0.0828268	0.0644007	0.250273	0.0895723		0.17217	0.0647488	0.075936	0.120709	0.180015	0.0281059	0.119435	0.184882	0.150193	0.111243	0.107117	0.131832	0.0278013	0.125567	0.206078
5.89356	0.0404557	0.13003	0.118113	0.0587225	0.0975764	0.034211	0.0769475	0.0903859	0.0552266	0.0880903	0.210934	0.0786938	0.0617488	0.234133	0.0840271		0.162065	0.0573112	0.0751535	0.111899	0.177241	0.0298079	0.115194	0.179122	0.141093	0.103998	0.0941067	0.120513	0.0269984	0.117062	0.190561
5.92885	0.0373818	0.123036	0.10754	0.0596404	0.0891141	0.0323021	0.0764072	0.087991	0.0527545	0.0791814	0.181759	0.074881	0.0584056	0.220944	0.0796494		0.152476	0.0528621	0.076601	0.105225	0.169957	0.032101	0.114594	0.176553	0.131569	0.0988062	0.0834836	0.108291	0.0270534	0.110806	0.17534
5.96414	0.0358645	0.117631	0.0983662	0.0596724	0.0786576	0.0324573	0.0749072	0.0827939	0.0494097	0.0732085	0.156626	0.0722964	0.0554138	0.209168	0.0765747		0.141997	0.0512332	0.0772217	0.1008	0.158852	0.0332775	0.115144	0.174571	0.121212	0.095853	0.0750764	0.0962389	0.0269237	0.105801	0.159741
5.99943	0.0358268	0.114198	0.0921084	0.0583834	0.0687931	0.0345058	0.071968	0.0768916	0.045087	0.0705665	0.139992	0.0714721	0.0533883	0.197814	0.0742061		0.131303	0.0510082	0.0750345	0.0972028	0.147	0.0324499	0.114278	0.170333	0.111336	0.0941741	0.0675468	0.0857685	0.0260665	0.101287	0.143329
6.03473	0.0362012	0.112472	0.0894384	0.0555714	0.0617225	0.0365517	0.0676486	0.0719039	0.0405575	0.0709918	0.132285	0.0727159	0.052041	0.186752	0.071853		0.121563	0.0509713	0.0695665	0.0925148	0.136535	0.0296264	0.110822	0.161635	0.103762	0.0922406	0.0602718	0.078046	0.0244647	0.0971888	0.126104
6.07002	0.0358924	0.112131	0.0890805	0.0513826	0.0577726	0.0364926	0.0631494	0.0687012	0.0368186	0.073101	0.129961	0.0756338	0.0512611	0.17635	0.0681182		0.113289	0.0503448	0.0630115	0.0862496	0.128985	0.026454	0.105448	0.148561	0.0994622	0.0889532	0.0546108	0.0734204	0.0224039	0.0934499	0.109545
6.10531	0.0346741	0.112672	0.0890386	0.0465566	0.055789	0.0337988	0.0598801	0.0688194	0.0342594	0.0751437	0.127539	0.0793604	0.050734	0.167828	0.0627512		0.105134	0.0493703	0.0580279	0.0801658	0.123333	0.0244105	0.0996494	0.133193	0.0980328	0.0848465	0.0526125	0.0707816	0.0206502	0.0901207	0.0958358
6.1406	0.0329466	0.113584	0.0872709	0.0424836	0.0546117	0.0298301	0.0582348	0.0735608	0.0331379	0.0756158	0.121834	0.0828596	0.0507504	0.161617	0.0570222		0.0971248	0.0476856	0.0556043	0.075844	0.11912	0.0241149	0.0946773	0.118289	0.0978596	0.0816108	0.0553522	0.0686166	0.0190993	0.0870074	0.0868407
6.17589	0.0316388	0.113963	0.0823407	0.0398202	0.0542044	0.0264212	0.0577266	0.0809581	0.0327734	0.0733662	0.113681	0.084844	0.052014	0.15662	0.0530764		0.0906954	0.0452545	0.0540862	0.0744721	0.11474	0.0251223	0.0907832	0.105864	0.0968974	0.0805665	0.0614975	0.0655254	0.0180599	0.083954	0.0829622
6.21118	0.0310484	0.112789	0.0750328	0.0382537	0.0550164	0.0250501	0.0573711	0.0871921	0.0319852	0.0686617	0.106282	0.0847463	0.0549187	0.150466	0.0526634		0.0873924	0.0415419	0.0514598	0.0740673	0.109562	0.0262767	0.0879959	0.096431	0.0933374	0.0810583	0.068142	0.0611716	0.017578	0.0812069	0.0821527
6.24647	0.0307594	0.109235	0.0667438	0.0363144	0.0570238	0.0257192	0.055959	0.0873826	0.0305788	0.0624992	0.101847	0.0827061	0.0588982	0.142305	0.0559376		0.0865862	0.0370312	0.0474351	0.0727414	0.10332	0.0276535	0.0862225	0.0897783	0.0868407	0.0806363	0.072821	0.0561125	0.0175821	0.0785903	0.0820181
6.28176	0.030142	0.103508	0.0596248	0.0330156	0.0592266	0.0268933	0.0537209	0.0812824	0.0281691	0.0572759	0.0996675	0.0795788	0.0626273	0.133631	0.0607693		0.0854548	0.032743	0.0445632	0.0688087	0.0971084	0.0296305	0.0851502	0.0857849	0.0789056	0.0775115	0.0746223	0.0517529	0.0179573	0.0766626	0.0810583
6.31705	0.0283686	0.0968259	0.0549023	0.0289368	0.0607521	0.0271798	0.0506987	0.071592	0.0260887	0.0538292	0.0973522	0.0766946	0.0653547	0.127902	0.0645534		0.0825443	0.0301043	0.0452726	0.0634245	0.0923243	0.0331182	0.0841716	0.0840181	0.0722159	0.0719869	0.0740304	0.0488613	0.0182299	0.0757627	0.0791987
6.35234	0.0257849	0.0908555	0.052844	0.0260419	0.0610181	0.0262594	0.0478727	0.0627915	0.0248309	0.0522192	0.0931732	0.0757718	0.0675082	0.12821	0.0657997		0.0785148	0.0294647	0.0499351	0.0586593	0.0901429	0.0383292	0.0823547	0.0840328	0.0686092	0.0659384	0.0714754	0.0477586	0.0180279	0.0756215	0.0771921
6.38763	0.0232061	0.0874893	0.0525271	0.0261273	0.0603522	0.0247939	0.0458949	0.0572775	0.025009	0.0505279	0.0870312	0.0777931	0.0699696	0.135179	0.065156		0.0754434	0.0300796	0.056243	0.056968	0.0901913	0.0447529	0.0794967	0.0847455	0.0671125	0.0605681	0.0668752	0.0484294	0.0171519	0.0763358	0.0745723
6.42292	0.0215755	0.0874672	0.0526486	0.0296856	0.0587028	0.0237636	0.0437816	0.0554803	0.0257956	0.047592	0.0799943	0.0823941	0.0722709	0.146963	0.0638801		0.0742356	0.0305599	0.0607126	0.0589828	0.0917209	0.0517053	0.076358	0.0851872	0.0652028	0.0558563	0.0601831	0.0505763	0.0161568	0.0773842	0.0709647
6.45821	0.021335	0.0904401	0.051913	0.0348769	0.0561667	0.0233736	0.0404918	0.0563949	0.026725	0.0431814	0.0731872	0.086954	0.0726905	0.159321	0.0626708		0.0730525	0.0300419	0.0620714	0.0635452	0.0928555	0.0569959	0.0740632	0.0849228	0.0609893	0.0520066	0.0523268	0.0537266	0.0157061	0.078119	0.0654655
6.49351	0.0219606	0.0946568	0.0497381	0.0392422	0.0530575	0.0232586	0.0355402	0.0594852	0.0271396	0.0390131	0.0673752	0.088537	0.0694778	0.170071	0.0609524		0.0705878	0.0286182	0.0596954	0.0686741	0.0933424	0.0592044	0.0728054	0.0843612	0.0550328	0.0510049	0.0446199	0.0567841	0.0162545	0.0778916	0.0588489
6.5288	0.0223596	0.0976478	0.0460755	0.0406248	0.0504663	0.0231018	0.0305213	0.0632315	0.0267964	0.036546	0.0624943	0.086101	0.0631897	0.178275	0.0577734		0.0662044	0.0270837	0.0547488	0.0725903	0.0928883	0.0569081	0.0719212	0.0851437	0.0496322	0.0556872	0.0383727	0.058656	0.0175361	0.0763317	0.0518144
6.56409	0.022046	0.0977578	0.0419376	0.0383982	0.0497258	0.0230378	0.0279015	0.0662126	0.0256264	0.0363292	0.0583777	0.0813218	0.0564089	0.181706	0.0533317		0.0616117	0.0265534	0.0483629	0.0743481	0.0918309	0.0519105	0.0703153	0.0891314	0.0465148	0.0672135	0.034133	0.0585296	0.0193284	0.0738284	0.0457553
6.59938	0.0213974	0.0953448	0.0386108	0.0332479	0.051101	0.0231305	0.0287208	0.0664655	0.0241182	0.0375509	0.0553235	0.0775714	0.0512915	0.179974	0.0491059		0.0587069	0.0272299	0.0417865	0.0738013	0.0902923	0.0468514	0.0677923	0.0970197	0.045587	0.0828407	0.0312701	0.0566412	0.0213374	0.071477	0.040335
6.63467	0.0213202	0.0920214	0.03678	0.0272389	0.0535911	0.0232307	0.0313136	0.0635788	0.0232578	0.0381363	0.0539975	0.0766617	0.048124	0.170776	0.0468727		0.0581092	0.028656	0.0362143	0.0715222	0.0874442	0.0444655	0.0653489	0.107763	0.045335	0.0972791	0.0288489	0.0535386	0.0232192	0.070757	0.0359975
6.66996	0.0224417	0.0899704	0.0365197	0.0222964	0.0555575	0.0228514	0.0328145	0.0581174	0.0236798	0.037514	0.0543826	0.0774007	0.0455419	0.153188	0.0464532		0.0588268	0.0298826	0.0324499	0.0682685	0.0836002	0.0446305	0.0639786	0.119077	0.0439828	0.105474	0.0265115	0.0497381	0.0244286	0.07261	0.0311749
6.70525	0.0248457	0.0904179	0.0369647	0.0200911	0.0563284	0.0214967	0.0310484	0.051991	0.0252553	0.0355961	0.0551478	0.0771626	0.041133	0.130397	0.0462874		0.0586576	0.0296502	0.0309688	0.0648859	0.0788965	0.0458686	0.0638432	0.129062	0.0409975	0.105174	0.0240731	0.0458317	0.0244901	0.0764713	0.0260993
6.74054	0.0278916	0.0932742	0.0371387	0.0211051	0.0565616	0.0193826	0.0264573	0.0464704	0.0268966	0.0338883	0.0543982	0.0740123	0.0352274	0.108053	0.0445394		0.0564959	0.0281749	0.0316174	0.0616494	0.0751708	0.0463087	0.0641363	0.137296	0.0370328	0.096697	0.0228571	0.0423998	0.0229729	0.0810337	0.0209811
6.77583	0.0312053	0.0975887	0.0365788	0.0239762	0.0568112	0.0169023	0.021532	0.0426921	0.0273867	0.0331601	0.0510846	0.0681905	0.0306478	0.0905312	0.0402906		0.0523095	0.0262233	0.033697	0.0589417	0.0737184	0.0453038	0.0639302	0.143883	0.0333284	0.0825526	0.0236486	0.039986	0.0203793	0.0840731	0.0173514
6.81112	0.0346231	0.101817	0.0356831	0.0266018	0.0569072	0.0147931	0.0184647	0.0402849	0.026023	0.034014	0.0465279	0.0614967	0.0302742	0.0800214	0.0351322		0.0479828	0.0254294	0.0357332	0.0565566	0.0738957	0.0438079	0.062867	0.148329	0.0308645	0.0662176	0.0260254	0.0386732	0.0181437	0.0839934	0.0156125
6.84641	0.0383341	0.104401	0.0346051	0.0276108	0.0560254	0.013555	0.0185772	0.0386387	0.0234237	0.0353013	0.0428637	0.0569179	0.0350254	0.0748432	0.0316642		0.0444105	0.0264277	0.0363752	0.0545181	0.0743777	0.0425427	0.0612882	0.14944	0.0300649	0.0519942	0.0286355	0.0377438	0.0176782	0.0803604	0.0159581
6.8817	0.0419901	0.104481	0.033725	0.0268153	0.053463	0.0135131	0.0215337	0.0372282	0.0205755	0.0364007	0.0418933	0.0559729	0.0428333	0.071798	0.0313481		0.0417135	0.0281658	0.035367	0.0527225	0.0728892	0.041468	0.0597356	0.146145	0.0309187	0.0424745	0.0300665	0.0364458	0.0197217	0.0743136	0.0174483
6.917	0.0447496	0.102045	0.0329187	0.0254089	0.0501938	0.0150164	0.0258563	0.036055	0.0185591	0.0364097	0.0434639	0.0591223	0.0508202	0.0682537	0.0337135		0.0389138	0.028899	0.0332578	0.051532	0.069702	0.0399392	0.0584737	0.138656	0.0327652	0.0379384	0.0303136	0.0347299	0.0238719	0.0677233	0.0191231
6.95229	0.0454154	0.0977126	0.0321757	0.0246773	0.0482381	0.0178046	0.0295066	0.0348686	0.0177997	0.0355443	0.0464146	0.064555	0.0566281	0.0642389	0.0363875		0.0355706	0.0273177	0.0318243	0.0509951	0.0658186	0.0372496	0.0576929	0.128763	0.0347266	0.036523	0.0309926	0.0340468	0.0286658	0.0624007	0.0204885
6.98758	0.0432808	0.0928563	0.0316453	0.0247931	0.0490944	0.0208145	0.0316527	0.0336149	0.0181724	0.0340353	0.0494622	0.0693284	0.0593046	0.0606995	0.0373703		0.0324934	0.0237857	0.0312923	0.0507012	0.0628013	0.0337315	0.0569663	0.11888	0.0358539	0.0359598	0.0335591	0.0360944	0.0327652	0.0594499	0.020835
7.02287	0.0387011	0.0883662	0.0314056	0.0248317	0.0524007	0.0228243	0.0323818	0.0321174	0.0198013	0.0320903	0.0518383	0.0710296	0.058303	0.0586289	0.0360222		0.0308292	0.0195082	0.0311626	0.0497734	0.0611593	0.0298399	0.0560098	0.111539	0.0357348	0.0349639	0.0380123	0.0414631	0.0354335	0.0586749	0.0204721
7.05816	0.0326248	0.084697	0.0312381	0.0232529	0.0561962	0.0232069	0.032225	0.0313194	0.0226371	0.0304819	0.0532397	0.0689606	0.0538612	0.0579721	0.0325394		0.0313218	0.0164721	0.0300846	0.0477997	0.0602471	0.0269672	0.0545903	0.108758	0.0345345	0.0340148	0.0423613	0.0487299	0.0363415	0.0587332	0.0193892
7.09345	0.0265328	0.0816831	0.0307956	0.0202939	0.0585928	0.0221527	0.0312209	0.0325534	0.0263875	0.0291995	0.0535755	0.064399	0.04672	0.0577044	0.0283259		0.0339425	0.0156084	0.02789	0.0449647	0.0597044	0.0248974	0.0527734	0.112032	0.03283	0.0333399	0.0442816	0.0555854	0.0356445	0.0586716	0.0180115
7.12874	0.0218054	0.0792176	0.0296634	0.0174885	0.0589967	0.0204319	0.0286642	0.03672	0.0306823	0.0293202	0.052835	0.0594015	0.0389548	0.0563809	0.0248842		0.0371585	0.0165452	0.0255361	0.0415008	0.0594195	0.0234565	0.0515066	0.120812	0.0310164	0.0326814	0.0423276	0.0599622	0.0336002	0.0583949	0.0168695
7.16403	0.0192668	0.0774294	0.0276092	0.0165156	0.0580025	0.0189893	0.0239105	0.041936	0.0352324	0.0305722	0.0509729	0.0553333	0.0330649	0.0533629	0.0236609		0.0401741	0.0185312	0.0235763	0.0375608	0.0596355	0.0214368	0.0518752	0.132337	0.028876	0.0315131	0.0371839	0.0614819	0.0309335	0.0581388	0.0161954
7.19932	0.0190394	0.076055	0.0249335	0.017532	0.0563169	0.0184163	0.0178268	0.0455542	0.0395205	0.0330148	0.0485033	0.0524261	0.0301281	0.0488933	0.0250632		0.0416248	0.0202143	0.0231314	0.0328818	0.0603686	0.0189606	0.0547619	0.142901	0.02617	0.0302102	0.0312627	0.0612126	0.0277463	0.058147	0.0163202
7.23461	0.0206355	0.0750304	0.0225484	0.0194023	0.0540542	0.018491	0.0131215	0.0453103	0.0432997	0.035298	0.0464187	0.0504778	0.0291905	0.0440755	0.0284392		0.0408169	0.0214089	0.0235386	0.0275821	0.0612521	0.0163169	0.0595862	0.149883	0.0232299	0.0296946	0.0274655	0.0606035	0.0244483	0.0581429	0.0174384
7.2699	0.0234269	0.0742759	0.0210714	0.0203809	0.0508079	0.0187611	0.011853	0.0417964	0.0456141	0.0365985	0.0454622	0.0491108	0.0280895	0.0406732	0.0321568		0.0382463	0.0219795	0.0244048	0.0225427	0.0621297	0.0145493	0.0644819	0.152938	0.0207471	0.0302406	0.0273998	0.0605263	0.0209343	0.0573563	0.0202422
7.30519	0.0265213	0.0733801	0.0213908	0.0194852	0.0465681	0.0184064	0.0139992	0.0378079	0.0458284	0.0357274	0.0457422	0.0480632	0.0251067	0.0394581	0.0337644		0.0347299	0.0218941	0.0249762	0.019009	0.0623227	0.0137537	0.0673596	0.153888	0.0189302	0.031147	0.0300903	0.0604171	0.017459	0.0554852	0.0248851
7.34048	0.0292775	0.0721716	0.0231527	0.0170197	0.0419343	0.0171741	0.0186683	0.0354992	0.043087	0.0330082	0.0461092	0.0467488	0.0204031	0.0397373	0.0322192		0.032179	0.0210517	0.0253621	0.017587	0.0619918	0.0140542	0.0669984	0.155364	0.0179852	0.0313235	0.0335082	0.0592734	0.0149179	0.0535214	0.0309187
7.37578	0.0314934	0.0709146	0.0253925	0.0144893	0.0378539	0.0157348	0.0236125	0.0355985	0.0381264	0.0292192	0.0451338	0.0446946	0.0157512	0.0400525	0.028202		0.0311995	0.0192841	0.0257233	0.0183744	0.060624	0.0148571	0.0637824	0.159254	0.0184475	0.0302792	0.0353752	0.0564655	0.0138875	0.0526798	0.0371371
7.41107	0.0329614	0.0695181	0.0275763	0.0139097	0.0349663	0.0146453	0.0273145	0.0368202	0.0318391	0.02622	0.0418407	0.0415731	0.0130961	0.0389212	0.0238317		0.0322463	0.0174417	0.0266749	0.0205476	0.0589269	0.0157537	0.0594959	0.166174	0.0197381	0.0287381	0.0348317	0.0528703	0.0139425	0.0539507	0.0424795
7.44636	0.0338974	0.0682012	0.0292471	0.0162989	0.0330558	0.0141921	0.0294721	0.0381141	0.0259803	0.0247685	0.0364737	0.0378571	0.0135107	0.0358678	0.0208924		0.033743	0.0170747	0.0284975	0.0239893	0.0569729	0.0161806	0.0558465	0.175334	0.0209516	0.0275525	0.0327381	0.050358	0.0148153	0.05722	0.0462102
7.48165	0.0345517	0.0668588	0.030931	0.0215164	0.0319959	0.0141962	0.0304524	0.0394877	0.0218358	0.0251527	0.0307315	0.0340772	0.0162159	0.0325673	0.020225		0.0339212	0.0189163	0.0306905	0.0280821	0.0547594	0.015734	0.053312	0.184412	0.0209713	0.0272652	0.0303218	0.0504926	0.0157947	0.0618046	0.0480558
7.51694	0.0349787	0.0651387	0.0332209	0.0272734	0.0319048	0.0144236	0.0313112	0.0403399	0.0195394	0.0265304	0.0267652	0.0310172	0.0196847	0.0310952	0.0211207		0.0319286	0.0225468	0.0323235	0.0317151	0.0519713	0.0146133	0.0515386	0.190823	0.0195131	0.0275665	0.0286634	0.0532159	0.0162233	0.0669754	0.0479844
7.55223	0.035477	0.0627282	0.0363834	0.0307677	0.0330271	0.0148268	0.0332578	0.0403268	0.0186486	0.0276675	0.0254992	0.0292841	0.0220846	0.0321831	0.0224696		0.0281642	0.02611	0.0322677	0.0340131	0.0483916	0.0139048	0.0498333	0.193413	0.0171437	0.0277553	0.0276954	0.0571158	0.0161207	0.0726338	0.0460156
7.58752	0.036431	0.0598727	0.0401921	0.0303243	0.0353054	0.0154507	0.037376	0.0384335	0.0180616	0.0279245	0.0263079	0.0288457	0.0228826	0.0342315	0.0234278		0.0236347	0.0280246	0.0301264	0.0342709	0.0443235	0.0143325	0.0478859	0.192566	0.0151683	0.0271847	0.0270698	0.0603547	0.0157964	0.0784146	0.0415772
7.62281	0.0377726	0.0573621	0.0438965	0.0268678	0.0378309	0.0157562	0.0445558	0.0354557	0.0169392	0.0273916	0.0275328	0.0295279	0.0222184	0.0354442	0.0236486		0.0197323	0.0274762	0.0263769	0.0326831	0.0406043	0.015601	0.0453867	0.189716	0.0141166	0.025968	0.0265427	0.0621117	0.0156297	0.0835033	0.0354122
7.6581	0.0388186	0.0562586	0.0480394	0.0228662	0.0396182	0.0155213	0.053248	0.0328547	0.0153498	0.0262168	0.0278883	0.030422	0.021165	0.0349721	0.023413		0.0178333	0.024069	0.0218686	0.0307611	0.0384105	0.0169614	0.0421626	0.185838	0.014266	0.0248103	0.0264171	0.0619565	0.015711	0.0865878	0.0287176
7.69339	0.0389622	0.0568465	0.0525222	0.020688	0.0400435	0.0150616	0.0608021	0.0325189	0.0140115	0.0247282	0.0275107	0.0307422	0.0198785	0.0333695	0.0231675		0.0191806	0.0187077	0.0177094	0.029743	0.0386929	0.017587	0.0384778	0.181029	0.014344	0.024954	0.0269639	0.0599787	0.0161544	0.0870517	0.0237061
7.72868	0.037757	0.0583415	0.0571182	0.0206962	0.0392512	0.0146026	0.0637176	0.0345493	0.0140115	0.0230993	0.027142	0.0298678	0.0190476	0.03228	0.0225673		0.0229138	0.0136108	0.0149237	0.0303818	0.0416445	0.0174631	0.0351798	0.174624	0.0139113	0.0272767	0.028032	0.0560632	0.0171905	0.0853924	0.0216979
7.76397	0.0354031	0.0589376	0.0610681	0.0218383	0.0377291	0.0144434	0.0602734	0.0374195	0.0154105	0.0214918	0.027665	0.0277948	0.0201396	0.0326388	0.0221035		0.0269934	0.0116979	0.0139491	0.032165	0.0459885	0.0168522	0.0331979	0.16744	0.0130082	0.031578	0.0290484	0.0505846	0.0186667	0.0827159	0.0226141
7.79926	0.0323284	0.0571133	0.0619787	0.0230829	0.035867	0.0147603	0.0520805	0.0388744	0.0176059	0.0203358	0.0287948	0.024757	0.024954	0.0353801	0.0225681		0.0293785	0.0147406	0.0144261	0.0337282	0.0499524	0.0165115	0.0331363	0.160639	0.0122488	0.0364516	0.0294499	0.044408	0.0204228	0.08061	0.0247077
7.83456	0.0292989	0.0531494	0.059376	0.0245969	0.0341273	0.0156445	0.042252	0.0378933	0.0194499	0.0200649	0.0295764	0.021555	0.0340632	0.040486	0.0255796		0.0294163	0.0220567	0.0159392	0.0343333	0.051367	0.0165378	0.0343686	0.155415	0.0122808	0.0403465	0.0291897	0.0386667	0.0218227	0.0798136	0.0267611
7.86985	0.0266043	0.048225	0.0535501	0.0267709	0.0329319	0.0168686	0.0338087	0.0351445	0.0199828	0.0211363	0.029225	0.0192709	0.0463547	0.046463	0.0323563		0.0286281	0.0302463	0.0177094	0.0341527	0.0500049	0.0161059	0.0357562	0.152016	0.0132233	0.042335	0.0290164	0.0339499	0.0223998	0.0798744	0.0275189
7.90514	0.0242644	0.0445328	0.0462709	0.0295345	0.0326765	0.0179466	0.0281215	0.0323883	0.0192463	0.0233933	0.0277594	0.0186659	0.0587808	0.0510189	0.0418875		0.0290969	0.0357874	0.0192562	0.0344319	0.0468424	0.0152586	0.0368481	0.149066	0.0146231	0.0423145	0.0296043	0.0302775	0.0220205	0.0799713	0.0267258
7.94043	0.0222734	0.0434942	0.0396059	0.0322726	0.033702	0.0185181	0.0250796	0.0309237	0.018069	0.0264401	0.0259048	0.0201585	0.0673563	0.0524072	0.0514762		0.0308399	0.037055	0.0201872	0.0359614	0.0436314	0.014069	0.0379384	0.145722	0.0155238	0.0405107	0.0315328	0.0272135	0.0207562	0.0793489	0.0248268
7.97572	0.0204368	0.0450895	0.034624	0.0338046	0.0363539	0.0182685	0.0246453	0.0309179	0.0170312	0.0292668	0.0247783	0.0231617	0.0700074	0.0507471	0.0580378		0.0323218	0.0352874	0.0208949	0.0372882	0.041197	0.0131856	0.0394688	0.141736	0.0156552	0.0365985	0.0342003	0.0246519	0.0190238	0.0774097	0.0224532
8.01101	0.0186864	0.0483038	0.0312709	0.0336552	0.0395181	0.0176741	0.0271593	0.0324261	0.0170181	0.0314302	0.0250624	0.0260181	0.0672537	0.0485263	0.0590378		0.0321667	0.0327537	0.0214064	0.0369992	0.0400936	0.0126658	0.0413957	0.13674	0.0153826	0.0310484	0.0362586	0.0228539	0.0172455	0.0740657	0.0203054
8.0463	0.0170369	0.0517882	0.0291478	0.0325599	0.0414195	0.0179639	0.0323341	0.0350501	0.0176281	0.0328727	0.0262775	0.0272824	0.0612406	0.0484819	0.0553202		0.0308292	0.0300764	0.0214483	0.0336158	0.0403711	0.012702	0.0430928	0.13114	0.0152488	0.0252849	0.0369187	0.0223235	0.0158481	0.0693292	0.0188095
8.08159	0.0153727	0.0543834	0.0272767	0.0317151	0.0406962	0.0196658	0.0388571	0.0386075	0.0183744	0.0341683	0.0272972	0.0266338	0.0536453	0.0520222	0.0488284		0.0296765	0.0277291	0.0208128	0.0284844	0.0419483	0.0131437	0.0439237	0.125566	0.0150632	0.0219655	0.0361806	0.0232947	0.0148695	0.0640304	0.0179795
8.11688	0.0138366	0.0554097	0.0255517	0.0321264	0.0366059	0.0223489	0.04472	0.0417939	0.018321	0.0355706	0.0272931	0.0246281	0.0465944	0.0586002	0.0417816		0.0297324	0.0251929	0.0194811	0.0237767	0.0442266	0.0142168	0.0436913	0.120389	0.0140936	0.022413	0.034491	0.0255394	0.0143194	0.0593333	0.0173341
8.15217	0.0130698	0.0550452	0.0242003	0.0338177	0.0302997	0.024289	0.0475895	0.0431305	0.0176034	0.0368801	0.0262964	0.022587	0.0410197	0.0653793	0.0357085		0.0311051	0.0236741	0.0178128	0.0212865	0.0461379	0.016197	0.042431	0.115268	0.0121806	0.0261199	0.0324368	0.0280542	0.0140698	0.0560583	0.0162759
8.18746	0.0138424	0.0538399	0.0238555	0.0360731	0.0240993	0.0240263	0.0480337	0.041619	0.0161084	0.0372085	0.0248933	0.0206461	0.0369499	0.0690213	0.0321437		0.0330591	0.0234475	0.0162406	0.0220443	0.0469786	0.0192693	0.0402832	0.110456	0.0102562	0.030303	0.0301938	0.0298826	0.0138087	0.0544417	0.0149105
8.22275	0.0165041	0.0528153	0.0243497	0.0376043	0.0204934	0.0219163	0.0469491	0.0379696	0.0146478	0.0357365	0.0234836	0.0187225	0.0335722	0.0676084	0.0309844		0.0351511	0.0238727	0.0155254	0.0246888	0.0470558	0.0229704	0.0378161	0.107167	0.0100361	0.0323785	0.0280993	0.0303038	0.0134598	0.053986	0.0133095
8.25805	0.0204565	0.0530805	0.0250813	0.0376855	0.0207356	0.0191576	0.0455427	0.033775	0.0133727	0.032188	0.0217586	0.0169688	0.0305435	0.0608498	0.0314179		0.0372603	0.024142	0.0153243	0.0275969	0.0470698	0.0266732	0.0361675	0.107566	0.0122521	0.0318703	0.0266634	0.029725	0.0132652	0.0536174	0.0123563
8.29334	0.0246527	0.0554975	0.0257693	0.0365624	0.0244294	0.0171314	0.044055	0.0305279	0.0128965	0.0274557	0.0193875	0.0160287	0.0271708	0.0511503	0.0320681		0.0386962	0.02372	0.0152636	0.0295378	0.0467759	0.0292512	0.0367356	0.113006	0.0157964	0.0298259	0.0265058	0.0288374	0.0139138	0.0522044	0.0127102
8.32863	0.0282028	0.0598399	0.02611	0.0351864	0.0304113	0.0160928	0.0418194	0.0290591	0.0128719	0.0224852	0.0168998	0.0163924	0.0232266	0.0416732	0.0311658		0.0390665	0.0233301	0.0149237	0.0301478	0.0447603	0.0302266	0.0399171	0.121618	0.0190254	0.0276141	0.0275378	0.0281182	0.0158686	0.0493998	0.0142397
8.36392	0.0305452	0.0650082	0.0262874	0.0347315	0.0373268	0.0157956	0.0376535	0.0289277	0.0133588	0.0188481	0.0160189	0.017858	0.0195402	0.0346962	0.0280074		0.0376642	0.0239893	0.014069	0.0296429	0.0398752	0.0294918	0.0445591	0.128667	0.0209368	0.0254031	0.0286527	0.0276461	0.0189688	0.0455123	0.0163711
8.39921	0.031532	0.0690131	0.0264951	0.0360599	0.0437857	0.015734	0.0318875	0.0300854	0.0137972	0.0166305	0.0173588	0.0192915	0.0171806	0.0294631	0.0233703		0.0350181	0.0256913	0.0132619	0.0282102	0.0332709	0.0277915	0.0488604	0.129736	0.021257	0.0226346	0.0284286	0.0269121	0.0223883	0.0410763	0.0181814
8.4345	0.0311002	0.0702167	0.0265058	0.0388736	0.048119	0.0156979	0.0260435	0.0312348	0.0148227	0.0161503	0.0199877	0.0195197	0.0163875	0.02539	0.018835		0.0317882	0.0274902	0.0128924	0.0267036	0.0279524	0.0255386	0.0514097	0.123792	0.0204097	0.0192356	0.0265698	0.0255764	0.0250353	0.037078	0.0189146
8.46979	0.0292578	0.0678612	0.0264951	0.0419565	0.0489688	0.0156486	0.0219581	0.0315025	0.0161478	0.0166502	0.0219565	0.0186346	0.017225	0.0225558	0.0155805		0.0292151	0.027789	0.0131503	0.0255936	0.0267061	0.0230681	0.0523227	0.113516	0.0190706	0.0158621	0.0239261	0.0233251	0.0260805	0.0341067	0.0185501
8.50508	0.0263399	0.0630361	0.0263259	0.0442553	0.0462077	0.0158892	0.0203366	0.0302168	0.0172373	0.017642	0.0223136	0.0173571	0.0189286	0.0222192	0.0141921		0.0272438	0.0267898	0.0140772	0.025312	0.0292324	0.0211601	0.0523194	0.103304	0.017578	0.0135353	0.0221371	0.0204401	0.0252603	0.0325238	0.0176034
8.54037	0.0231453	0.0579056	0.0263916	0.0448744	0.0411215	0.0160074	0.0208596	0.0278711	0.0186905	0.0186921	0.0211987	0.0165706	0.0210181	0.0257824	0.0140895		0.0260772	0.0256133	0.0160542	0.0257282	0.0327603	0.0201527	0.0517225	0.0959146	0.0163801	0.012734	0.0221158	0.0174647	0.02289	0.0323613	0.0169212
8.57566	0.0205961	0.0544187	0.0270837	0.0438547	0.0362044	0.0159294	0.0223736	0.0255181	0.0205353	0.0195829	0.0194967	0.0165008	0.0225657	0.0329236	0.0150287		0.0248842	0.0255665	0.0197126	0.026188	0.0339606	0.0200222	0.0501708	0.0912217	0.0160534	0.0129745	0.0235345	0.015298	0.01972	0.0330952	0.0166182
8.61095	0.0195755	0.0536273	0.0283054	0.0415517	0.0338851	0.0151913	0.0235517	0.0242176	0.0234113	0.0208169	0.0174392	0.0169655	0.0228719	0.0416979	0.0166059		0.0233793	0.0273719	0.0252126	0.0257997	0.0318448	0.0203374	0.0473809	0.0877988	0.0169302	0.013734	0.0258112	0.0148514	0.0165558	0.0337792	0.0169327
8.64624	0.0200049	0.0546823	0.0294639	0.0387594	0.0346314	0.0136051	0.0232841	0.0239105	0.0267397	0.0224688	0.0152422	0.0174335	0.0212923	0.0487159	0.0180846		0.0215304	0.0297545	0.0316847	0.0238341	0.0282233	0.0205903	0.0433974	0.0846305	0.0190484	0.0147857	0.0278325	0.0170098	0.0137028	0.033532	0.0167972
8.68153	0.0213399	0.0560731	0.0298736	0.0360887	0.0373736	0.0115074	0.0213276	0.0235698	0.0308038	0.0245082	0.0132291	0.0178301	0.0178949	0.0513333	0.0184351		0.0198998	0.0318235	0.0378752	0.0208473	0.0261043	0.0205378	0.0389015	0.0823218	0.0223202	0.0160164	0.0287742	0.0215082	0.0114392	0.031679	0.015881
8.71683	0.0225025	0.0565238	0.0289606	0.0338695	0.0405657	0.00966749	0.0189442	0.0227168	0.0342225	0.026491	0.0123481	0.017899	0.0138465	0.0489688	0.017413		0.0190435	0.032477	0.0419688	0.0181445	0.0270172	0.0197562	0.0346987	0.0820681	0.0263834	0.0175263	0.0279286	0.0276207	0.0111429	0.0287791	0.0145895
8.75212	0.0228062	0.0559204	0.027197	0.0323136	0.0425337	0.00877915	0.0177167	0.0217233	0.0367833	0.0277956	0.0133966	0.0175665	0.010376	0.0425952	0.015289		0.0192644	0.0310222	0.0438005	0.0170928	0.0303637	0.0183736	0.0314499	0.0847496	0.0309212	0.0192274	0.0258358	0.0341264	0.0140123	0.0261281	0.0141749
8.78741	0.022234	0.0551757	0.024835	0.0313399	0.0428744	0.00922906	0.0190328	0.0216338	0.0376593	0.0281034	0.0163169	0.0166149	0.00877915	0.0347447	0.0130928		0.0202447	0.0277537	0.0437644	0.0180246	0.0335435	0.0166576	0.0296749	0.0897069	0.0353826	0.0208547	0.0242217	0.0398087	0.0191305	0.0251872	0.0153851
8.8227	0.0210353	0.0551543	0.0226429	0.0302176	0.0418407	0.0105328	0.0220181	0.0228645	0.0366658	0.0271182	0.019532	0.0153013	0.00926929	0.0278974	0.0115944		0.0215419	0.0241897	0.0419343	0.0205952	0.0344105	0.015509	0.0292381	0.0952299	0.0393333	0.0219376	0.0253711	0.044179	0.0252619	0.0265008	0.0183949
8.85799	0.0197874	0.0559212	0.0207849	0.0288563	0.0402126	0.0117857	0.0246708	0.0247808	0.0337816	0.0255049	0.0210739	0.0139458	0.0115213	0.0242488	0.0111658		0.023142	0.0224893	0.0387594	0.0232209	0.0321732	0.0155074	0.0293596	0.0992061	0.0416921	0.022211	0.0299007	0.0469869	0.0307447	0.0294959	0.0217726
8.89328	0.018899	0.0568112	0.0196092	0.0273218	0.0389179	0.0123465	0.0250903	0.0267044	0.0298071	0.023087	0.0203186	0.0127824	0.0139146	0.0248424	0.012055		0.0252406	0.0237553	0.0342553	0.024936	0.028101	0.017032	0.0292324	0.10106	0.0412488	0.0219286	0.0364179	0.0478079	0.0345476	0.0328571	0.0241404
8.92857	0.0184146	0.0569474	0.0193629	0.0261092	0.0386683	0.0120961	0.0235895	0.0277217	0.0246174	0.0212135	0.0187011	0.0122545	0.0147471	0.0291256	0.0137775		0.0277192	0.0270558	0.0288596	0.0253358	0.0241552	0.0187718	0.02822	0.101472	0.0375895	0.0215468	0.0409655	0.0465279	0.0362447	0.0354269	0.0244828
8.96386	0.0182455	0.0560928	0.0197857	0.0256018	0.0396051	0.0113276	0.0220788	0.0275353	0.0194516	0.0199918	0.0186749	0.0125353	0.0137397	0.0348448	0.0154992		0.0296601	0.0306412	0.0235993	0.0245509	0.0218982	0.019445	0.0266979	0.101775	0.0317939	0.0214573	0.0407422	0.0432094	0.0365353	0.0364975	0.023252
8.99915	0.0183489	0.0546913	0.020555	0.025798	0.0410583	0.0106782	0.0222414	0.0263752	0.015064	0.0201412	0.0212956	0.0138514	0.0123432	0.0388916	0.0169064		0.0300443	0.0325074	0.019087	0.0230821	0.0217061	0.0185082	0.0251667	0.102753	0.0262365	0.0218892	0.0360255	0.038601	0.035569	0.0360025	0.021353
9.03444	0.0188752	0.0537808	0.0216823	0.0262077	0.0420115	0.0111264	0.0243013	0.0252693	0.0130115	0.0210583	0.0251264	0.0157315	0.0121026	0.0389737	0.0177512		0.028303	0.0322742	0.0161059	0.0212135	0.023055	0.016757	0.0242176	0.104154	0.0231798	0.0225624	0.0300706	0.0341289	0.0332225	0.034234	0.0192882
9.06973	0.0200895	0.0541872	0.0234721	0.026032	0.0423169	0.0129483	0.0270854	0.0257447	0.0133571	0.0222808	0.0272586	0.0174778	0.0136617	0.0354187	0.018101		0.0249959	0.0313473	0.014468	0.0194573	0.0253703	0.0155657	0.0239327	0.105409	0.0231429	0.0231519	0.0262282	0.0307348	0.0299745	0.0315	0.0173744
9.10502	0.0223218	0.0555098	0.0268933	0.0243711	0.0429852	0.0154901	0.0291355	0.0293415	0.0153596	0.0230575	0.0260386	0.0182151	0.0159524	0.0301872	0.0179286		0.021248	0.0311527	0.014289	0.018243	0.0277225	0.015555	0.0242077	0.106185	0.0247693	0.0234746	0.02533	0.0284803	0.0259926	0.0283169	0.0155854
9.14032	0.0254048	0.0569852	0.0314327	0.0214795	0.0449261	0.0178366	0.0309261	0.0351724	0.0173949	0.023266	0.0222923	0.0178867	0.0174828	0.0255337	0.017303		0.0184286	0.032376	0.0147011	0.017642	0.0298875	0.016202	0.025009	0.106898	0.0256913	0.0236576	0.0258941	0.026344	0.0217365	0.0254852	0.0144064
9.17561	0.0288982	0.0574302	0.0360296	0.0188144	0.0487266	0.019032	0.0318949	0.0410821	0.0181248	0.0230821	0.0185	0.0171256	0.0173095	0.0226609	0.0163949		0.0171158	0.0343645	0.0148982	0.0180452	0.0313703	0.0167906	0.0263481	0.108233	0.0245632	0.0239573	0.0264442	0.0236297	0.0178892	0.0240624	0.0138933
9.2109	0.0317997	0.0561798	0.0384885	0.01739	0.0537168	0.0191445	0.0325254	0.0446084	0.0173883	0.022922	0.0166773	0.0169277	0.0159893	0.0210099	0.0154138		0.0170517	0.0365131	0.0151716	0.0190189	0.032092	0.0168317	0.0280944	0.110397	0.0215706	0.0246314	0.0270911	0.0208259	0.0152726	0.0245764	0.0137586
9.24619	0.0334729	0.0534154	0.0369072	0.0173038	0.0581634	0.0187036	0.0322816	0.0454154	0.0157931	0.0232003	0.0168177	0.0179786	0.0148448	0.0197644	0.0145961		0.0178218	0.0383522	0.0156002	0.0200887	0.0317094	0.0165394	0.0300378	0.113719	0.0182463	0.0254499	0.0284721	0.0188826	0.01383	0.0265632	0.0136174
9.28148	0.0336691	0.0500665	0.0324943	0.0183875	0.0603842	0.0181642	0.0311092	0.044881	0.0145936	0.0241732	0.0169992	0.0200731	0.0148144	0.0186519	0.0143596		0.019046	0.0401018	0.0169787	0.0204844	0.0303235	0.0163908	0.0318842	0.118394	0.0162208	0.0256182	0.0305033	0.018303	0.0134072	0.029353	0.0133678
9.31677	0.0319253	0.0466026	0.0261191	0.0198785	0.0594442	0.0177085	0.0290394	0.0441708	0.0143875	0.0258596	0.0161133	0.0219179	0.0158046	0.0178391	0.0150468		0.0195443	0.0419507	0.0191248	0.0193005	0.0286437	0.016578	0.0337094	0.124452	0.0164959	0.0246084	0.0318711	0.0186593	0.0137496	0.0319819	0.0136831
9.35206	0.0289212	0.0435805	0.0203957	0.0215632	0.0558514	0.0171741	0.0272307	0.0433621	0.0149138	0.028101	0.0143867	0.0222422	0.0169573	0.0171461	0.0167135		0.0189934	0.0427849	0.0213514	0.0169327	0.0273514	0.0173374	0.0355476	0.131282	0.0188153	0.0225657	0.0309647	0.0190805	0.0145895	0.0337307	0.0150279
9.38735	0.0252003	0.0410435	0.0165993	0.0230345	0.0513424	0.016436	0.0262627	0.0403571	0.0158867	0.029936	0.0132529	0.0205402	0.0173358	0.0164433	0.0191018		0.0175714	0.0419696	0.0226765	0.0142972	0.0272931	0.0184499	0.0372447	0.136653	0.0227085	0.0208703	0.0278629	0.0190328	0.0157521	0.0345369	0.0169163
9.42264	0.0216806	0.0391741	0.0152718	0.0238793	0.0481199	0.0156683	0.0263933	0.0350386	0.0165484	0.0310041	0.0138169	0.017665	0.0169204	0.0154351	0.0210016		0.0163317	0.0384015	0.0226117	0.0131765	0.028844	0.0196576	0.0381363	0.138201	0.0276297	0.0215657	0.0238013	0.0193818	0.016867	0.0349918	0.0179959
9.45793	0.0190246	0.0379195	0.0160731	0.0237003	0.0469951	0.0152611	0.0265542	0.0284278	0.0170665	0.0307299	0.0156724	0.0152291	0.0162915	0.0143481	0.0215591		0.0160501	0.033124	0.0215172	0.0140255	0.0316149	0.0204105	0.0379663	0.134727	0.0327217	0.0250747	0.0205952	0.0209015	0.0175616	0.0353695	0.0177964
9.49322	0.0174573	0.0374245	0.0181535	0.0220846	0.0473883	0.0156232	0.0258407	0.0232931	0.0175657	0.0297233	0.0175025	0.0144089	0.0159598	0.0139655	0.0203719		0.0163793	0.0278892	0.0202447	0.0163662	0.0349877	0.0203695	0.0363062	0.127584	0.0368974	0.0302307	0.0198145	0.0236092	0.0173662	0.0353604	0.0166593
9.52851	0.0172397	0.0374015	0.0209204	0.0196634	0.0480411	0.0166888	0.0241158	0.0213678	0.0183686	0.02822	0.0189163	0.0151708	0.0160796	0.0147512	0.0179811		0.0167512	0.0247397	0.0191207	0.0188136	0.0371289	0.0199565	0.0334081	0.119867	0.03878	0.0346486	0.0217685	0.0265312	0.0165903	0.0343095	0.0151683
9.5638	0.0181609	0.0377726	0.0233497	0.0176519	0.048821	0.0181256	0.0219171	0.0219737	0.019165	0.0270985	0.0199992	0.0163374	0.0160222	0.0169614	0.0155411		0.0166314	0.0242069	0.0184228	0.0205131	0.0376232	0.0197118	0.0296223	0.113826	0.0374417	0.036601	0.0259031	0.0283662	0.0157118	0.0316732	0.013725
9.5991	0.0197832	0.0386223	0.0249089	0.0172176	0.050275	0.0193448	0.0211437	0.0237488	0.0197085	0.0264401	0.0210099	0.0164852	0.0152939	0.0200928	0.013954		0.0165673	0.0255435	0.0176667	0.0214704	0.0366872	0.020243	0.026014	0.109676	0.0332077	0.036133	0.0306659	0.0283522	0.0152603	0.0277406	0.012468
9.63439	0.0214803	0.0407972	0.0250862	0.0183957	0.0527241	0.0199877	0.0222594	0.0254417	0.0201979	0.0269327	0.0221929	0.0150222	0.0140575	0.0230304	0.0133325		0.0171149	0.0272562	0.0169606	0.0226593	0.0356905	0.0211585	0.0234466	0.105361	0.0271823	0.0346954	0.0344696	0.0267775	0.0157168	0.0235969	0.0117373
9.66968	0.0224187	0.0451691	0.0242677	0.0201108	0.0553703	0.0200411	0.0247167	0.0273711	0.0206305	0.0285115	0.0233415	0.0121379	0.0130714	0.0244458	0.0134425		0.0188514	0.0280616	0.0163949	0.0241576	0.0355337	0.0217997	0.0219729	0.0985025	0.0209089	0.0338227	0.0364089	0.0247102	0.0172389	0.0206806	0.0117816
9.70497	0.0224351	0.0521568	0.0224655	0.0213719	0.0570985	0.0195911	0.0268005	0.0296084	0.0214097	0.0308859	0.0235665	0.0100041	0.013046	0.0239828	0.0140148		0.0216486	0.0279302	0.016275	0.0254828	0.036133	0.0212948	0.0210837	0.0889975	0.0156297	0.0341741	0.0365878	0.0229745	0.0193186	0.0203087	0.0131346
9.74026	0.0217709	0.0610919	0.0204737	0.0218177	0.0576207	0.0187233	0.0276199	0.0318711	0.0220246	0.0328473	0.0222258	0.00984401	0.0139811	0.0223645	0.0147898		0.0245	0.0274704	0.0166626	0.0254072	0.036468	0.0195944	0.0201617	0.0787906	0.0124951	0.0348399	0.0358842	0.0217471	0.0208202	0.0227036	0.016101
9.77555	0.0212594	0.0707389	0.0188448	0.0219417	0.0581486	0.0176585	0.0270238	0.0330879	0.0225189	0.0337011	0.0194491	0.0125164	0.0151232	0.0211264	0.0155033		0.0268374	0.0275583	0.0173933	0.0236749	0.0355074	0.0174442	0.0192126	0.0700509	0.012046	0.0344442	0.0347759	0.0208145	0.0207939	0.0269721	0.0194984
9.81084	0.0215993	0.0795378	0.0179828	0	0	0	0.0264409	0.032413	0.0220567	0.0329122	0.0163046	0.0190271	0.015867	0.0215952	0.0156387		0.0282036	0.0286494	0.0176084	0.0211897	0.0334934	0.0157463	0.0186609	0.0633399	0.0149384	0.0324048	0.0331002	0.0198391	0.0190074	0.0314097	0.021858
9.84613	0.0232578	0.0865337	0.0174048	0	0	0	0.0269434	0.0302783	0.021087	0.0314056	0.0143826	0.0278645	0.0162438	0.0237241	0.0149015		0.02839	0.0299672	0.0170952	0.0193875	0.0310599	0.0149639	0.0185337	0.057445	0.0211445	0.0291691	0.0309023	0.0184524	0.0160805	0.0341658	0.0221683
9.88142	0.0266018	0.09139	0.0171215	0	0	0	0.0287373	0.0275312	0.0194902	0.029743	0.0146371	0.0368276	0.0163169	0.0263629	0.0136453		0.0274721	0.0305698	0.0161355	0.0187258	0.0292915	0.0151716	0.0183415	0.0505722	0.0287282	0.0262611	0.0287791	0.0167438	0.0134376	0.0342356	0.0209245
9.91671	0.0315304	0.0938506	0.0180279	0	0	0	0.0303407	0.0258095	0.0183309	0.0289286	0.0165525	0.0437874	0.0160747	0.0287077	0.0127389		0.0257898	0.0294918	0.0154688	0.0188637	0.0285936	0.0162397	0.0175805	0.0426667	0.0353875	0.0248965	0.0276404	0	0.0126601	0.03183	0.0191527
9.952	0.0376281	0.0939113	0.0199089	0	0	0	0.0312455	0.0254023	0.0177792	0.0287143	0.0185353	0.0477241	0.0153457	0.0310033	0.0130911		0.0237282	0.027298	0.0155353	0.018835	0.0286798	0.0176839	0.0158637	0.0358259	0.0397783	0.0252948	0.027899	0	0.0143727	0.0280755	0.0180107

## Sheet: ED Fig. 1 c
Extended Data Figure 1 c: Area development of MDCK WT lifeAct-mCherry cells in competition with E-cad-OE cells, normalized to initial values.
time [hours]
0	1	1	1	1	1	1	1	1	1	1
0.25	1.00082	1.00126	1.0001	0.999559	0.998909	0.998404	0.998744	1.00033	0.999439	0.999894
0.5	1.00271	1.0017	1.00005	0.999518	0.998404	0.998128	0.997855	1.00028	0.999168	0.999929
0.75	1.00376	1.00051	1.00008	0.99952	0.996482	0.996359	0.994698	1.00077	0.997317	0.998276
1	1.00468	1.0006	0.999809	0.999915	0.997769	0.998073	0.994665	1.00156	0.99821	0.999591
1.25	1.00317	1.00077	0.99937	0.999633	0.998989	1.00045	0.995375	1.00216	0.999837	1.00118
1.5	1.00202	1.00081	0.99955	1.0002	0.999506	1.00077	0.995088	1.00259	0.999907	1.00054
1.75	1.00038	1.00184	0.999881	1.00029	1.00025	1.00172	0.995277	1.00302	1.00015	1.00007
2	0.996965	1.00285	0.999683	1.0003	1.00093	1.00272	0.996034	1.0038	1.00107	1.00036
2.25	0.996722	1.00335	0.999502	1.00036	1.00119	1.00343	0.995851	1.00413	1.00063	0.999585
2.5	0.997781	1.00394	1.00036	1.0001	1.00157	1.00422	0.995722	1.00459	1.00045	0.998276
2.75	0.999112	1.00217	0.999783	0.999907	1.00305	1.00708	0.99629	1.00542	1.00173	0.999161
3	0.997725	1.00062	0.999172	1.00006	1.00467	1.0087	0.997159	1.00682	1.00294	1.00078
3.25	0.998818	1.00002	0.999281	1.00014	1.00552	1.00891	0.997133	1.00733	1.00335	1.00139
3.5	1.00145	1.00161	0.999984	0.999878	1.00616	1.00835	0.997179	1.00748	1.00359	1.00173
3.75	1.00183	1.00132	0.999777	1.00043	1.00693	1.00788	0.997201	1.00775	1.00373	1.00278
4	0.999694	1.00371	1.00047	1.00029	1.00692	1.00639	0.996737	1.00743	1.00314	1.00203
4.25	1.00048	1.00295	1.00105	1.00005	1.00687	1.00618	0.995908	1.00684	1.00279	1.00039
4.5	0.999254	1.00303	1.00121	0.999762	1.00722	1.0068	0.996045	1.00624	1.00267	1.00018
4.75	0.997982	1.00121	1.00105	0.999889	1.00763	1.00667	0.995691	1.0057	1.00217	0.998917
5	0.997773	1.0014	1.001	0.999657	1.00803	1.00691	0.995325	1.00478	1.00176	0.997195
5.25	0.997629	1.00007	1.00086	0.99992	1.00826	1.00599	0.995386	1.00428	1.00103	0.995639
5.5	0.996589	1.00179	1.00117	0.999734	1.0079	1.00313	0.994962	1.00346	0.999491	0.992954
5.75	0.998468	1.0026	1.00149	0.999991	1.00715	0.999455	0.993555	1.00222	0.997501	0.988885
6	0.999398	1.00326	1.00158	0.999877	1.007	0.996967	0.993229	1.00157	0.996833	0.986579
6.25	0.999857	1.00281	1.00173	0.999903	1.00658	0.993571	0.992359	1.00082	0.995565	0.985517
6.5	1.00083	1.00346	1.00154	0.999952	1.00568	0.989546	0.990201	0.999613	0.993266	0.983915
6.75	1.00418	1.00363	1.00145	1.00026	1.00551	0.986647	0.988475	0.999307	0.991697	0.98399
7	1.00215	1.00375	1.0016	0.999839	1.00536	0.983477	0.987211	0.999138	0.990171	0.983818
7.25	1.00242	1.00441	1.00145	0.999699	1.00479	0.981693	0.985936	0.998746	0.988077	0.984534
7.5	1.00086	1.00598	1.00147	0.999849	1.00497	0.980972	0.984883	0.998244	0.986359	0.983509
7.75	1.00378	1.00537	1.00201	0.999544	1.00593	0.981356	0.984929	0.99771	0.985713	0.982948
8	1.00049	1.00327	1.00214	0.999491	1.00608	0.981044	0.984298	0.996631	0.984139	0.981052
8.25	1.00092	1.00161	1.0017	0.999971	1.00584	0.980662	0.98298	0.995697	0.982692	0.980302
8.5	0.998742	1.00115	1.00189	0.999932	1.00586	0.977637	0.980799	0.994731	0.981923	0.977493
8.75	1.00109	0.999329	1.00199	1.00001	1.00523	0.974721	0.979088	0.993505	0.980358	0.975068
9	1.00014	0.998368	1.00172	1.00036	1.00504	0.972615	0.976923	0.992493	0.978572	0.973201
9.25	1.00255	0.998945	1.00145	1.00033	1.00527	0.971855	0.975507	0.991466	0.978056	0.973029
9.5	1.00231	1.00015	1.00189	1.00007	1.00543	0.970657	0.973781	0.989859	0.976397	0.971783
9.75	1.00374	1.00058	1.00196	1.00038	1.00438	0.968665	0.971074	0.987414	0.973208	0.969845
10	1.00176	1.00074	1.00181	1.00031	1.00348	0.965817	0.967504	0.985504	0.970019	0.967921
10.25	0.998796	1.00068	1.0022	1.00009	1.00231	0.9634	0.964616	0.984096	0.967884	0.966103
10.5	0.996104	1.00198	1.0027	1.0003	0.999789	0.958813	0.960678	0.981834	0.964368	0.962927
10.75	0.995644	1.00271	1.00259	1.00004	0.998388	0.956527	0.957841	0.980574	0.962123	0.960012
11	0.99419	1.00082	1.00288	1.00006	0.998291	0.956696	0.956655	0.979879	0.961235	0.95878
11.25	0.993911	1.00156	1.00304	1.00002	0.997747	0.956607	0.95534	0.978869	0.960453	0.957273
11.5	0.996574	1.0023	1.0025	0.999976	0.996856	0.95664	0.953558	0.977735	0.959241	0.955454
11.75	0.99929	1.00071	1.00228	1.00007	0.996437	0.956931	0.952005	0.976585	0.958138	0.95402
12	1.00259	0.999975	1.00207	1.00046	0.995975	0.956631	0.950915	0.975327	0.957448	0.953648
12.25	1.00237	1.00001	1.00169	1.00005	0.995463	0.956244	0.949774	0.974129	0.95655	0.953481
12.5	1.00189	0.999646	1.00193	0.999877	0.994272	0.954915	0.948169	0.972569	0.955346	0.95257
12.75	1.00271	1.00101	1.00204	1.00002	0.993264	0.953169	0.94635	0.970963	0.954358	0.951504
13	1.0015	1.00231	1.00169	1	0.993528	0.953178	0.945506	0.970405	0.954221	0.951175
13.25	0.999975	1.00167	1.00197	1.00009	0.99304	0.953118	0.943766	0.969596	0.953851	0.950377
13.5	1.0037	1.0029	1.00187	1.00024	0.991594	0.952628	0.941865	0.968851	0.953551	0.949594
13.75	1.00613	1.00255	1.0017	1.00032	0.990668	0.952905	0.941394	0.968689	0.95393	0.948986
14	1.00323	1.00184	1.00166	1.00016	0.989358	0.952228	0.941	0.968291	0.953377	0.948301
14.25	1.00375	1.00178	1.00169	0.999893	0.987513	0.950496	0.940314	0.967981	0.953135	0.947216
14.5	1.00285	1.00176	1.00149	0.999734	0.986358	0.949747	0.940517	0.967739	0.953335	0.945976
14.75	0.999418	1.0019	1.00162	1.00009	0.986372	0.949595	0.940966	0.967809	0.953871	0.945119
15	0.99766	1.00309	1.00136	1.00014	0.986315	0.949036	0.940638	0.967965	0.9547	0.944782
15.25	0.998292	1.00348	1.00149	1.00013	0.986602	0.949921	0.940975	0.968202	0.956229	0.945117
15.5	0.998073	1.00268	1.00164	1.00015	0.986748	0.950704	0.94113	0.967181	0.957083	0.94542
15.75	0.999851	1.00347	1.00147	1.0002	0.986787	0.950564	0.940667	0.966206	0.957427	0.945267
16	1.00187	1.00377	1.00149	1.00005	0.986321	0.949949	0.939716	0.964953	0.956908	0.944936
16.25	1.00402	1.00375	1.00174	0.999923	0.986975	0.950805	0.940214	0.9641	0.956605	0.945812
16.5	1.0029	1.00343	1.00142	0.999795	0.98794	0.951452	0.941201	0.963682	0.956776	0.947272
16.75	1.00437	1.0032	1.00129	0.999882	0.988991	0.95338	0.942628	0.964416	0.957829	0.948859
17	1.00365	1.00327	1.00117	0.999611	0.989693	0.95526	0.943927	0.965293	0.958431	0.950241
17.25	1.00302	1.00217	1.00133	0.999601	0.990752	0.956909	0.945378	0.966911	0.959924	0.952327
17.5	1.00244	1.00216	1.00127	0.99952	0.991303	0.956911	0.945546	0.96807	0.960565	0.951683
17.75	1.00463	1.00235	1.00152	0.999564	0.991166	0.956689	0.94541	0.968783	0.960807	0.950709
18	1.00451	1.00274	1.00158	0.99968	0.990314	0.955215	0.943763	0.968226	0.959117	0.948138
18.25	1.00298	1.00229	1.0019	0.999774	0.989112	0.952949	0.941714	0.967202	0.957532	0.945836
18.5	1.0019	1.00329	1.00139	0.999764	0.987998	0.950533	0.94001	0.96589	0.954836	0.941631
18.75	1.00023	1.00297	1.00098	1.00005	0.987185	0.949804	0.938931	0.964475	0.953092	0.939623
19	1.00136	1.00164	1.00069	1.00008	0.987558	0.949938	0.937793	0.962774	0.951479	0.937249
19.25	0.99915	1.00221	1.0003	0.999717	0.988288	0.950159	0.937635	0.962319	0.950798	0.935714
19.5	0.999756	1.00142	0.99988	0.999847	0.989398	0.949995	0.93789	0.962084	0.950556	0.933714
19.75	1.00077	1.00175	1.00001	0.999674	0.99002	0.950351	0.938226	0.962144	0.951514	0.932959
20	1.00069	1.00182	1.00033	0.999376	0.990077	0.950704	0.938455	0.962804	0.952098	0.932237
20.25	0.997494	1.00316	1.00067	0.999508	0.98929	0.951708	0.938911	0.963695	0.952754	0.93228
20.5	0.999746	1.00283	1.00099	0.999791	0.989086	0.952881	0.939631	0.96428	0.95348	0.933029
20.75	0.998969	1.00299	1.00136	0.999636	0.989583	0.955588	0.940745	0.964933	0.954145	0.934316
21	0.997385	1.00091	1.0017	0.999711	0.989962	0.957425	0.941519	0.965187	0.954484	0.935103
21.25	1.0002	1.00161	1.00194	1.00015	0.990687	0.95937	0.9419	0.965007	0.954797	0.936053
21.5	1.00181	1.00075	1.00197	1.00016	0.991436	0.959972	0.942099	0.964864	0.954806	0.936403
21.75	0.999524	1.00043	1.00212	1.00008	0.992264	0.96071	0.942185	0.964763	0.955093	0.93628

## Sheet: ED Fig. 1 d
Extended Data Figure 1 d: Extrusion rates of WT lifeAct-mCherry and E-cad OE cells. Each datapoint shows one 1h time interval from n=4 movies and N=2 independent experiments.
WT	E-cad OE
24.0497	3.50269
13.118	12.2594
8.74534	5.25404
19.677	5.25404
4.37267	1.75135
2.18634	0
4.37267	1.75135
8.74534	0
6.55901	3.50269
8.74534	3.50269
9.75862	2.41818
19.5172	4.83635
14.6379	12.0909
9.75862	2.41818
1.62644	0
6.50574	4.83635
0	0
0	0
3.25287	0
4.87931	0
4.87931	0
12.4089	5.21273
17.0622	2.60636
15.5111	0
15.5111	5.21273
10.8578	2.60636
9.30666	0
1.55111	0
4.65333	0
6.20444	2.60636
3.10222	2.60636
6.20444	0
31.7759	5.60481
28.5983	5.60481
15.888	7.00602
15.888	7.00602
12.7104	4.20361
12.7104	0
0	1.4012
0	0
12.7104	1.4012
3.17759	2.80241
15.888	2.80241

## Sheet: ED Fig. 1 e
Extended Data Figure 1 e: Comparison of area development between MDCK and MCF10A E-cad KO cells in competition with WT cells. Mixed cultures.
Tiime [hours]	MDCK E-cad KO									MCF10A E-cad KO
0	0.990706518	1.000827051	1.004097429	1.000865141	1.009528202	1.011799280				0.990706518	1.000827051	1.004097429	1.000865141	1.009528202
0.25	0.984156	1.00237	0.978604	1.0026	1.00952	1.00347	0.998575	1.01103		0.9989	0.997177	0.998801	0.998622	0.999946
0.5	0.969093	1.01287	0.969361	0.994103	0.984734	0.988097	0.996408	0.978155		0.997153	0.9945	0.996362	0.995372	0.999004
0.75	0.96737	1.00805	0.960757	0.991668	0.97891	0.98122	0.996121	0.974958		0.994118	0.991711	0.992701	0.991364	0.997173
1	0.978721	1.0021	0.954876	0.98901	0.97354	0.97645	0.995934	0.967051		0.991102	0.990349	0.989192	0.987925	0.995132
1.25	0.992378	0.987439	0.94942	0.983456	0.971872	0.968899	0.995381	0.957805		0.988356	0.989214	0.986328	0.986976	0.993435
1.5	1.00396	0.975251	0.94871	0.976562	0.963155	0.962245	0.997501	0.9517		0.987493	0.989104	0.985307	0.987591	0.992608
1.75	1.01281	0.966389	0.954426	0.970549	0.95132	0.957226	0.999379	0.946224		0.988086	0.98988	0.985837	0.98925	0.992667
2	1.01996	0.961689	0.971006	0.961815	0.944607	0.951689	0.999993	0.939901		0.989988	0.991464	0.988075	0.990397	0.993775
2.25	1.02258	0.957138	0.985124	0.950157	0.943541	0.951202	0.999973	0.936615		0.991224	0.992713	0.990099	0.989948	0.994921
2.5	1.02157	0.953877	0.996769	0.938335	0.945792	0.95133	0.996219	0.930749		0.991136	0.992148	0.991103	0.988126	0.995563
2.75	1.01752	0.952186	0.992947	0.9262	0.945012	0.949636	0.992331	0.923504		0.989605	0.989407	0.99076	0.983977	0.995028
3	1.00707	0.947106	0.977941	0.915672	0.944725	0.951294	0.992224	0.915903		0.986932	0.985703	0.989995	0.980428	0.9935
3.25	0.99501	0.943585	0.954473	0.911402	0.934153	0.949972	0.992121	0.905787		0.984274	0.98254	0.988904	0.97685	0.991103
3.5	0.984156	0.937656	0.92658	0.910947	0.92363	0.950332	0.994493	0.89834		0.98124	0.980549	0.987475	0.975092	0.988335
3.75	0.978335	0.92925	0.903302	0.907532	0.918665	0.949321	0.996922	0.889477		0.978891	0.980039	0.985047	0.973787	0.985527
4	0.970533	0.921316	0.88529	0.903911	0.914213	0.945886	0.995231	0.884204		0.976406	0.97972	0.981594	0.971578	0.982691
4.25	0.963786	0.915333	0.879787	0.894668	0.920807	0.941172	0.993685	0.877145		0.974128	0.979471	0.979133	0.968371	0.980224
4.5	0.952906	0.910709	0.872296	0.884869	0.917639	0.935405	0.991559	0.871467		0.971912	0.978991	0.977851	0.963514	0.97781
4.75	0.940295	0.906497	0.867609	0.875962	0.909514	0.930807	0.989541	0.869726		0.969182	0.97773	0.977642	0.958893	0.974963
5	0.934199	0.898048	0.860639	0.869303	0.898814	0.926245	0.98869	0.866783		0.96573	0.975532	0.976955	0.953454	0.971003
5.25	0.931559	0.89141	0.844296	0.865083	0.886702	0.922347	0.986775	0.864715		0.96158	0.972562	0.974769	0.947298	0.965963
5.5	0.931319	0.883077	0.83671	0.860056	0.886998	0.918159	0.985669	0.862273		0.956895	0.96967	0.971821	0.941053	0.96069
5.75	0.931147	0.876752	0.830059	0.857716	0.892743	0.917804	0.985912	0.862387		0.953356	0.968237	0.96836	0.936215	0.956225
6	0.93035	0.875175	0.825929	0.85214	0.896869	0.917432	0.982441	0.861697		0.951488	0.96793	0.96597	0.93351	0.952815
6.25	0.926535	0.872044	0.827136	0.846243	0.902062	0.919256	0.982564	0.863987		0.950463	0.967738	0.9636	0.931539	0.950148
6.5	0.921305	0.869431	0.82103	0.840471	0.903681	0.922675	0.981883	0.862789		0.949018	0.966205	0.960886	0.928714	0.947208
6.75	0.920739	0.868386	0.816249	0.833345	0.906316	0.922954	0.978116	0.858032		0.945461	0.962015	0.958164	0.924992	0.943812
7	0.915261	0.867884	0.810959	0.827576	0.911943	0.922819	0.978708	0.854641		0.940129	0.955862	0.955218	0.920776	0.940142
7.25	0.909714	0.867445	0.800485	0.824144	0.917461	0.918557	0.974824	0.848115		0.93296	0.948543	0.951745	0.916166	0.936103
7.5	0.907425	0.869216	0.797633	0.822653	0.919139	0.91719	0.972589	0.845813		0.926215	0.940764	0.947806	0.9112	0.93196
7.75	0.900171	0.869906	0.796817	0.821558	0.915368	0.915017	0.971921	0.841828		0.919761	0.933296	0.94262	0.904747	0.92762
8	0.896545	0.870637	0.795787	0.822062	0.906257	0.913215	0.970215	0.83865		0.915248	0.927185	0.937184	0.898266	0.92391
8.25	0.894573	0.871893	0.800994	0.82026	0.883869	0.913693	0.972924	0.836828		0.91276	0.923605	0.933058	0.893851	0.92146
8.5	0.890818	0.870375	0.805089	0.818688	0.862507	0.909731	0.974958	0.834107		0.911122	0.922931	0.931788	0.892665	0.920123
8.75	0.889035	0.868407	0.801704	0.816769	0.845153	0.907349	0.977634	0.833533		0.909588	0.92386	0.933481	0.893935	0.91898
9	0.883376	0.864274	0.79574	0.81465	0.837197	0.902428	0.981246	0.830622		0.905383	0.924964	0.934954	0.894966	0.917152
9.25	0.88023	0.857955	0.787964	0.810871	0.832479	0.893366	0.981864	0.824664		0.899852	0.924128	0.935287	0.894174	0.914324
9.5	0.879501	0.854872	0.781515	0.803981	0.82934	0.887313	0.981753	0.819568		0.891845	0.920402	0.932853	0.890979	0.910606
9.75	0.880933	0.851712	0.784533	0.798125	0.823259	0.88178	0.980789	0.814203		0.882267	0.914506	0.927674	0.886481	0.906564
10	0.889412	0.849319	0.791929	0.789944	0.822518	0.877921	0.978516	0.812407		0.87149	0.907007	0.920678	0.880985	0.902135
10.25	0.895619	0.844214	0.803183	0.783358	0.821127	0.87765	0.976693	0.814716		0.861845	0.900715	0.914015	0.877214	0.898057
10.5	0.894127	0.836581	0.811988	0.777387	0.811364	0.876066	0.974692	0.816457		0.853782	0.895407	0.907775	0.874321	0.894725
10.75	0.890826	0.829083	0.809231	0.771201	0.80169	0.871465	0.971675	0.817646		0.848523	0.891864	0.903576	0.873035	0.892578
11	0.878567	0.823643	0.797751	0.767181	0.773774	0.865969	0.969908	0.816039		0.844518	0.888816	0.900128	0.871783	0.891585
11.25	0.869016	0.821983	0.783254	0.764857	0.750912	0.86097	0.969424	0.814268		0.839217	0.884833	0.897267	0.868616	0.890426
11.5	0.86268	0.819148	0.770604	0.761202	0.737309	0.85227	0.968728	0.813794		0.832744	0.880183	0.893413	0.864113	0.88842
11.75	0.851989	0.816285	0.760225	0.756961	0.726944	0.845618	0.969164	0.812792		0.825104	0.875329	0.888905	0.860123	0.885497
12	0.840252	0.813334	0.754793	0.752907	0.723697	0.842301	0.968274	0.813991		0.817998	0.869847	0.884238	0.855893	0.881496
12.25	0.817275	0.81077	0.752095	0.74833	0.718554	0.838744	0.966302	0.815184		0.811475	0.864915	0.879394	0.852305	0.877032
12.5	0.796391	0.808807	0.747136	0.745383	0.716155	0.837239	0.963154	0.812159		0.805937	0.859832	0.875161	0.848097	0.872064
12.75	0.784731	0.807438	0.742462	0.743842	0.714556	0.834992	0.959187	0.808711		0.801505	0.855137	0.871514	0.843193	0.866863
13	0.778224	0.805979	0.739692	0.740517	0.71885	0.83106	0.955947	0.803823		0.797604	0.851115	0.868242	0.838499	0.862076
13.25	0.781379	0.80394	0.727787	0.737625	0.725197	0.826013	0.953005	0.7967		0.793273	0.847818	0.864813	0.833871	0.858063
13.5	0.784079	0.801947	0.711882	0.734945	0.727448	0.821505	0.952359	0.792759		0.789333	0.846233	0.861067	0.830072	0.855525
13.75	0.779552	0.79907	0.694237	0.732034	0.730498	0.819069	0.950973	0.789675		0.785989	0.845396	0.857898	0.826363	0.854483
14	0.778198	0.793936	0.676178	0.729592	0.727398	0.81689	0.949514	0.785917		0.784362	0.845669	0.856144	0.824668	0.854652
14.25	0.776543	0.788003	0.666284	0.725251	0.73109	0.815555	0.947881	0.784346		0.78384	0.845866	0.855255	0.825202	0.855305
14.5	0.77644	0.783225	0.663728	0.720776	0.735108	0.81507	0.945976	0.782491		0.783591	0.8458	0.855733	0.828235	0.855663
14.75	0.770336	0.776238	0.667018	0.714284	0.726549	0.814023	0.946305	0.78202		0.781573	0.843233	0.854965	0.830535	0.854368
15	0.763632	0.769518	0.673515	0.707566	0.723094	0.813179	0.946191	0.782557		0.777057	0.838405	0.853958	0.830859	0.851144
15.25	0.758093	0.763297	0.680189	0.703359	0.721051	0.812128	0.945548	0.781501		0.770104	0.830858	0.850904	0.827285	0.846119
15.5	0.746974	0.757038	0.687219	0.699659	0.723805	0.81094	0.944427	0.781632		0.761176	0.822674	0.846531	0.820486	0.84037
15.75	0.738537	0.752061	0.691704	0.69629	0.733775	0.808365	0.942028	0.779495		0.752932	0.815596	0.841053	0.813419	0.835516
16	0.721665	0.748313	0.700047	0.693496	0.735493	0.806201	0.940479	0.776531		0.745749	0.810917	0.834986	0.808363	0.831636
16.25	0.698705	0.745002	0.712639	0.689301	0.733282	0.80546	0.939757	0.776198		0.739542	0.807369	0.829925	0.805774	0.82877
16.5	0.683248	0.741488	0.728107	0.685416	0.720548	0.804606	0.938406	0.776157		0.733083	0.803545	0.824656	0.804441	0.825845
16.75	0.671133	0.738785	0.744379	0.682947	0.711673	0.804119	0.93776	0.775161		0.725096	0.79886	0.819886	0.802188	0.822793
17	0.66274	0.734333	0.749254	0.681722	0.705504	0.801905	0.936507	0.777203		0.717903	0.793247	0.815076	0.79869	0.820486
17.25	0.662629	0.729538	0.749065	0.681662	0.700134	0.798593	0.934746	0.776193		0.712207	0.788693	0.811136	0.794605	0.81889
17.5	0.661626	0.72536	0.743657	0.681154	0.699403	0.794452	0.932993	0.774656		0.707745	0.784365	0.808293	0.791288	0.818562
17.75	0.662457	0.721885	0.734899	0.681022	0.693658	0.790548	0.930205	0.774332		0.703529	0.781504	0.805118	0.788497	0.818085
18	0.666015	0.720351	0.723183	0.679992	0.694586	0.786805	0.926071	0.77155		0.698314	0.778363	0.802452	0.786591	0.817778
18.25	0.670285	0.720003	0.707396	0.677275	0.695553	0.783043	0.921924	0.769645		0.694	0.775473	0.800397	0.786424	0.818208
18.5	0.672145	0.719375	0.690686	0.675419	0.69738	0.780234	0.918021	0.76519		0.691457	0.773457	0.800207	0.787862	0.819878
18.75	0.673868	0.717566	0.672556	0.673032	0.705632	0.777387	0.913758	0.762946		0.690923	0.771953	0.801699	0.791628	0.823232
19	0.66929	0.715636	0.660284	0.670822	0.704132	0.775355	0.909343	0.761898		0.691548	0.771641	0.803836	0.795886	0.826891
19.25	0.665364	0.712764	0.649515	0.67091	0.699058	0.7736	0.90332	0.761842		0.690863	0.77038	0.803806	0.798298	0.829709
19.5	0.656156	0.70957	0.639136	0.671118	0.694468	0.770177	0.895656	0.761001		0.687552	0.767031	0.801016	0.797959	0.830109
19.75	0.640655	0.706439	0.628864	0.671864	0.687044	0.767764	0.886904	0.758631		0.682973	0.761338	0.796123	0.795298	0.829155
20	0.635537	0.703487	0.622154	0.671873	0.682454	0.764244	0.879368	0.755129		0.677282	0.755175	0.790707	0.791985	0.827574
20.25	0.626037	0.69983	0.614095	0.669936	0.67355	0.760802	0.872782	0.749034		0.672435	0.749936	0.785925	0.788328	0.826267
20.5	0.620302	0.695444	0.605396	0.667096	0.661665	0.758292	0.866763	0.743169		0.66927	0.746528	0.78148	0.785041	0.825392
20.75	0.61707	0.691027	0.603763	0.662608	0.644371	0.755065	0.860883	0.737571		0.66546	0.742077	0.776712	0.781102	0.823395
21	0.615304	0.686501	0.596237	0.659113	0.632328	0.753535	0.855965	0.73387		0.66286	0.736694	0.770743	0.777385	0.821072
21.25	0.612663	0.682209	0.595562	0.65529	0.625684	0.749737	0.851935	0.732684		0.659376	0.729787	0.764096	0.773597	0.817674
21.5	0.612157	0.678649	0.598379	0.650405	0.619307	0.74631	0.848314	0.730064		0.657301	0.722031	0.757337	0.77014	0.814927
21.75	0.612389	0.675006	0.597728	0.646749	0.619544	0.74209	0.846073	0.728887		0.655418	0.71555	0.7511	0.766346	0.812555
22	0.606567	0.66947	0.601503	0.641661	0.620699	0.737016	0.843201	0.725125		0.651516	0.707557	0.743864	0.760576	0.809201
22.25	0.601226	0.664606	0.604888	0.636818	0.624618	0.733305	0.840288	0.721037		0.647024	0.698142	0.73588	0.753556	0.805409
22.5	0.59561	0.659842	0.60458	0.632381	0.632416	0.728038	0.838672	0.71951		0.640128	0.686642	0.726349	0.745636	0.800179
22.75	0.596759	0.654463	0.607408	0.626857	0.643541	0.721274	0.837025	0.712955		0.633089	0.67346	0.715563	0.737033	0.794947
23	0.599048	0.653055	0.609432	0.622584	0.655427	0.716283	0.835959	0.709411		0.625602	0.660186	0.70466	0.729248	0.789847
23.25	0.602066	0.650168	0.609243	0.618838	0.664765	0.71212	0.83411	0.703455		0.618474	0.646638	0.693402	0.721541	0.784746
23.5	0.606013	0.648835	0.611645	0.617045	0.672264	0.70971	0.832803	0.699689		0.612074	0.634259	0.68245	0.714319	0.78023
23.75	0.60643	0.650016	0.612402	0.615962	0.678397	0.711346	0.832177	0.700858		0.605891	0.62292	0.671814	0.707354	0.775341
24	0.607476	0.645762	0.612166	0.614952	0.675515	0.711156	0.830274	0.695848		0.600813	0.614954	0.662698	0.70072	0.77118
24.25	0.603429	0.641787	0.59645	0.606148	0.682346	0.709787	0.831583	0.691961		0.595917	0.610274	0.656145	0.695879	0.767527
24.5	0.608916	0.63771	0.569231	0.601878	0.679621	0.703581	0.829505	0.685724		0.592459	0.608804	0.65263	0.692417	0.765076
24.75	0.602641	0.636852	0.546698	0.600861	0.681122	0.694353	0.825129	0.672861		0.590951	0.609491	0.651474	0.691385	0.76418
25	0.586008	0.639572	0.520899	0.595347	0.678595	0.694287	0.81911	0.673729		0.590954	0.608912	0.651316	0.691121	0.764098
25.25	0.559294	0.63372	0.546982	0.589092	0.651271	0.687128	0.820379	0.65459		0.59189	0.609211	0.651127	0.691786	0.765077
25.5	0.567867	0.633072	0.537136	0.58757	0.640333	0.687132	0.820662	0.659832		0.591632	0.607787	0.64903	0.69086	0.764975
25.75	0.561351	0.625667	0.528379	0.585547	0.631252	0.686979	0.818482	0.653572		0.593206	0.609077	0.648975	0.691987	0.766079
26	0.541667	0.619258	0.510012	0.57739	0.611509	0.68568	0.81215	0.648823		0.595834	0.612425	0.649828	0.694378	0.767314
26.25	0.534294	0.617986	0.499503	0.569429	0.610324	0.684106	0.810817	0.646398		0.600073	0.616186	0.653064	0.698165	0.7693
26.5	0.533128	0.615468	0.493633	0.563337	0.61293	0.680743	0.808556	0.634381		0.603379	0.620353	0.656237	0.701857	0.770945
26.75	0.547977	0.611596	0.489515	0.565751	0.623118	0.694467	0.803921	0.645458		0.603834	0.621329	0.656102	0.702294	0.770707
27	0.536866	0.608096	0.471953	0.562686	0.633621	0.682304	0.803573	0.639969		0.601924	0.621645	0.653692	0.700439	0.769449
27.25	0.527949	0.606953	0.465231	0.561551	0.629988	0.670614	0.797274	0.631506		0.597733	0.620482	0.647545	0.695241	0.766903
27.5	0.521639	0.604541	0.46097	0.558691	0.630186	0.66097	0.789851	0.614903		0.594679	0.619594	0.642554	0.690496	0.76468
27.75	0.523594	0.604408	0.46116	0.557298	0.622328	0.660747	0.791194	0.617801		0.591532	0.618616	0.637895	0.686713	0.76211
28	0.515398	0.604	0.467219	0.550956	0.601875	0.650749	0.784733	0.609341		0.589779	0.617432	0.635108	0.684357	0.759464
28.25	0.508059	0.602367	0.474556	0.548476	0.618379	0.64408	0.777219	0.604726		0.588228	0.616584	0.632763	0.683221	0.756882
28.5	0.506653	0.60006	0.477444	0.542416	0.631331	0.638561	0.772131	0.605967		0.587327	0.615351	0.630052	0.682362	0.754609
28.75	0.494273	0.595697	0.468024	0.538265	0.630659	0.634205	0.772435	0.601724		0.586274	0.61286	0.62681	0.681014	0.752545
29	0.475652	0.588686	0.472426	0.53239	0.640452	0.639518	0.770694	0.596113		0.58408	0.608117	0.623303	0.678884	0.750332
29.25	0.485288	0.585928	0.482035	0.531599	0.639228	0.639654	0.767351	0.598917		0.581148	0.60301	0.620389	0.676258	0.748587
										0.578101	0.599342	0.618175	0.673944	0.747184
										0.575895	0.598848	0.617657	0.672387	0.746758
										0.57579	0.600322	0.6174	0.671359	0.747596
										0.576566	0.601882	0.61822	0.671298	0.748827
										0.577393	0.602057	0.617325	0.671254	0.750573
										0.577431	0.601296	0.616315	0.671079	0.75154
										0.577108	0.6025	0.614364	0.671531	0.752721
										0.578265	0.605974	0.613685	0.672945	0.754379
										0.581089	0.61248	0.615563	0.676428	0.757406
										0.585021	0.618438	0.617858	0.680472	0.761189
										0.588704	0.622628	0.620165	0.684318	0.763957
										0.59197	0.624343	0.621709	0.687541	0.765614
										0.594819	0.624327	0.623068	0.689198	0.765576
										0.596823	0.6243	0.624141	0.689758	0.765259
										0.597556	0.623257	0.624334	0.689318	0.764485
										0.597131	0.621806	0.622711	0.688282	0.76338
										0.596786	0.619536	0.620151	0.688102	0.762857
										0.597687	0.617697	0.617905	0.689287	0.762789
										0.599482	0.616649	0.616729	0.691126	0.763903
										0.601404	0.615631	0.616123	0.692772	0.764358
										0.601378	0.61322	0.613905	0.692264	0.763303
										0.599776	0.609615	0.611378	0.690419	0.761246
										0.596657	0.605124	0.609256	0.687653	0.758295
										0.593076	0.602025	0.608567	0.684578	0.756271
										0.589766	0.600305	0.609668	0.681996	0.754388
										0.587449	0.600426	0.61071	0.679111	0.752906
										0.586818	0.602202	0.611456	0.676867	0.752086
										0.58949	0.606098	0.61358	0.676637	0.752701
										0.594914	0.612048	0.618192	0.678879	0.755427
										0.602457	0.619146	0.625637	0.684144	0.759234
										0.60908	0.625128	0.632307	0.689154	0.762776
										0.612919	0.62911	0.636375	0.692657	0.764788
										0.614291	0.630213	0.638072	0.694038	0.765649
										0.614211	0.629905	0.638477	0.694038	0.76618
										0.616621	0.631186	0.641559	0.695964	0.76813
										0.620888	0.634831	0.646274	0.699228	0.771945
										0.626849	0.641997	0.652469	0.70478	0.777315
										0.6329	0.650169	0.659125	0.710138	0.783783
										0.637409	0.657747	0.665609	0.714837	0.79029
										0.640969	0.662669	0.671848	0.71856	0.795903
										0.643166	0.664317	0.676751	0.720335	0.799741
										0.645669	0.664908	0.680326	0.722142	0.801821
										0.648235	0.665039	0.682795	0.722831	0.80237
										0.650938	0.666147	0.685014	0.722929	0.802446
										0.653621	0.668129	0.687569	0.722399	0.802684
										0.655123	0.669907	0.690094	0.721212	0.803087
										0.655471	0.670889	0.691983	0.720671	0.803427
										0.653791	0.669631	0.693376	0.720368	0.802993
										0.651136	0.668115	0.694726	0.72102	0.802172
										0.648487	0.665551	0.695454	0.721604	0.801203
										0.647381	0.664146	0.696137	0.722238	0.800667
										0.647589	0.662863	0.696309	0.723121	0.800686
										0.649063	0.661672	0.695526	0.724885	0.801135
										0.651075	0.660883	0.69657	0.727893	0.802004
										0.652551	0.659843	0.699287	0.731119	0.803592
										0.654406	0.66063	0.702727	0.734914	0.80554
										0.655967	0.661313	0.706314	0.737352	0.807623
										0.65797	0.663178	0.708656	0.7399	0.8093
										0.660498	0.666164	0.71213	0.742597	0.811165
										0.663398	0.668844	0.71575	0.745688	0.813128
										0.667618	0.674197	0.720992	0.74972	0.816357
										0.672089	0.68009	0.72659	0.754272	0.820642
										0.677554	0.687445	0.731204	0.76068	0.825693
										0.683423	0.695377	0.735655	0.76831	0.831254
										0.689341	0.703035	0.740164	0.776802	0.836443
										0.695166	0.710814	0.745382	0.784939	0.841712
										0.700121	0.716806	0.750518	0.791402	0.845971
										0.704237	0.721504	0.755429	0.796334	0.849768
										0.707753	0.724895	0.758986	0.798832	0.852628
										0.710559	0.72714	0.76106	0.800586	0.854247
										0.712889	0.728761	0.762189	0.800812	0.855024
										0.714365	0.730431	0.762931	0.801836	0.855406
										0.715629	0.731216	0.763789	0.803997	0.856144
										0.716248	0.73266	0.76505	0.807541	0.857518
										0.716996	0.734479	0.767205	0.811652	0.859301
										0.718165	0.737071	0.770337	0.814398	0.861253
										0.71884	0.739925	0.773605	0.815871	0.862591
										0.719516	0.742432	0.776407	0.815614	0.863621
										0.719555	0.744371	0.777847	0.815242	0.864505
										0.719762	0.745422	0.778996	0.81398	0.864864
										0.719836	0.744991	0.780126	0.813462	0.865008
										0.719374	0.744101	0.780737	0.812639	0.864837
										0.719303	0.742423	0.781309	0.812632	0.865034
										0.718437	0.741415	0.780327	0.813308	0.865579
										0.718281	0.740609	0.779605	0.814947	0.86645
										0.718697	0.739555	0.77939	0.817737	0.867239
										0.719578	0.739509	0.778686	0.820831	0.867448
										0.720977	0.739337	0.77909	0.823845	0.867826
										0.725431	0.744415	0.782706	0.828845	0.870494
										0.73309	0.754397	0.791269	0.835945	0.87605
										0.743928	0.768783	0.803478	0.84582	0.883946
										0.75574	0.78347	0.815841	0.85669	0.89233
										0.764902	0.792798	0.824743	0.865366	0.898791
										0.771677	0.79758	0.829434	0.870983	0.902871
										0.775208	0.798633	0.832082	0.873214	0.90518
										0.778092	0.800116	0.835263	0.875078	0.907106
										0.780863	0.803276	0.839139	0.877253	0.909379
										0.782937	0.806513	0.842121	0.880026	0.91158
										0.784865	0.808435	0.843763	0.882681	0.913345
										0.786835	0.809593	0.844401	0.884198	0.91457
										0.788162	0.809803	0.84435	0.884337	0.914907
										0.790391	0.811028	0.845561	0.883899	0.915374
										0.792017	0.81338	0.848582	0.884445	0.916313
										0.794302	0.817035	0.852375	0.886506	0.918173
										0.796921	0.820787	0.855901	0.889044	0.920532
										0.800098	0.823989	0.858977	0.891654	0.923037
										0.804798	0.82715	0.862218	0.894929	0.925897
										0.810754	0.830974	0.867483	0.900096	0.929617
										0.817204	0.836649	0.874384	0.907071	0.934317
										0.82255	0.842433	0.881096	0.914157	0.938804
										0.825846	0.847261	0.885947	0.919191	0.942356
										0.828054	0.849725	0.888305	0.921251	0.944498
										0.82976	0.850993	0.889733	0.922155	0.945639
										0.831532	0.851559	0.891461	0.922633	0.947001
										0.83334	0.851848	0.893582	0.924018	0.948268
										0.834636	0.851083	0.894636	0.925283	0.949516
										0.836366	0.850226	0.895748	0.927321	0.95041
										0.838229	0.849063	0.895972	0.929685	0.950882
										0.840843	0.848468	0.896526	0.931808	0.951509
										0.842954	0.849603	0.899303	0.935113	0.952148
										0.844203	0.84992	0.900457	0.936488	0.95264
										0.844497	0.851683	0.904999	0.939309	0.953361
										0.685321	0.721056	0.742637	0.796092	0.842725
										0.68627	0.722656	0.743359	0.797955	0.843444
										0.68637	0.723109	0.744842	0.803555	0.844234
										0.687101	0.725335	0.746321	0.80666	0.846786
										0.688422	0.728044	0.749652	0.810216	0.848714
										0.689732	0.730792	0.753991	0.811743	0.850005
										0.689041	0.733792	0.755867	0.811054	0.850739
										0.690366	0.735475	0.757835	0.809448	0.851761
										0.689845	0.736538	0.758196	0.810634	0.852617
										0.689637	0.736906	0.759224	0.807291	0.851798
										0.690578	0.734197	0.761137	0.807903	0.852186
										0.688516	0.733901	0.759978	0.808179	0.852113
										0.689433	0.731932	0.760896	0.807268	0.852379
										0.688087	0.73121	0.758268	0.80992	0.853798
										0.688069	0.731513	0.75787	0.813069	0.854686
										0.690629	0.728808	0.760267	0.815588	0.854712
										0.69062	0.731075	0.756211	0.819144	0.854416
										0.692092	0.731003	0.75905	0.822057	0.855804
										0.703438	0.743854	0.77083	0.830498	0.862595
										0.712646	0.760656	0.78122	0.84032	0.870837
										0.723258	0.773634	0.794711	0.851503	0.879144
										0.737405	0.787378	0.806938	0.862914	0.887373
										0.738994	0.788295	0.80722	0.866192	0.889933
										0.742742	0.787806	0.808413	0.868254	0.891203
										0.747559	0.790498	0.814672	0.869567	0.894198
										0.747289	0.792688	0.816511	0.871751	0.895626
										0.750711	0.79717	0.819735	0.874741	0.897919
										0.753523	0.800091	0.823381	0.877834	0.900703
										0.752833	0.798383	0.821307	0.87967	0.900845
										0.756375	0.800602	0.821599	0.879263	0.901538
										0.757341	0.800714	0.823231	0.87825	0.9017
										0.759241	0.802012	0.824844	0.878363	0.902225
										0.761053	0.807572	0.830423	0.880892	0.904315
										0.763911	0.811547	0.834308	0.884397	0.907196
										0.766773	0.813131	0.835144	0.885931	0.909196
										0.770188	0.817059	0.839405	0.888675	0.91172
										0.777426	0.820913	0.843776	0.894164	0.915648
										0.783901	0.824463	0.850522	0.901338	0.920191
										0.788738	0.833876	0.859559	0.909474	0.92561
										0.7928	0.838055	0.863382	0.915298	0.928911
										0.793379	0.83877	0.864689	0.916349	0.930689
										0.795086	0.841175	0.866448	0.915617	0.931941
										0.797708	0.841815	0.867554	0.917996	0.932282
										0.798475	0.840446	0.869734	0.917773	0.934715
										0.800284	0.842032	0.872643	0.919748	0.935685
										0.801437	0.839546	0.870632	0.921767	0.935971
										0.803448	0.837906	0.872983	0.92385	0.937358
										0.805643	0.838586	0.873298	0.926799	0.93708
										0.808953	0.837784	0.872249	0.928097	0.937825
										0.809518	0.841267	0.881093	0.933705	0.939246

## Sheet: ED Fig. 1 f
Extended Data Figure 1 f: Comparison of area development between MDCK and MCF10A E-cad KO cells in competition with WT cells. Collision
Tiime [hours]		Collision MDCK						Collision MCF10A
0	0.990706518	1.000827051	1.004097429	1.000865141		0.990706518	1.000827051	1.004097429	1.000865141	1.009528202
0.25	0.988226	0.999812	1.00636	1.00304		1.00029	1.00389	1.00032	0.999577	1.00071
0.5	0.988369	0.999485	1.00655	1.00382		0.999793	1.00556	0.99981	0.999046	1.00087
0.75	0.988965	0.998825	1.00629	1.0043		0.998973	1.00744	0.999187	0.998443	1.00069
1	0.990155	0.998395	1.00676	1.00499		0.998296	1.00826	0.997198	0.997637	1.0005
1.25	0.990316	0.996778	1.00681	1.00525		0.998258	1.00969	0.996594	0.997273	1.00094
1.5	0.990012	0.994443	1.00724	1.00568		0.999322	1.0067	0.996615	0.997169	1.00191
1.75	0.989217	0.992286	1.00811	1.00639		1.00051	1.00418	0.998142	0.997911	1.00309
2	0.988054	0.988744	1.00835	1.00683		1.00196	1.00223	1.00014	0.998881	1.00428
2.25	0.987063	0.986721	1.00971	1.00764		1.00222	1.00135	1.00238	1.00077	1.00521
2.5	0.985808	0.985319	1.01084	1.0084		1.00281	1.00111	1.00373	1.00263	1.00533
2.75	0.984215	0.983903	1.01217	1.00894		1.00228	1.00039	1.00302	1.00464	1.00481
3	0.982188	0.983011	1.01298	1.00917		1.00237	0.997055	1.0022	1.00636	1.00373
3.25	0.979593	0.981373	1.0126	1.00877		1.00209	0.989679	1.00109	1.00832	1.00253
3.5	0.976864	0.979641	1.01231	1.00777		1.00211	0.983357	1.001	1.00989	1.00074
3.75	0.974019	0.978186	1.01139	1.00637		0.997346	0.980895	1.00097	1.01096	0.9986
4	0.970758	0.97644	1.00999	1.00469		0.989437	0.981839	1.00267	1.01139	0.996132
4.25	0.968006	0.974228	1.00864	1.00341		0.982135	0.984621	1.00516	1.01174	0.993967
4.5	0.965634	0.971802	1.00701	1.00211		0.974803	0.986745	1.00783	1.01219	0.992012
4.75	0.963769	0.968507	1.00604	1.00148		0.968809	0.986505	1.00933	1.01291	0.990898
5	0.962409	0.96571	1.00588	1.00177		0.966198	0.980058	1.01067	1.01402	0.990056
5.25	0.961875	0.962592	1.00629	1.00251		0.970443	0.97274	1.01108	1.01578	0.989767
5.5	0.962028	0.960279	1.00784	1.00441		0.973348	0.966575	1.01094	1.01727	0.989364
5.75	0.962146	0.958227	1.00858	1.00608		0.976752	0.960455	1.01034	1.01812	0.989163
6	0.961616	0.955292	1.00875	1.00661		0.978453	0.955459	1.0103	1.01831	0.989234
6.25	0.961024	0.954327	1.00888	1.00653		0.983105	0.949642	1.00945	1.0189	0.989735
6.5	0.959254	0.95232	1.00768	1.00493		0.984966	0.946595	1.00875	1.01974	0.99049
6.75	0.956891	0.949443	1.00582	1.00243		0.989152	0.939949	1.00792	1.02096	0.991024
7	0.955992	0.948944	1.00562	1.00138		0.99353	0.937515	1.00845	1.02218	0.991189
7.25	0.954753	0.947389	1.00441	1.00036		0.998481	0.936999	1.00847	1.02316	0.991166
7.5	0.953734	0.945447	1.00285	1.00004		1.00111	0.943352	1.00863	1.02374	0.991315
7.75	0.952973	0.944351	1.00204	1.00035		1.00315	0.945776	1.00735	1.02396	0.991448
8	0.951519	0.942044	0.999607	0.999649		1.00158	0.949954	1.00594	1.02448	0.991564
8.25	0.950534	0.940344	0.998291	0.999367		0.999105	0.948834	1.00378	1.025	0.991462
8.5	0.949919	0.939643	0.997495	0.998809		0.996085	0.944562	1.00275	1.02618	0.990896
8.75	0.948909	0.93895	0.996161	0.99808		0.99451	0.936054	1.00269	1.02728	0.990026
9	0.947719	0.9381	0.995132	0.997531		0.99111	0.934394	1.00372	1.02854	0.989146
9.25	0.946496	0.937487	0.994612	0.997207		0.988528	0.938181	1.00484	1.02944	0.988828
9.5	0.944759	0.935763	0.993854	0.996352		0.985916	0.94123	1.00416	1.03085	0.988475
9.75	0.94329	0.934035	0.993284	0.994904		0.979967	0.940209	1.00061	1.03224	0.98819
10	0.941969	0.932181	0.992928	0.992978		0.968454	0.935151	0.994633	1.03392	0.988146
10.25	0.939225	0.928201	0.990762	0.98907		0.953214	0.925331	0.98854	1.03542	0.988594
10.5	0.936449	0.924975	0.98872	0.985673		0.944504	0.909714	0.982127	1.0369	0.989177
10.75	0.934094	0.921813	0.986854	0.982394		0.938489	0.898678	0.977921	1.03814	0.990229
11	0.9316	0.919281	0.984335	0.978562		0.942062	0.892401	0.975252	1.03885	0.991653
11.25	0.93061	0.918388	0.983185	0.976065		0.950199	0.886159	0.975245	1.03974	0.993371
11.5	0.930126	0.918394	0.982849	0.974235		0.965927	0.876583	0.975054	1.041	0.995576
11.75	0.929962	0.91974	0.983855	0.973717		0.976956	0.866123	0.975068	1.04306	0.99809
12	0.929832	0.920042	0.985347	0.973394		0.98348	0.861109	0.974671	1.04499	1.00085
12.25	0.928718	0.919381	0.986172	0.972661		0.986211	0.85296	0.97557	1.04686	1.00278
12.5	0.927247	0.917828	0.986228	0.971187		0.98752	0.847112	0.97646	1.04807	1.0041
12.75	0.924858	0.914782	0.985465	0.968946		0.989569	0.836576	0.978037	1.04873	1.00434
13	0.922884	0.913042	0.985367	0.967685		0.991222	0.832283	0.978077	1.04871	1.00468
13.25	0.921302	0.911758	0.984761	0.966239		0.992732	0.822245	0.977414	1.04884	1.00512
13.5	0.919822	0.910769	0.984575	0.964457		0.98805	0.818787	0.975198	1.04919	1.00648
13.75	0.919046	0.910489	0.983825	0.962855		0.982494	0.814921	0.971802	1.04938	1.0077
14	0.917074	0.908586	0.981727	0.960193		0.971717	0.819983	0.967456	1.04932	1.00835
14.25	0.915173	0.906317	0.980343	0.958046		0.96068	0.821361	0.963867	1.04886	1.0081
14.5	0.913002	0.904232	0.978729	0.956213		0.953138	0.819773	0.961191	1.04818	1.0077
14.75	0.910355	0.901777	0.976385	0.953375		0.953852	0.81128	0.958772	1.04707	1.0072
15	0.908976	0.900183	0.975746	0.951149		0.960855	0.802244	0.957324	1.04601	1.00691
15.25	0.907736	0.899925	0.97572	0.94877		0.969682	0.795975	0.956581	1.04509	1.00746
15.5	0.906381	0.897619	0.97454	0.946112		0.9746	0.789672	0.957077	1.04467	1.00887
15.75	0.905236	0.895643	0.974636	0.944354		0.972577	0.791584	0.957874	1.04443	1.01024
16	0.903665	0.893825	0.974398	0.942579		0.968187	0.794613	0.959324	1.04448	1.01119
16.25	0.90145	0.890896	0.973362	0.940791		0.958152	0.802664	0.960081	1.04454	1.01191
16.5	0.899554	0.889408	0.973538	0.939751		0.955037	0.809589	0.960187	1.04473	1.01242
16.75	0.897706	0.888	0.973102	0.938888		0.953987	0.819348	0.960521	1.04479	1.01202
17	0.895866	0.887468	0.972314	0.938064		0.965974	0.829383	0.961653	1.04409	1.01121
17.25	0.894247	0.886529	0.971578	0.937098		0.976298	0.837574	0.964167	1.04329	1.01055
17.5	0.892619	0.885937	0.970848	0.935498		0.989422	0.843051	0.967967	1.04235	1.01037
17.75	0.891107	0.886346	0.971128	0.934438		0.996884	0.843834	0.972559	1.04217	1.01025
18	0.889209	0.885808	0.971182	0.933291		1.0042	0.844714	0.975704	1.0421	1.00998
18.25	0.88762	0.885776	0.970608	0.931962		1.00046	0.841462	0.977046	1.04292	1.0094
18.5	0.886111	0.885796	0.969952	0.931124		0.986811	0.845311	0.977195	1.04384	1.00838
18.75	0.884581	0.884523	0.968808	0.929845		0.972178	0.847163	0.976505	1.04471	1.00711
19	0.883497	0.883592	0.968226	0.928718		0.956004	0.851802	0.975662	1.04494	1.00598
19.25	0.882062	0.882871	0.968126	0.927994		0.947096	0.850425	0.97545	1.04498	1.0058
19.5	0.880104	0.881031	0.967396	0.926649		0.937583	0.848927	0.975422	1.04499	1.00653
19.75	0.877821	0.8789	0.965807	0.924874		0.938188	0.844623	0.975229	1.04489	1.0081
20	0.87588	0.876557	0.963557	0.92337		0.939832	0.84424	0.974987	1.04484	1.00967
20.25	0.874601	0.874895	0.962033	0.922174		0.9421	0.847432	0.975178	1.04409	1.01123
20.5	0.873237	0.872283	0.960307	0.920735		0.938227	0.853789	0.976177	1.04332	1.0124
20.75	0.87227	0.870375	0.959395	0.919536		0.937673	0.860036	0.97724	1.04226	1.0129
21	0.871881	0.869102	0.959525	0.918567		0.942534	0.862048	0.978341	1.04144	1.01299
21.25	0.870647	0.866489	0.958487	0.916706		0.950277	0.859322	0.97899	1.04068	1.01287
21.5	0.869931	0.865363	0.957775	0.915211		0.957943	0.850921	0.979164	1.04041	1.01297
21.75	0.86835	0.862933	0.955988	0.912705		0.962631	0.844476	0.979091	1.03998	1.0122
22	0.865709	0.859956	0.953628	0.910058		0.964668	0.844591	0.978497	1.03878	1.0108
22.25	0.863272	0.857506	0.951578	0.90771		0.953785	0.850589	0.978493	1.03728	1.00881
22.5	0.860925	0.854976	0.949806	0.905293		0.932997	0.854724	0.978171	1.03589	1.00696
22.75	0.859222	0.853407	0.94883	0.9038		0.901793	0.857882	0.978487	1.03507	1.00512
23	0.857976	0.852257	0.948056	0.902947		0.873768	0.857395	0.977901	1.034	1.00407
23.25	0.857427	0.851323	0.947665	0.902239		0.841864	0.855287	0.978432	1.03313	1.00373
23.5	0.856997	0.851239	0.947608	0.902237		0.805836	0.854561	0.979022	1.03196	1.00356
23.75	0.856885	0.851652	0.948148	0.903418		0.765079	0.858622	0.981056	1.03082	1.00305
