# Supplementary material for: Force transmission is a master regulator of mechanical cell competition
Source: Nat Mater. 2025 Mar 14;24(6):966–76. doi: 10.1038/s41563-025-02150-9 (PMC12133594; doi:10.1038/s41563-025-02150-9)
Supplement: Supplementary file 19 — Statistical source data. [file 41563_2025_2150_MOESM19_ESM.xlsx]

## Sheet: ED Fig. 2 c
Extended Data Figure 2 c: Relative pressure inferred based on cell shape.
WT	KO
0.00782518	-0.000741841
0.0322662	0.000722386
-0.00106905	-0.00268124
0.00146888	-0.00171233
0.00526014	-0.00461774
0.00215517	-3.40988e-05
0.00183004	-0.00328328
-0.00156768	-0.00607225
0.00632344	-0.00526476
-0.00345757	-0.00532062
-0.00329936	-0.00572276
-0.000631336	0.00437719
-0.00308869	-0.0045141
0.00901464	-0.00229841
-0.00261733	-0.000166844
0.00722151	-0.00475857
-0.00233811	0.00197322
0.00531525	-0.00270133
-0.00407914	-0.00532522
-0.00411667	-0.00386823
0.000722076	-0.00240723
-0.00296361	0.00132873
0.000204438	-0.00373751
0.00187014	-0.00141835
-0.00131743	0.00334583
-0.00325385	-0.00437308
0.00813449	-0.0022856
0.000742244	0.000731028
0.00133665	-0.000935056
0.00539926	0.000530239
0.00175778	-0.000642257
0.00321012	0.00316522
-0.00383599	-0.00278462
-0.00302267	0.000945095
-0.00233266	0.00372924
-0.0013812	-0.00249881
-0.000358668	0.00150031
-0.00557073	-0.00180737
-0.0023682	0.000995998
-0.00279879	0.000253514
-0.00231883	-0.00463208
0.00414704	-0.00417571
0.00308207	-0.000525067
-0.000921851	0.00186652
0.000821443	0.00334529
-0.00119085	-0.00303796
-0.00465029	-0.00365479
0.00364268	-0.00523604
0.00252201	-0.00362795
-0.00119485	0.00270524
0.00399735	0.000106468
-0.0014348	-0.000159045
0.0029934	-0.00199117
-0.0019922	-0.00237209
-0.000713679	0.00283642
-0.00238745	0.0030545
-0.00205774	0.00383204
0.0024894	-0.00471531
0.00487476	-0.00230636
-0.000134139	-0.00300167
0.00226644	0.00251871
-0.00362672	-0.00549222
-0.000873066	0.00117361
-0.000391228	-0.0017219
-0.0013916	-0.00207916
-0.00222843	-0.00306717
-0.00573577	0.0061405
0.00291407	-0.000768651
-0.00189559	-0.00122989
0.000958766	-0.00117606
-0.000148357	-0.000824333
0.00284619	-0.000663566
-0.00195889	-0.0025563
-0.00140327	-0.00371766
0.00211956	-0.00562011
9.24804e-06	-0.000701772
4.06211e-05	0.00249472
-0.00153379	0.000528991
0.00142445	0.00197065
0.0025542	-0.00264267
0.000445866	-0.00551377
-0.00178048	0.00104975
-0.00200658	-0.0035485
0.00213603	-0.00342802
0.00216699	-0.00131869
0.00320807	-0.00210588
0.000299632	-0.00275869
-0.00149605	0.000458709
0.00126997	0.00184351
0.00170325	0.00247306
-0.000601315	-0.000977899
0.00193064	-0.00400138
-0.00304445	-0.000468503
-0.00126689	-0.000585154
0.00142886	-0.000439904
-0.000442342	-0.00160679
-0.00257516	-0.00299305
-0.000955186	-0.00182696
-0.000671317	-0.00658716
-0.00375851	-0.00098118
-0.00277845	-0.00479472
-0.000167406	0.00027217
-0.00286359	-0.0052432
0.000822302	-0.000427067
-0.00342163	-0.00443639
-0.00381052	0.00438563
0.00143106	-0.00260897
-0.00234914	-0.00448606
-0.00216262	-0.00263488
-8.37249e-05	0.00176284
5.34998e-05	0.000682666
-0.00252435	-0.00225532
-0.00422202	0.00215676
0.0053724	-0.00281405
-0.000177618	-0.00253872
0.00543958	0.00242049
-0.00355176	-0.00286185
-0.00539277	-0.00554268
-0.000634281	-0.000588816
0.000764722	-0.00346871
-0.00241951	-0.00137807
0.00015019	-0.00179086
-0.00388459	-0.00354723
-0.00037898	0.00461451
0.00190459	-6.05186e-05
-0.00139652	-0.00177094
-0.00372669	0.00148176
0.00116267	-0.00321098
-0.000673752	-9.53605e-05
0.000323202	0.000883146
-0.00129652	-0.00288
0.00226139	-0.000656264
-0.00184325	-0.00231687
-0.00135179	0.003796
-0.0016726	-0.00306465
-0.00331903	-0.00252121
0.00464473	-0.00459425
6.39194e-05	0.00928933
0.00197142	-0.000206234
-0.00457455	0.00137409
0.00691624	0.007798
-0.000949245	0.00477819
0.00708603	0.00876974
0.00188972	-0.000281347
0.00250813	-0.00219701
0.000294546	-0.00371235
0.00353745	0.00913832
-0.00259014	0.00271494
-0.00177748	0.00278876
-0.000354541	0.00444444
0.00225127	0.00174425
-0.00282367	-0.00236504
-0.00294163	-0.000290724
-0.000895655	0.00186906
0.00141663	-0.000917174
0.00297715	0.0022249
-0.000415207	-0.00310279
0.00251517	0.00193465
-0.00426044	0.00201836
-0.000595374	0.00196269
0.00440182	-0.000208183
0.00331578	0.000419203
-0.00201305	0.00277908
0.0031292	0.00374565
0.00303742	-0.000687696
-0.00234824	0.00449206
0.00380349	0.00300703
0.00259614	-0.00108778
0.000932631	-0.00043703
-0.00168653	0.0019713
0.00185868	-0.00358327
-0.000195016	-0.00204744
0.000575778	0.00214033
0.00054352	-0.00219342
-0.00179582	0.000554697
0.00242533	-0.000329446
0.00374238	3.12945e-06
-5.70054e-05	0.00210768
-0.00653718	0.000652898
-0.00159913	-0.00352616
0.00175038	-0.00191648
-0.00487629	-0.00176481
-0.00177082	-0.001571
0.00355715	5.32933e-05
-0.00428851	-0.00334885
2.20612e-05	-0.000869828
0.00235556	-0.00108209
-0.00319217	-0.00307037
0.00337147	-0.00245212
-4.79193e-05	-0.00306758
0.000591893	-0.00154799
0.000328706	-0.00171126
-0.000821549	-0.000864748
0.000817125	0.00327475
-0.000166979	-0.00210473
0.00200684	-0.0046343
0.0031318	0.00242287
-0.00147136	0.000531532
0.00282874	0.00355839
-0.00398312	0.000380615
0.000318299	0.00197185
-0.0013922	-0.00195478
0.00282037	-0.00013439
-0.00151145	-0.000369734
0.00243968	-0.00498737
0.00113937	0.000874774
-0.00177619	-0.0043695
0.00242651	0.00161794
-0.00140624	-0.00373063
-8.87617e-05	-0.00230873
0.00347549	-0.00305738
-0.0016991	-0.00312062
0.00174426	-0.00356045
0.0185221	0.00181454
0.00174939	0.000333244
-0.00315877	0.00541057
0.00392692	0.00102009
0.00259959	-0.00237851
5.9943e-06	0.00205398
0.00203349	0.00355081
0.000909354	0.0034369
0.00909636	0.00364999
0.00227904	-0.0039186
0.00212229	0.00331419
-0.00139143	-0.000961157
-0.00555746	0.000271015
-0.00197509	-0.0030574
0.00380253	0.000370945
0.00277381	0.00111865
-0.00501349	-0.001677
0.00369497	-0.00170212
0.000568187	-0.00316097
0.000724985	-0.00422727
-0.000145848	-0.00429508
-0.00157802	-2.93242e-05
-0.00146085	0.00282249
-0.00105421	-0.00619467
0.00480008	-0.0090571
-0.000565253	-0.00257982
-3.58846e-06	-0.00443172
0.00204766	-0.000409625
-0.00071555	0.00489305
-0.00219118	-0.00151508
0.00151427	0.000177788
0.000396758	0.00313871
0.000571626	0.000924451
0.00252532	0.00483034
0.00293459	0.00219252
0.00618735	0.00226808
0.00463304	-0.00166637
-0.00168149	-0.00204374
0.00403708	-0.0010218
-0.000185187	-0.00273217
-0.000614435	0.000254753
0.000446599	0.0036221
0.0023183	-0.00492795
0.00444254	-0.000421589
-0.000436562	0.000211238
0.00588449	0.000667341
0.00199748	0.00137095
-0.00317678	-0.00454304
-0.00109333	-0.00413456
0.0116562	-0.00387686
0.000873161	-0.00267187
-0.00162722	0.00428238
-0.00193859	-0.00503558
-0.00468435	-0.00276039
0.00111634	-0.0019068
-0.00389808	0.000924629
0.00175203	0.00233248
-0.000559015	-0.00276715
-0.00167883	0.000954873
-0.000233645	-0.00329761
-0.000245768	0.0010558
-0.0042596	-0.0018681
0.0150382	0.00137913
0.00269415	0.00251739
0.000955552	-0.000679712
0.00388577	0.00086724
0.00350126	-0.00438671
0.00250678	0.00487863
-0.00215732	-0.00170724
0.00249449	0.00432228
-0.000628373	-0.00335522
0.0088089	0.00547484
0.00239108	0.000349132
-6.79475e-06	0.00115276
0.00209373	-0.00308694
0.00164512	-0.0032731
-0.00326552	-0.0021432
0.00257914	0.00123816
0.00142826	0.0011474
-0.000929459	0.000227096
0.0038054	0.00248267
0.00161987	0.00756186
0.00122107	0.00183429
0.000258801	0.00276969
-0.000152941	-0.00111973
0.00260696	0.00180336
3.04382e-05	-0.000917707
-0.000409235	-0.000851236
-0.00265027	-0.00283856
-0.00083594	-0.00145358
0.000112793	-0.00414065
0.00341231	2.86877e-06
-0.000733736	-0.000681092
-0.000772895	-0.00502163
-0.00311326	-0.00132653
2.25023e-05	0.00157044
0.000309719	-0.00374971
-0.00316424	-0.000493198
0.00151264	-0.00270008
0.00228547	-0.000800584
0.00142661	-0.0023643
0.00182881	-0.00111068
0.00116423	0.000338788
0.000726983	-0.00217659
0.000413314	0.00194083
-0.000203545	0.00181939
-0.00135299	-0.00196008
0.00391625	-0.000897076
0.00517088	0.00141484
0.000444896	-0.00191698
0.00579191	0.00609611
0.00139567	-0.00376973
-0.00180492	0.002012
-0.000957845	0.000440517
0.00270641	-0.000287708
0.00166601	0.000936758
-0.000756921	-0.00033405
-0.000250408	-0.00364042
-0.00372216	-0.000319493
0.00189317	-0.00110915
0.00195873	0.00185222
0.00223882	-0.00414342
0.00762151	-0.00352504
-0.00130714	-0.00206909
0.00175953	-0.000960517
-0.00173282	0.00929764
-0.00529726	0.00274343
0.000513006	0.00311392
0.00132563	0.00113497
0.00458161	0.00236233
-0.000350518	-0.00127873
-0.00162582	-0.00428108
0.00163756	0.00240301
-0.000395878	0.000447887
-0.00385217	-0.00211914
-5.63853e-06	0.000481817
-0.00169153	-0.00378479
0.000195254	0.000370642
0.000462368	-0.0037582
-0.000295968	-0.00216018
-0.0029513	-0.00330381
-0.00308844	0.0092685
0.0083977	-0.00166181
-0.00293267	0.0025625
-0.00382872	-0.00278594
0.00252807	-0.00302683
-0.0020096	-0.00266136
0.00157591	0.00297429
0.00108701	-0.000387482
-0.00249019	-0.00452242
0.00249956	0.000241697
0.000991533	0.000591547
-0.00021312	-0.00305116
0.000174473	0.000525399
0.00422922	-0.00508284
-0.000460155	0.0023551
0.00117663	-0.0038302
0.00363059	-0.000869383
-0.000144087	0.00279041
-0.000429943	0.000485611
0.00841738	0.00395146
-0.00269887	0.00598489
-0.000946655	0.00584806
-0.00331548	0.00121914
-0.000723918	0.00736983
-0.000599383	-0.00045144
-0.00466907	-0.00149759
0.00228044	-0.000489
0.00578001	0.00814981
0.00247437	-0.00099891
0.000668486	0.0035845
-6.16332e-05	0.00299957
0.00801744	-0.00324192
0.000229264	-0.0014981
-0.00434327	-0.00191185
0.00116224	-0.00396091
0.00275201	-0.00482399
0.000570632	-0.0021113
-0.000736249	-0.00210688
0.000888132	-0.00386268
0.000321975	-0.00358986
-0.00157742	0.0018273
0.00500776	-0.00280977
0.00280303	-0.00107651
-0.00104698	0.000581577
-0.0017495	0.00218201
0.000765178	0.00165527
0.000299293	-0.0042233
0.00157828	-0.000488419
-0.00183636	-0.000929631
0.00020145	-0.00269457
0.00115261	-0.00329428
-0.00232437	-0.00602571
0.00199907	-0.00148303
-0.000168064	-0.000241263
7.23168e-05	-0.000132712
0.00350998	0.000166803
-0.000235716	-0.00289684
0.00229728	-0.00155348
-0.00144394	0.000818697
-0.00117058	0.00268103
0.00360653	-0.00578342
0.00182773	-0.00358053
0.00195331	-0.00220993
-0.00202853	-0.000551428
0.00519488	-0.00480417
-0.00427256	-0.00341119
-0.0019995	0.022797
0.00418862	-0.00298283
-0.00352612	-0.00399021
0.00546701	0.00655649
-0.00319156	-0.00496221
-0.00424266	-0.00113907
0.00318901	-0.00512641
-0.002703	-0.00343336
0.00133365	0.00314323
-0.00176154	0.00419902
-0.00170144	-0.00383884
0.00871323	0.00105288
0.000279991	-0.000848462
-0.00717787	-0.00571972
0.00207721	-0.00391172
-0.00102346	0.000489637
0.000438891	-0.00173092
0.0002085	-0.00115024
-0.00107892	-0.00722911
-0.000989659	-0.00363424
0.00406747	-0.00450123
0.00126882	-0.00563776
-0.00145935	-0.00416614
0.0065289	0.00207455
-0.000887803	-0.00504849
-0.000308951	-0.00539162
0.00258578	-0.00835794
0.00297796	-0.000857986
-0.00071449	-0.00577965
-0.00502064	-0.00304542
0.00416927	-0.00226152
-0.00153462	6.15479e-05
-0.000438587	-0.00163103
0.00258474	0.00908562
0.00148823	-0.00265369
6.05837e-05	-0.00314221
0.00500927	-0.00333039
0.0057636	-0.00204634
7.17457e-05	-0.00207045
0.00341031	-0.00397932
0.00226191	-0.00595436
0.00285147	0.00163498
-0.0030792	-0.00123253
-0.00129373	0.00564084
-0.0016835	-0.00104735
0.00109635	6.41003e-05
5.50551e-05	-0.000817049
-0.00274848	-0.00375246
-0.0028282	-0.00469479
-0.00129368	-0.000612078
0.00476749	-0.000378686
0.000283526	0.00114388
0.00380938	-0.00179874
-0.00140233	0.0023629
0.00222659	0.000950073
-0.00466587	-0.00119578
0.000945127	-0.000628211
-0.000506045	-0.00596362
-0.00358891	-0.00440264
-0.000353185	0.00117165
0.00155768	0.000448005
-0.00102835	-0.000805375
0.00219224	-0.00478048
-0.000324709	2.00545e-06
0.0014117	0.00596971
-0.00402722	-0.0029788
0.000890157	0.0069225
-0.00092192	-0.00772768
0.00161172	-0.00372911
0.00153812	-0.00351183
0.0094192	-0.00238922
0.00190618	0.0255803
0.000217603	0.00863845
-0.00111595	-0.000768615
0.00554938	-0.000470391
-0.00368146	0.00129668
-0.00202292	0.00116207
-0.000131558	0.00288784
0.00318028	-0.00176745
0.00113639	-0.00507724
0.00225033	0.000177315
0.000196523	0.000425892
0.00341505	-0.00238082
0.00403369	-0.00372617
0.0041418	0.00399226
-0.00324343	-0.00214326
0.00329098	0.00488326
-0.00029775	-0.000501383
-0.0019276	-0.000366164
-0.00359995	0.00347665
-0.00147624	0.00490047
0.00175912	-0.00723684
0.00420807	-0.00461101
0.000502684	0.000361393
0.00348132	-0.00215521
-0.00237558	0.00328352
0.00143136	-0.00144874
-0.00145701	-0.00166097
0.000255873	0.00791434
-0.00152882	-0.00368938
-0.000498966	-0.00292375
-0.00216178	0.00193362
0.00246546	-0.000321887
-0.000140305	-0.00157047
0.00346956	-0.00191881
0.00180921	-0.00529843
0.00447237	-0.00376468
0.00100746	-0.000761518
-0.000105254	-0.00525758
0.00397382	0.00345376
0.00418366	-0.00253709
0.00134518	-0.0041876
-0.00325831	-0.00130088
0.00488659	-0.00501016
0.00121664	-0.00107835
0.00265087	-0.00546927
0.00909037	0.000329592
-0.00184965	0.00255237
0.00542092	-0.00489026
0.00126966	0.00245203
-0.00129331	-0.00226542
0.0024479	-0.00619851
0.00189913	-0.00524174
-0.00119917	-0.00229076
0.00502206	-0.000631277
-0.00378746	0.00788232
0.00113263	-0.00261316
-0.00211235	0.00260264
0.00331649	0.00262672
-0.00408332	0.00130917
-0.0004761	0.00396853
0.00198764	-0.00278799
0.00561835	0.00557236
0.00109137	0.00159944
-3.31098e-05	-8.43709e-06
-0.0010821	0.0013914
-0.00215953	0.00163598
-0.00361216	0.00392926
0.00301699	0.00158376
-0.00384268	0.00103
0.000485498	0.000650986
0.0041532	0.000591599
0.0017044	-0.00031984
-0.000895115	-0.00263402
-5.29772e-05	0.00262085
0.000872119	-0.00100924
-0.00421157	0.00301394
-0.000566456	-0.00147671
-0.00131666	0.00075138
-0.002109	0.00322251
-0.000643765	0.000776115
-0.00146625	-0.000145284
0.00314496	0.00308665
0.000404199	-0.00133289
0.00287358	0.00110578
-0.000461898	0.0162996
-0.00318912	0.000506678
-0.00314226	-0.00286785
0.00593976	0.00292054
-0.00291073	0.000685024
0.00166934	0.00199353
-0.000162094	0.00147434
-0.000847519	0.000727171
0.00232586	0.000735659
-0.00238624	0.0207853
0.00214199	0.0234255
-0.000495602	-0.0049507
-0.000567443	-0.00563013
-0.00245648	0.000764696
-0.00160107	2.44589e-05
0.00679491	-0.00187014
-0.00513294	-0.000586724
0.000716596	0.00208777
-0.00110383	-0.0069393
0.00226569	-0.00166574
0.000275857	-0.00565796
-0.00127921	-0.00480327
-0.000119665	0.00112329
-0.00116017	0.0166938
0.000168672	0.00317755
-1.99534e-05	-0.00279455
0.00221961	0.000994872
-0.000548172	-0.00518823
-0.00333097	0.00216048
-0.000335428	-0.00540533
0.00407823	-0.000464083
0.00104644	-0.00471013
-0.00200958	-0.000479819
-0.00296728	-0.00128357
0.00580287	0.000633254
-0.00291303	-0.000418642
0.00452824	0.000749178
0.00268615	0.0122991
-0.0017202	-0.00245384
-0.00126327	0.0038306
0.00107012	-0.00139785
-0.00018574	2.96407e-05
0.00551848	-0.00155638
-0.000353155	-0.000354518
0.00519239	-0.00328074
0.00234051	-0.0039502
-0.00287168	-0.00644902
0.00213223	-0.00204927
-0.00347603	-0.00121029
0.00054743	-0.00747222
0.00177014	-0.00513472
0.00014569	-0.00104898
0.00134368	0.000722052
0.00702086	-0.00308403
0.00167048	0.0011227
0.00129525	-0.00379334
-0.0018908	0.00741482
-0.00111843	0.00177576
0.00202738	-0.00430568
-0.00258365	0.00142198
-0.00267657	-0.00275543
-0.00173589	-0.00349101
0.0028434	-0.00285002
-0.00189006	-0.00546993
0.00365245	0.00145813
-0.00333584	-0.004066
-0.0004811	0.00387843
0.00663036	-0.00304961
-0.00189944	-0.00151063
0.00246409	-0.00373834
0.0063675	-0.00383234
0.00110156	-0.00199286
-0.000585294	0.00208059
-0.00300532	-0.00291664
-0.00140992	0.000525008
0.00542517	-0.00386478
-0.00442335	-0.00140481
0.000535574	-0.00146914
0.00236173	-0.00280156
-0.000899894	0.00142512
0.00142679	0.00275519
-0.00127322	-0.00335343
-0.000638675	0.002396
0.00275876	-0.00407272
0.00137946	0.0074168
0.00122873	-0.00493068
-0.00141795	-0.00246189
-0.00140362	0.00596916
-0.00297593	0.00236215
-0.00570093	0.0019348
0.000939355	-2.31416e-06
-0.0048822	0.00033917
-0.00385799	0.00010952
0.00293364	-0.000624921
-0.00405656	-0.00567813
-0.000815407	-0.00457006
0.00138106	-0.00221776
0.00909957	0.0013869
0.00106918	-0.00306207
-0.00200183	-0.00162043
-0.000920048	-0.00203034
-0.00206811	0.0153964
-0.0015331	-0.00302441
0.000315224	0.00509117
-0.00105633	-0.000712697
-0.00476012	0.00221727
0.00707205	-0.000155333
-0.00386145	-0.00136773
-0.00247198	-0.00382051
0.000445181	0.000727733
-0.00482698	-0.00377612
-0.000753573	-0.00505926
0.00030342	-0.00149058
0.00874829	-0.00106228
0.00231188	0.00193806
0.00341284	0.00275743
0.0036276	-0.000276514
0.00275299	-0.000973687
-0.000433405	-0.00252844
-0.0013911	0.000949393
-0.00351307	0.000150089
-0.00195704	-0.00594002
-0.00196619	0.000759967
0.000490012	-0.000186297
-0.00112572	-0.00128179
-0.00314063	-0.00473564
4.50147e-06	-0.00338789
-0.00190022	-0.00164051
0.000742942	-0.00671297
-0.00414982	-0.00207959
0.000205218	-0.00348058
-0.00294044	-0.00117796
0.00472061	-0.00353432
-0.00143463	-0.00175927
-0.00454786	0.00171737
0.00123293	-0.00219912
0.000827634	-0.00420714
-0.00287339	-0.00416491
0.00159008	-0.00482002
-0.0018015	0.0071377
0.00229806	-0.00177144
-0.00313233	-0.00290772
-0.0012753	-0.0041307
-0.00306466	0.0017669
0.000345067	0.00228809
-0.00029551	-0.00235506
-0.0042599	-0.00584218
-0.000223463	0.000240355
0.00187886	-0.00173583
0.00115073	-0.00411067
-0.000115423	0.00536798
-0.00415446	-0.00248478
0.00104583	-0.00536011
-0.00156334	0.000810779
-0.0028783	-0.00233928
0.00114933	-0.00311892
-0.00171237	-0.0015099
-0.00221352	-0.00471234
-0.00103707	-0.00247188
0.00273613	-0.000525301
-0.0016399	0.00250583
-0.00362321	-0.00338177
-0.00159906	-0.00417658
-9.49886e-06	-0.0015895
-0.00135149	0.00823647
4.31378e-05	-0.00567637
-0.0048792	-0.00206109
-0.00140057	-0.00246392
-1.29742e-05	-0.00600218
0.000173188	-0.00106032
-0.0021987	-9.00076e-05
-0.00207853	-0.00401792
-0.00202634	-0.00289663
0.00167355	0.00125021
0.000946296	0.00023697
0.00199612	-0.00552356
-0.00204689	-0.000828641
-0.00246608	-0.00492442
-0.00153713	-0.00159195
-0.000661519	0.00259515
-0.00157032	-0.0012509
0.000565515	0.000486625
0.000848616	0.00104853
-0.000699274	-0.0025067
-0.0036002	0.00133765
-0.000346084	-0.00315552
-0.000941011	-0.00277911
-0.00514771	-0.00131552
-0.000289099	0.00148307
-0.00209412	-0.00475924
-0.00339563	-0.00375972
-0.00125611	-0.00283091
-0.00399951	-0.000898898
-0.000948671	-0.00246476
-0.00304668	-0.00179219
-0.00259495	-0.00273236
-0.00507127	-0.00520266
-0.00205196	0.00168014
0.00116917	0.000844505
0.00292395	-0.00382777
-0.00267691	-0.004048
4.10977e-05	0.00114633
0.000786468	0.00029458
0.00196623	-0.00295542
-0.00104123	-0.00764852
0.00127352	-0.00060649
-0.00530038	0.00146527
-9.26217e-06	-0.00288561
-0.00253918	-0.0014315
-0.0015273	0.000750798
-0.00454526	0.000234966
-0.000999488	-0.00450057
-0.00402402	0.000310031
0.00273746	0.000402835
0.00030131	-0.00245097
-0.000900027	-0.00289639
0.000124492	-0.00425922
-0.00126928	-0.00251774
0.00218149	-0.00146051
0.00101672	-0.00202664
0.00044379	0.00107452
-0.00153837	-0.00725952
-0.0016532	0.000559643
-0.00126259	-8.55971e-05
0.00271892	0.00262511
-0.00298469	0.00154226
-0.00328532	0.00468137
0.000656517	0.00316178
-0.00159132	-0.00422266
-0.00107044	0.00117351
0.000195298	-0.00377024
-0.00379706	-0.00166704
0.00119924	-0.00307445
0.0018145	-0.000752959
-0.000781173	0.00684281
-0.00328969	0.00131172
0.00209169	-0.00473956
-0.00615535	0.00101167
0.00612708	0.0260214
0.00156496	0.000104094
-0.0059657	-0.00108404
0.00110246	0.00203786
-0.00401142	-0.00152756
0.00358499	-0.00402059
0.00107749	-0.00396308
0.00349783	-0.000115619
-0.00455592	-0.000126281
-0.00283931	-0.00354168
-0.00478654	-0.00117749
0.00172434	-0.00297511
-0.000275603	-0.00120398
-0.00147644	0.00343979
0.000212952	-0.00503733
-0.00310241	0.000490285
-0.00145941	-0.00435379
0.000235073	-0.00249872
0.00467936	0.00646154
-0.00215925	-0.000781652
-0.00334715	-0.00588654
-0.000473505	0.00299977
-0.000328413	0.000867902
-0.00293885	-0.00165515
-0.00341716	5.89487e-05
-0.00124878	-0.00427111
-0.000393014	-0.00129997
-0.0020808	0.0126887
0.00115012	-0.0055149
0.00129587	0.000424202
-0.0013338	0.00630846
0.00237086	0.000472678
0.0037877	-0.00198687
-0.00511663	-0.00385044
0.000174874	-0.00509679
-0.000779435	0.0210308
0.00274804	-0.000360817
-0.00277013	-0.00368506
-0.000789207	0.0011875
0.00154388	-0.00497061
-0.00102092	0.00750112
0.00250896	-0.0022761
-0.00300808	0.002594
-0.00178292	-0.00393568
0.00170977	-0.00423096
-0.000994455	-0.00320435
-0.00183695	0.00375241
-0.00465402	-0.00612828
0.00581284	-0.00537033
-0.00140481	0.000730364
0.00258361	-0.00238783
-0.00294503	0.00103742
0.000419495	-0.000225237
-0.00187672	-0.000937321
-0.00273534	-0.00429551
-0.00273034	0.0020816
-0.0015018	0.000663815
-0.00305805	0.0024848
0.00082994	-0.00267143
0.00369383	0.00987438
0.000294202	0.00144514
-0.00549022	0.000662265
-0.000647284	-0.00263298
-0.00207104	-0.00239979
-0.00246106	-0.000514663
0.00433053	-0.00406801
-0.00158721	-0.000773827
0.00211669	-0.00198762
-0.00430558	-0.0013393
0.000327618	0.00243499
-0.00133643	0.00607745
-0.00159613	0.0029887
-0.00326274	0.003826
-0.000395246	-0.00224226
-0.00323167	0.000557887
-0.000376885	0.00173355
-0.00368949	-0.000837074
-0.00598685	0.0020333
0.000258619	-0.0025019
-0.000599004	-0.00193593
-0.00174998	0.000343177
-0.00220962	-0.00403885
-0.00388451	0.00350981
0.00142327	0.00247914
6.10707e-05	0.00351657
0.000873136	-1.37095e-07
-0.000710692	-0.00536248
-0.00223612	0.00477641
-0.00346262	-0.00407167
-0.00103156	0.00215992
-0.000368691	-0.00132396
-0.00223481	0.00100475
-0.00375813	-0.000470373
0.000953412	-0.00283967
0.00105563	0.00766418
0.00219356	4.19909e-05
-0.00262316	-0.000356686
-0.0028907	0.00164058
-0.0032836	-0.00174233
-0.00173495	-0.00234178
0.00206401	-0.00648965
-0.00616724	-2.76184e-06
-0.00145266	-0.00156816
0.00887232	-0.00374475
-0.00386019	0.000669166
0.0073911	-0.00285935
0.00122351	-0.00355376
0.00442651	-0.00048654
0.00247762	-0.00247193
0.00196856	0.0018723
-0.000508925	0.00094507
-0.00101252	0.000991035
-0.00096294	0.00326326
-0.000689868	0.00151675
-0.00464067	0.00368081
-0.000370929	-0.00476466
0.00753857	-0.00320875
-0.000251254	-0.00265501
0.00548379	-0.000443626
-0.00607541	-0.00444088
-0.00247304	0.00457808
-0.00208412	0.00396834
2.87071e-05	-0.00158519
-0.00259587	-1.37392e-05
0.000843903	0.00809317
0.00207206	-0.00248841
0.00109096	-0.00683705
0.00365107	0.000970574
-0.000745123	0.00716366
-0.000117982	-0.00445843
-0.00450027	0.000939918
-0.00282042	0.003444
-0.00243326	0.0062461
0.00130748	-0.00199406
0.00418462	-0.000867952
-0.00277206	0.002371
-0.00349213	-0.000338935
-0.00380954	0.00998337
-0.00267312	-0.00020069
-0.00110222	-0.00437373
-0.00154989	0.000898841
-0.00226428	-0.00190975
0.00286515	0.00618389
-0.00403355	0.00141429
0.00499041	-0.00414496
0.000256168	-0.00295497
-0.00478369	-0.00444231
0.00318159	0.000857745
0.00119674	0.00229485
0.00152405	0.00398068
-0.00500566	-0.00464141
-0.00329191	-0.00396267
0.000570568	-0.00232264
-0.00248369	-0.00533116
-0.00328869	-0.00214158
-0.00227424	-0.0051247
-0.00364676	0.000809564
0.000625694	0.00537121
-0.00564031	-0.000708599
0.0017242	-0.00261153
-0.00270072	0.00183164
-0.00727406	-0.00379949
-0.00141772	0.00145378
-0.00292219	0.00114144
0.00423325	-0.00281209
-0.00167166	-0.000707922
-0.00238911	-0.00349437
0.000382214	-0.00169884
-0.00258009	-0.00229489
0.00197415	-0.00376878
-0.0024034	-0.00173321
0.00366583	-0.00216258
0.000970616	-0.00581765
-0.00131064	-0.00260593
0.00103861	-0.00414069
-0.000432343	-0.00213955
-0.000195691	-0.00419174
0.00122149	-0.000679066
-0.000223001	-1.96426e-05
-0.0042227	-0.00195618
0.00194817	-0.000461585
-0.00196309	-0.00198523
-0.00366369	-0.00321532
-0.0041659	0.00489124
-0.0022393	-0.00102862
-0.0027432	-0.000663385
0.000541044	0.000256075

## Sheet: ED Fig. 2 e
Extended Data Figure 2 e: Comparison of the recoil velocity measured after laser ablation.
WT	E-cad KO
0.00917431	0.0183486
0.0733945	0.110092
-0.0458716	0.0458716
-0.119266	0.100917
-0.0183486	0.00917431
-0.0183486	0.137615
-0.00917431	0.137615
-0.0275229	0.0550459
0.00917431	0.0458716
-0.0550459	0.0458716
0.0275229	0.0183486
0	0.0366972
-0.00917431	0.146789
-0.00917431
0.0183486
