# Supplementary material for: Force transmission is a master regulator of mechanical cell competition
Source: Nat Mater. 2025 Mar 14;24(6):966–76. doi: 10.1038/s41563-025-02150-9 (PMC12133594; doi:10.1038/s41563-025-02150-9)
Supplement: Supplementary file 20 — Statistical source data. [file 41563_2025_2150_MOESM20_ESM.xlsx]

## Sheet: ED Fig. 3 c
Extended Data Figure 3 c: Average isotropic stress before and during E-cad KO and WT extrusion.
Time [min]	KO											WT
-90	-9.91526	22.444	22.6781	-12.6278	1156.74	734.807	592.549	-33.6153	-18.5553	725.923		-118.581	-122.316	-63.6937	-83.6313	-281.583	-996.506	-630.649	-575.359	-248.391	-734.871
-75	-0.30043	-0.236754	10.1641	-17.3989	1189.47	626.094	716.236	135.525	-100.713	593.234		-105.873	-161.687	-60.9077	-91.0888	-384.224	-946.032	-641.397	-387.792	-272.626	-438.646
-60	-4.25166	12.322	8.18795	-16.2033	1376.72	334.23	767.352	-106.848	-112.591	571.223		-115.298	-138.409	-42.3952	-89.7036	-411.184	-941.905	-591.31	-569.3	-343.888	-264.227
-45	-16.6999	6.41492	9.39261	-13.2544	1674.4	-45.0198	879.254	-115.62	-176.407	507.908		-150.428	-147.764	-68.2281	-104.002	-303.479	-647.908	-529.875	-488.172	-354.298	-217.397
-30	-9.09115	8.10291	22.9627	-28.1134	935.254	-284.929	521.031	-97.2702	-297.14	481.676		-151.064	-137.386	-73.4448	-112.282	-148.624	-677.013	-489.591	-552.587	-361.586	-107.275
-15	-10.7701	-4.63728	13.311	-33.4714	345.977	-510.738	76.0779	-110.348	-384.459	417.675		-131.299	-139.257	-105.09	-132.12	-400.787	-1022.17	-458.964	-622.529	-537.674	-47.4474
0	-53.9308	-46.2781	-29.3443	-63.0932	217.937	-665.803	96.2275	-336.709	-535.808	253.582		-134.72	-187.243	-122.423	-114.336	-440.834	-1344.14	-412.447	-614.22	-478.016	-78.007
15	-75.3417	-70.2525	-49.5453	-83.7405	689.079	-701.73	-89.0075	-420.858	-600.248	135.339		-129.748	-187.668	-107.925	-98.2017	-402.7	-1325.25	-396.278	-540.118	-396.679	-265.056
30	-81.1798	-57.9719	-38.3074	-77.2315	490.852	-749.238	6.93257	-422.047	-675.353	93.5268		-130.22	-164.49	-74.2983	-87.063	-552.157	-1204.6	-418.16	-725.892	-488.25	-161.328
45	-75.7406	-58.8195	-39.0459	-81.2894	546.558	-570.822	22.112	-383.21	-740.709	-68.1846		-110.948	-161.511	-69.8576	-88.7414	-753.483	-1134.69	-455.026	-643.83	-490.241	24.9763

## Sheet: ED Fig. 3 e
Extended Data Figure 3 e: Fraction of annexin V-positive cells after the time of extrusion. Fractions based on 11327 extrusions from n=17 movies and N=4 independent experiments.
Time [h]	Cumulated fractions
0	0.29435
1	0.476309
2	0.671167
3	0.767478
4	0.830338
5	0.874366
6	0.903861
7	0.926993
8	0.943331
9	1

## Sheet: ED Fig. 3 f
Extended Data Figure 3 f: Area quantification of competition in the presence of a pan-caspase inhibitor.
Time [hours]	Caspase inhibitor								No inhibitor
0	1	1	1	1	1	1	1		1	1	1	1	1	1	1	1	1
0.25	0.997626	0.994639	0.996678	0.998261	1.00404	1.00265	1.00223		1.00025	0.999467	0.999822	0.999329	0.999827	0.999472	0.984734	0.988097	0.996408	0.978155
0.5	0.997567	0.989516	0.994956	0.99616	1.00605	1.00361	1.00069		1.00011	0.993657	1.00116	0.992598	0.993527	0.991601	0.97891	0.98122	0.996121	0.974958
0.75	0.997086	0.987147	0.996	0.994802	1.00824	1.00485	0.995805		1.00043	0.990527	1.00222	0.985837	0.987497	0.98674	0.97354	0.97645	0.995934	0.967051
1	0.997854	0.983372	0.996746	0.990783	1.00859	1.00605	0.993117		1.00125	0.984736	1.00342	0.977275	0.981734	0.984998	0.971872	0.968899	0.995381	0.957805
1.25	0.997734	0.981319	0.998098	0.989027	1.00909	1.00767	0.994023		1.00346	0.982774	1.00491	0.967713	0.975521	0.980549	0.963155	0.962245	0.997501	0.9517
1.5	0.995356	0.976476	0.996857	0.986483	1.00918	1.0074	0.996484		1.00644	0.983156	1.0058	0.958239	0.970999	0.977873	0.95132	0.957226	0.999379	0.946224
1.75	0.994106	0.974513	0.996769	0.986441	1.01076	1.00681	1.00006		1.00741	0.981883	1.00369	0.951957	0.969913	0.976677	0.944607	0.951689	0.999993	0.939901
2	0.992956	0.97034	0.996033	0.986806	1.01386	1.0061	1.00434		1.00873	0.983589	0.999165	0.947598	0.970279	0.972955	0.943541	0.951202	0.999973	0.936615
2.25	0.993054	0.967676	0.996587	0.98744	1.01354	1.00253	1.00656		1.00916	0.985468	0.996212	0.945247	0.97382	0.968593	0.945792	0.95133	0.996219	0.930749
2.5	0.9935	0.965492	0.996672	0.986957	1.01284	0.998047	1.00691		1.00633	0.985246	0.991467	0.943694	0.978983	0.964828	0.945012	0.949636	0.992331	0.923504
2.75	0.995291	0.965507	0.996226	0.984834	1.01112	0.992302	1.00536		1.00485	0.989413	0.992543	0.940437	0.984437	0.957637	0.944725	0.951294	0.992224	0.915903
3	0.997906	0.964776	0.994967	0.982281	1.01111	0.989837	1.00548		1.00066	0.99206	0.99273	0.937063	0.991663	0.949375	0.934153	0.949972	0.992121	0.905787
3.25	0.998238	0.962864	0.993676	0.978394	1.00986	0.987877	1.00708		0.99582	0.992815	0.989647	0.934599	0.999363	0.944062	0.92363	0.950332	0.994493	0.89834
3.5	0.99702	0.960787	0.991927	0.973373	1.01002	0.985518	1.00833		0.989868	0.991588	0.990116	0.934469	1.0057	0.94053	0.918665	0.949321	0.996922	0.889477
3.75	0.994581	0.960485	0.990298	0.969625	1.01073	0.980571	1.00793		0.985106	0.988585	0.987917	0.936831	1.01314	0.942457	0.914213	0.945886	0.995231	0.884204
4	0.991683	0.962386	0.987223	0.96691	1.01096	0.974807	1.00559		0.980033	0.985738	0.986032	0.940777	1.01993	0.946194	0.920807	0.941172	0.993685	0.877145
4.25	0.98941	0.964049	0.983772	0.963844	1.00947	0.968643	1.00183		0.975705	0.982565	0.985636	0.945719	1.02492	0.948915	0.917639	0.935405	0.991559	0.871467
4.5	0.98687	0.965618	0.981122	0.961679	1.00875	0.964279	0.999042		0.972319	0.982325	0.983711	0.949647	1.02944	0.950245	0.909514	0.930807	0.989541	0.869726
4.75	0.985336	0.965523	0.979775	0.959455	1.00833	0.959604	0.996844		0.970305	0.981362	0.979967	0.95255	1.03097	0.948427	0.898814	0.926245	0.98869	0.866783
5	0.983545	0.96416	0.979191	0.958574	1.00874	0.956469	0.995302		0.96822	0.982945	0.976593	0.954826	1.03102	0.951581	0.886702	0.922347	0.986775	0.864715
5.25	0.983637	0.962019	0.978182	0.956577	1.00639	0.951798	0.992591		0.968967	0.98451	0.973788	0.957281	1.0306	0.956204	0.886998	0.918159	0.985669	0.862273
5.5	0.984024	0.959715	0.977894	0.955932	1.00586	0.95078	0.990877		0.970635	0.985273	0.971609	0.960468	1.02863	0.961619	0.892743	0.917804	0.985912	0.862387
5.75	0.983653	0.957877	0.976803	0.954243	1.00572	0.951157	0.992055		0.969055	0.985533	0.969899	0.963587	1.02732	0.967174	0.896869	0.917432	0.982441	0.861697
6	0.981611	0.955724	0.976445	0.953887	1.00638	0.953213	0.992792		0.96894	0.984924	0.969153	0.967467	1.02607	0.967865	0.902062	0.919256	0.982564	0.863987
6.25	0.979814	0.95288	0.975532	0.953351	1.00593	0.95468	0.991042		0.966487	0.983734	0.971153	0.970043	1.02374	0.967708	0.903681	0.922675	0.981883	0.862789
6.5	0.979446	0.950129	0.974517	0.953273	1.00176	0.952797	0.98428		0.96411	0.98263	0.971966	0.972717	1.02282	0.966496	0.906316	0.922954	0.978116	0.858032
6.75	0.980429	0.948438	0.972765	0.952535	0.999233	0.950863	0.979702		0.962635	0.98199	0.968622	0.976056	1.02265	0.966393	0.911943	0.922819	0.978708	0.854641
7	0.98094	0.946811	0.970505	0.954448	0.995534	0.947911	0.978302		0.960417	0.979057	0.964329	0.978128	1.02251	0.965743	0.917461	0.918557	0.974824	0.848115
7.25	0.979478	0.94603	0.970367	0.956546	0.994901	0.94784	0.981039		0.958179	0.976582	0.958522	0.980561	1.02239	0.964941	0.919139	0.91719	0.972589	0.845813
7.5	0.977248	0.944403	0.970282	0.959314	0.992511	0.948986	0.984543		0.956245	0.974009	0.951793	0.981892	1.02163	0.96285	0.915368	0.915017	0.971921	0.841828
7.75	0.975427	0.94368	0.970408	0.959449	0.990265	0.950069	0.985137		0.954754	0.971174	0.947175	0.981697	1.01786	0.957112	0.906257	0.913215	0.970215	0.83865
8	0.973741	0.942461	0.969296	0.960162	0.99005	0.952528	0.985474		0.954395	0.967497	0.945621	0.980845	1.01393	0.953032	0.883869	0.913693	0.972924	0.836828
8.25	0.97065	0.940246	0.967529	0.957264	0.989919	0.953418	0.983111		0.955133	0.965122	0.942228	0.976441	1.01132	0.948873	0.862507	0.909731	0.974958	0.834107
8.5	0.966515	0.937107	0.96559	0.954501	0.991725	0.954875	0.982306		0.953053	0.963622	0.941926	0.973817	1.00915	0.946191	0.845153	0.907349	0.977634	0.833533
8.75	0.961249	0.933037	0.965261	0.952114	0.991514	0.953271	0.981098		0.953459	0.960992	0.943022	0.972051	1.01264	0.945018	0.837197	0.902428	0.981246	0.830622
9	0.954557	0.929559	0.96588	0.9504	0.991151	0.950687	0.980111		0.952655	0.9595	0.943089	0.969707	1.0109	0.94267	0.832479	0.893366	0.981864	0.824664
9.25	0.948702	0.928286	0.968052	0.949124	0.990143	0.946476	0.979575		0.950081	0.956619	0.941573	0.969027	1.01044	0.94088	0.82934	0.887313	0.981753	0.819568
9.5	0.943362	0.927193	0.968181	0.943837	0.98528	0.940924	0.977027		0.950629	0.952847	0.939208	0.965673	1.00658	0.938909	0.823259	0.88178	0.980789	0.814203
9.75	0.941138	0.926048	0.967368	0.939571	0.980119	0.936797	0.973916		0.950386	0.953675	0.937853	0.960634	0.996545	0.936172	0.822518	0.877921	0.978516	0.812407
10	0.938093	0.922892	0.965194	0.933756	0.973311	0.931571	0.969397		0.950436	0.95387	0.936919	0.95656	0.992124	0.93572	0.821127	0.87765	0.976693	0.814716
10.25	0.935804	0.920217	0.963935	0.93124	0.967114	0.925763	0.966751		0.950535	0.954191	0.935135	0.952979	0.985436	0.9345	0.811364	0.876066	0.974692	0.816457
10.5	0.934514	0.919532	0.962532	0.929762	0.960082	0.919327	0.964787		0.948942	0.954309	0.934364	0.94976	0.983138	0.93341	0.80169	0.871465	0.971675	0.817646
10.75	0.93412	0.920204	0.961813	0.928676	0.954608	0.914761	0.962199		0.946698	0.953111	0.932165	0.946592	0.981786	0.934398	0.773774	0.865969	0.969908	0.816039
11	0.932987	0.921208	0.958394	0.926452	0.950424	0.912055	0.958196		0.943011	0.951667	0.927003	0.943298	0.98187	0.934747	0.750912	0.86097	0.969424	0.814268
11.25	0.930105	0.920284	0.953787	0.921613	0.946779	0.9091	0.954284		0.939575	0.948665	0.925071	0.940255	0.98363	0.936027	0.737309	0.85227	0.968728	0.813794
11.5	0.926481	0.918131	0.947469	0.91563	0.941623	0.906186	0.951358		0.935281	0.942321	0.920283	0.936464	0.984273	0.936887	0.726944	0.845618	0.969164	0.812792
11.75	0.924227	0.915983	0.942498	0.910158	0.936609	0.904258	0.948813		0.929337	0.934997	0.915489	0.933313	0.985843	0.936458	0.723697	0.842301	0.968274	0.813991
12	0.922247	0.91319	0.938574	0.90597	0.932209	0.902228	0.946206		0.925731	0.930933	0.912088	0.930475	0.986045	0.937292	0.718554	0.838744	0.966302	0.815184
12.25	0.920808	0.910547	0.934988	0.902675	0.929495	0.899282	0.943427		0.924802	0.927668	0.908234	0.927775	0.985086	0.938166	0.716155	0.837239	0.963154	0.812159
12.5	0.91945	0.906723	0.93184	0.898933	0.926131	0.894201	0.940803		0.925133	0.926664	0.905397	0.926325	0.984834	0.942052	0.714556	0.834992	0.959187	0.808711
12.75	0.917656	0.904719	0.930698	0.897146	0.923797	0.890243	0.941203		0.926878	0.927508	0.899544	0.925344	0.983722	0.946213	0.71885	0.83106	0.955947	0.803823
13	0.914989	0.903181	0.929783	0.89557	0.919834	0.885405	0.941258		0.926285	0.92463	0.896706	0.923949	0.982679	0.948328	0.725197	0.826013	0.953005	0.7967
13.25	0.912276	0.903143	0.929404	0.894462	0.917654	0.883218	0.938875		0.923337	0.922028	0.891948	0.922158	0.981039	0.94999	0.727448	0.821505	0.952359	0.792759
13.5	0.909424	0.900048	0.927373	0.892725	0.914216	0.879568	0.931995		0.92034	0.92198	0.8901	0.921003	0.979122	0.950098	0.730498	0.819069	0.950973	0.789675
13.75	0.906841	0.895354	0.925093	0.889014	0.911613	0.878108	0.927183		0.91789	0.918571	0.892533	0.918534	0.977409	0.948713	0.727398	0.81689	0.949514	0.785917
14	0.90406	0.889412	0.922567	0.885825	0.907536	0.875831	0.925359		0.917303	0.919774	0.889646	0.91618	0.976696	0.949308	0.73109	0.815555	0.947881	0.784346
14.25	0.901957	0.886338	0.920806	0.882011	0.905154	0.873933	0.924989		0.916238	0.919588	0.889286	0.91368	0.977212	0.950351	0.735108	0.81507	0.945976	0.782491
14.5	0.897821	0.882994	0.918529	0.879079	0.90204	0.870506	0.923193		0.916915	0.919468	0.884922	0.91021	0.979839	0.951733	0.726549	0.814023	0.946305	0.78202
14.75	0.893116	0.881095	0.916788	0.87766	0.901259	0.868153	0.922687		0.915388	0.920365	0.879344	0.906983	0.983027	0.95423	0.723094	0.813179	0.946191	0.782557
15	0.888537	0.879912	0.915515	0.875343	0.899888	0.865146	0.923791		0.914687	0.919578	0.874342	0.903188	0.985775	0.955751	0.721051	0.812128	0.945548	0.781501
15.25	0.886925	0.879437	0.914784	0.87343	0.901094	0.8636	0.925323		0.915399	0.92037	0.870003	0.899166	0.986915	0.955278	0.723805	0.81094	0.944427	0.781632
15.5	0.885356	0.876693	0.912489	0.868785	0.901685	0.860888	0.924011		0.914801	0.920027	0.870261	0.895385	0.986006	0.953587	0.733775	0.808365	0.942028	0.779495
15.75	0.884757	0.873067	0.908924	0.864828	0.902579	0.860074	0.92044		0.916898	0.921224	0.871755	0.892635	0.984025	0.951279	0.735493	0.806201	0.940479	0.776531
16	0.882441	0.870405	0.90608	0.860592	0.9016	0.859521	0.916216		0.916331	0.919944	0.874313	0.889112	0.981301	0.948068	0.733282	0.80546	0.939757	0.776198
16.25	0.881028	0.869908	0.904393	0.857815	0.899632	0.859082	0.912103		0.915809	0.919119	0.876358	0.884965	0.979808	0.946003	0.720548	0.804606	0.938406	0.776157
16.5	0.879579	0.869764	0.902829	0.854393	0.896629	0.857567	0.908788		0.915509	0.917476	0.87853	0.882203	0.978251	0.944255	0.711673	0.804119	0.93776	0.775161
16.75	0.877306	0.869677	0.899762	0.85087	0.89268	0.855262	0.905619		0.913028	0.917411	0.879446	0.879962	0.977435	0.942345	0.705504	0.801905	0.936507	0.777203
17	0.873512	0.869738	0.896027	0.845115	0.888038	0.851858	0.902574		0.912753	0.917406	0.880167	0.879222	0.975983	0.941651	0.700134	0.798593	0.934746	0.776193
17.25	0.870083	0.869012	0.893433	0.841322	0.883797	0.848608	0.901165		0.913178	0.91779	0.874271	0.882493	0.976085	0.944859	0.699403	0.794452	0.932993	0.774656
17.5	0.868755	0.86651	0.891173	0.837126	0.880827	0.845096	0.900564		0.911796	0.919834	0.866251	0.884453	0.976232	0.948723	0.693658	0.790548	0.930205	0.774332
17.75	0.868155	0.861859	0.889177	0.834248	0.878528	0.8415	0.901717		0.908809	0.921274	0.86132	0.885419	0.975879	0.952532	0.694586	0.786805	0.926071	0.77155
18	0.866211	0.855877	0.886102	0.830554	0.875374	0.837001	0.901268		0.906651	0.924692	0.856798	0.887057	0.97724	0.956443	0.695553	0.783043	0.921924	0.769645
18.25	0.864632	0.851814	0.884379	0.828739	0.871717	0.83297	0.901548		0.903035	0.925683	0.858464	0.885768	0.976512	0.957775	0.69738	0.780234	0.918021	0.76519
18.5	0.863632	0.847526	0.882469	0.828119	0.868339	0.829217	0.899999		0.899988	0.925664	0.857456	0.883749	0.975601	0.957278	0.705632	0.777387	0.913758	0.762946
18.75	0.862235	0.8448	0.881087	0.827769	0.865409	0.826281	0.901057		0.900376	0.922726	0.853741	0.881012	0.975042	0.956747	0.704132	0.775355	0.909343	0.761898
19	0.86048	0.842039	0.879948	0.826695	0.862383	0.823524	0.900915		0.895029	0.918889	0.852437	0.877311	0.973323	0.954735	0.699058	0.7736	0.90332	0.761842
19.25	0.857641	0.84172	0.879218	0.823906	0.859254	0.821308	0.900142		0.890957	0.916196	0.848742	0.873127	0.971212	0.951061	0.694468	0.770177	0.895656	0.761001
19.5	0.855553	0.842208	0.878466	0.819306	0.855058	0.818212	0.896885		0.885485	0.91236	0.844878	0.869278	0.968705	0.947432	0.687044	0.767764	0.886904	0.758631
19.75	0.852596	0.841559	0.875831	0.814482	0.851444	0.815241	0.894314		0.877972	0.907312	0.84187	0.865588	0.96601	0.94406	0.682454	0.764244	0.879368	0.755129
20	0.849529	0.839667	0.872882	0.811124	0.849414	0.812381	0.893658		0.874232	0.90373	0.838529	0.861614	0.963905	0.941329	0.67355	0.760802	0.872782	0.749034
20.25	0.846976	0.83754	0.870396	0.808221	0.850076	0.811437	0.894593		0.868773	0.901846	0.83664	0.857824	0.963257	0.938516	0.661665	0.758292	0.866763	0.743169
20.5	0.844892	0.835551	0.868556	0.804188	0.849764	0.807835	0.893808		0.86493	0.898295	0.836291	0.853793	0.963161	0.936543	0.644371	0.755065	0.860883	0.737571
20.75	0.842743	0.834224	0.867292	0.800811	0.849071	0.805151	0.89248		0.862066	0.896549	0.837673	0.850098	0.962188	0.934866	0.632328	0.753535	0.855965	0.73387
21	0.839786	0.832386	0.865698	0.797358	0.846993	0.801354	0.890756		0.858502	0.894114	0.838443	0.846755	0.960776	0.933678	0.625684	0.749737	0.851935	0.732684
21.25	0.836783	0.832379	0.86598	0.794668	0.844923	0.798229	0.88933		0.856681	0.888837	0.836691	0.843478	0.958694	0.93258	0.619307	0.74631	0.848314	0.730064
