# Supplementary material for: Force transmission is a master regulator of mechanical cell competition
Source: Nat Mater. 2025 Mar 14;24(6):966–76. doi: 10.1038/s41563-025-02150-9 (PMC12133594; doi:10.1038/s41563-025-02150-9)
Supplement: Supplementary file 21 — Statistical source data. [file 41563_2025_2150_MOESM21_ESM.xlsx]

## Sheet: ED Fig. 4 a
Extended Data Figure 4 a: Average fractions of mitotic cells in pure and mixed cultures.
WT pure	KO pure	WT mixed	KO mixed
1.89951	1.33607	1.625	1.446
1.6129	1.60428	1.785	1.047
0.921053	0.97645	1.853	0.7429
2.29885	0.977995	1.19048	0.5249
1.56951	1.23967	1.34831	0.621118
0.883002	1.21212	1.11902	0.817757
1.11857	2.2293	1.25654	0.974421
0.309119	1.45388	1.51057	0.563698
0.315956	0.780696	1.54905	0.953895
1.15894	0.655022	0.651042	1.33588
0.482509	0.762301	0.971731	0.440529
0.468658	0.543774	0.995025	1.51869
1.11732	0.278242	0.37594	0.778968
0.702247	0.931252	0.124224	0.578592
1.2069	0.894067	0.718563	0.360685
		0.574713	0.511771
		0.328407	0.696864
		0.858369	1.0453
		0.301432	0.820633
		0.422535	0.80429

## Sheet: ED Fig. 4 b
Extended Data Figure 4 b: Cell densities over time.
Time [h]	KO pure culture								Coculture											WT pure culture
0	3100	3400	4000	2800	4700	4300	3900		4200	3800	5400	4800	4100	2500	4200	2900	3100	3800		3300	2800	3100	3600	3100	3500	3400
6	3900	3400	3700	3800	5300	4800	4400		3700	4800	5800	5000	4300	3800	5000	3900	4000	4700		4900	2600	3600	3300	3800	4300	4300
12	4200	4000	4400	4000	5500	4900	4700		4500	4700	5900	4800	4500	4500	5500	4400	4400	5000		5000	4400	4800	4800	4300	3900	4600
18	4500	5200	5200	4400	5700	5000	5100		5000	4300	5300	5700	4600	4700	5600	4400	4600	5100		5600	4600	4900	4900	4700	5300	5400
24	4700	5200	5300	5000	5800	4800	5100		5400	4500	5100	5900	5000	4800	5400	4500	4300	5600		5900	5300	5700	4900	4800	4700	4900

## Sheet: ED Fig. 4 c
Extended Data Figure 4 c: Cell densities during competition and during homeostasis of pure cultures
WT competition	KO competition	WT homeostasis	KO homeostasis
4480	5152	8700	7100
4746.67	4565.33	8300	7900
5242.67	4378.67	7000	7400
5093.33	4730.67	8400	8600
5296	6709.33	7900	5800
6197.33	5589.33	7200	5400
6117.33	4842.67	8200	8300
6037.33	4565.33	7500	8000
4779	4902	6900	6700
4351.65	4505	7900	6200
3944	4343	7800	6900
3009	4114
6492.74	6569.29
6350.77	6199.95
5231.46	4204.57
6109.77	7042.5

## Sheet: ED Fig. 4 d
Extended Data Figure 4 d: Extrusion rates over time and over cell densities
Time [h]	KO pure culture									KO coculture									WT pure culture									WT coculture
1	4.61893	3.64653	2.91722	1.45861	5.34824	6.80685	5.83444	8.26546		97.0258	90.2193	82.3621	40.7819	112.691	77.4534	134.131	78.4909		1.94481	3.56549	5.18617	0.324136	0.972407	5.51031	5.51031	1.94481		7.3218	2.45849	2.54767	4.60962	5.80812	27.4303	3.14833	33.7747
3	6.80685	3.16032	1.45861	1.70171	7.77926	6.56375	6.32065	8.26546		143.155	114.55	104.973	62.9934	144.308	79.4358	112.687	85.7095		2.91722	3.56549	4.86203	0.972407	2.26895	7.77926	6.15858	5.18617		8.89462	1.60453	3.39617	5.48086	9.02838	27.3598	4.96272	34.6886
5	9.23787	3.88963	1.70171	2.43102	9.96717	8.75166	9.72407	10.2103		151.453	147.347	108.065	68.8563	147.544	66.6038	79.3282	79.793		3.88963	2.59309	8.42753	2.26895	3.56549	10.6965	10.0482	7.45512		7.9607	3.18522	3.39164	4.52949	10.6155	27.1739	39.1324	34.8175
7	11.912	5.10514	3.40342	3.64653	13.8568	12.8844	14.5861	16.0447		180.122	145.975	112.282	88.6674	152.75	56.2544	65.4953	112.2		6.15858	5.18617	9.72407	5.83444	5.51031	14.5861	11.0206	12.3172		10.2707	3.94828	3.38127	5.36105	14.641	42.2508	49.2557	38.2
9	14.343	7.04995	4.13273	4.13273	17.7464	15.8016	18.2326	25.2826		168.867	154.747	110.109	95.607	146.378	84.1219	118.904	160.885		8.75166	9.72407	14.262	8.75166	8.10339	20.0964	14.9102	13.9378		14.8662	8.58918	9.25049	3.54576	14.573	58.5971	60.8741	50.9295
11	16.5309	8.99476	4.61893	5.10514	22.8516	23.0947	24.5533	32.8187		178.375	166.721	91.2695	90.8203	118.978	155.086	171.271	189.852		11.993	12.6413	16.5309	11.0206	10.6965	28.8481	19.4481	21.7171		14.7717	12.4086	13.4271	6.93416	16.9341	74.0669	71.4349	57.3078
13	14.8292	10.4534	5.59134	5.10514	31.3601	28.686	30.6308	38.6532		136.747	175.618	94.6701	101.287	120.817	196.211	167.887	163.627		13.9378	14.5861	20.0964	13.9378	14.5861	34.3584	26.9033	31.7653		18.5455	14.6874	21.6983	9.37738	20.0677	75.318	76.8359	69.6135
15	14.343	12.1551	5.59134	6.07754	37.1946	35.0067	38.6532	41.3273		153.044	165.874	168.563	83.7084	85.4786	177.153	204.606	140.408		15.5585	15.2344	23.986	14.5861	16.8551	47.9721	42.7859	37.5997		19.9785	18.4411	23.1539	14.4132	23.9713	72.7667	73.9933	69.865
17	14.0999	13.6137	5.59134	8.26546	41.3273	40.3549	44.9738	40.8411		158.119	181.432	80.1592	118.282	99.0129	204.294	161.922	134.31		17.8275	19.4481	24.3102	17.8275	19.4481	53.1582	57.6961	41.4894		30.5384	27.4581	24.6258	19.2327	23.8413	70.5275	65.8283	72.4819
19	18.2326	14.0999	6.56375	8.99476	43.029	42.0566	43.5152	40.598		196.475	175.126	96.5881	119.107	120.451	218.987	121.328	166.548		22.6895	22.3654	31.4412	18.7999	21.0688	59.9651	60.2892	37.2756		34.8711	34.1341	25.9804	23.97	22.0224	76.1518	62.4763	66.0703
21	28.1998	14.5861	6.56375	9.72407	43.029	47.6479	44.0014	44.0014		247.536	216.883	137.511	148.157	174.18	204.805	104.444	184.09		27.2274	28.5239	35.6549	22.6895	24.9584	52.51	58.6686	40.1928		39.1178	37.6146	38.6582	22.9917	23.2696	76.3012	64.8411	63.0848
23	33.3049	15.3154	8.99476	10.4534	44.7307	47.1617	41.3273	47.4048		229.566	231.626	148.031	146.251	190.474	189.87	100.891	238.766		32.4136	33.7101	44.0824	28.8481	29.8205	51.8617	51.5376	33.7101		38.0108	34.2893	45.6728	24.3453	29.1554	69.8061	68.2096	55.7364
25	39.1394	17.0171	10.6965	11.6689	47.891	49.8359	43.7583	49.5928		331.467	263.669	171.309	150.975	225.426	188.784	111.435	256.501		38.5721	37.2756	48.2962	32.7377	32.4136	46.6755	50.8893	32.0894		39.9188	34.0337	53.2539	24.8612	30.4414	66.3316	64.7459	49.0984
27	40.598	21.1499	13.8568	15.3154	48.3772	51.5376	47.891	49.8359		217.234	270.349	169.945	145.278	225.78	161.601	98.011	244.084		46.9997	41.4894	50.5652	36.3032	35.0067	42.4618	46.3514	28.5239		40.8657	32.038	48.6043	31.2055	30.6882	61.2483	59.8308	45.5668
29	42.5428	26.9843	18.4757	19.4481	46.4324	48.6203	47.6479	44.9738		176.016	252.928	209.506	132.232	231.605	133.151	107.83	199.866		51.5376	43.4342	55.4272	39.5446	39.2204	35.0067	43.4342	31.4412		41.801	30.8007	56.6789	31.0466	24.8214	59.0356	53.9807	39.4629
Extrusion rate over density coculture							Extrusion rate over density pure cultures
Density		KO coculture		WT coculture			Density		KO pure			Density		WT pure
mean	SD	mean	SD	mean	SD		mean	SD	mean	SD		mean	SD	mean	SD
3880	875.341	89.1444	27.4555	10.8874	12.3976		3742.86	675.419	4.86203	2.18599		3257.14	276.026	3.11981	2.10733
4500	674.949	106.124	37.4842	16.3508	14.9354		4185.71	676.827	6.98918	3.64942		3828.57	756.559	6.11806	3.42787
4820	509.466	145.297	39.439	33.4107	28.8597		4528.57	546.852	17.321	10.2604		4542.86	373.529	16.612	6.40527
4930	490.011	142.191	42.0641	41.8168	23.3093		5014.29	445.079	17.1013	17.1013		5057.14	377.964	31.4006	16.7805
5050	527.573	184.434	49.345	45.6532	17.3517		5128.57	363.842	31.0866	16.8318		5171.43	471.573	38.248	9.4913
