# Supplementary material for: Force transmission is a master regulator of mechanical cell competition
Source: Nat Mater. 2025 Mar 14;24(6):966–76. doi: 10.1038/s41563-025-02150-9 (PMC12133594; doi:10.1038/s41563-025-02150-9)
Supplement: Supplementary file 22 — Statistical source data. [file 41563_2025_2150_MOESM22_ESM.xlsx]

## Sheet: ED Fig. 5 a
Extended Data Figure 5 a: Accumulation of alpha-catenin between junctions
position [um]	WT-WT																KO-KO																WT-KO
0	0.14321	0.0617318	0.0736402	0.0846792	0.0934062	0.137042	0.125489	0.0758779	0.096923	0.0791638	0.0734354	0.0849417	0.0940866	0.119711	0.134287		0.0822337	0.107012	0.244488	0.109574	0.0969766	0.221611	0.157071	0.166828	0.117364	0.0393924	0.0991134	0.224999	0.104262	0.119422	0.270015		0.0814639	0.126904	0.0710639	0.174073	0.266501	0.111279	0.084578	0.0695553	0.0802763	0.160628	0.0785567	0.217355	0.108559	0.110577	0.100654
0.038	0.140065	0.0613469	0.0744202	0.0870572	0.0981656	0.136642	0.126725	0.0751178	0.097991	0.08424	0.0679908	0.0829136	0.0887004	0.108152	0.142667		0.0770282	0.10708	0.248717	0.108828	0.0991952	0.215559	0.154791	0.165449	0.126236	0.0360942	0.0967863	0.223826	0.10452	0.113702	0.263931		0.0824014	0.128422	0.0733244	0.180527	0.27229	0.109792	0.0836399	0.0624089	0.0830247	0.161585	0.080633	0.205755	0.102368	0.114313	0.0913505
0.076	0.135267	0.0610809	0.0777171	0.0863163	0.104372	0.137283	0.123079	0.0761047	0.0980281	0.0913004	0.065942	0.0796861	0.087007	0.092075	0.141335		0.0747698	0.108312	0.254574	0.108711	0.102737	0.212174	0.150532	0.157686	0.133516	0.0320825	0.0917107	0.226396	0.103836	0.1068	0.255177		0.0840962	0.126721	0.0746337	0.179918	0.263078	0.110302	0.0797505	0.0628674	0.0838811	0.168003	0.0819918	0.198162	0.0938742	0.123847	0.0848632
0.114	0.130369	0.0593696	0.0818071	0.0808868	0.109609	0.137956	0.115054	0.080381	0.0949114	0.0946949	0.070454	0.0786367	0.0876345	0.0796367	0.132134		0.0779409	0.108728	0.259741	0.108747	0.106366	0.212745	0.144756	0.147652	0.132942	0.0284323	0.0862069	0.234966	0.102253	0.098424	0.246975		0.0849622	0.12508	0.0735533	0.172871	0.250021	0.11214	0.0755656	0.0688247	0.0823904	0.177507	0.08169	0.194733	0.0856687	0.133991	0.0830096
0.152	0.127124	0.0569414	0.0830813	0.0736395	0.111649	0.137832	0.106193	0.0863018	0.0906571	0.0914873	0.0818792	0.082594	0.0877279	0.0753357	0.120494		0.0859794	0.107377	0.260212	0.108426	0.109636	0.21603	0.138381	0.138071	0.124022	0.0261333	0.0827106	0.249183	0.099545	0.0901491	0.240417		0.0852632	0.1237	0.0712192	0.164226	0.244364	0.113129	0.0727938	0.076134	0.0800021	0.187075	0.0813869	0.193693	0.0805574	0.138012	0.0864756
0.19	0.126375	0.0560459	0.0805734	0.0700808	0.109836	0.136807	0.10021	0.0918317	0.0878008	0.0840153	0.0952722	0.0917691	0.0854565	0.0777968	0.11166		0.0947058	0.106359	0.253585	0.107533	0.112913	0.218073	0.13185	0.130045	0.113002	0.0258715	0.0821093	0.265984	0.0958165	0.085655	0.236115		0.0843718	0.12183	0.0689141	0.15901	0.247854	0.111427	0.0713471	0.0823505	0.0787141	0.195519	0.0833808	0.193717	0.0803711	0.133039	0.0937423
0.228	0.128129	0.0570232	0.0760285	0.0727749	0.106196	0.135305	0.0989766	0.0947471	0.0882379	0.0777075	0.103344	0.10304	0.0812414	0.0825108	0.107685		0.0992206	0.108122	0.242054	0.106634	0.115396	0.214255	0.125473	0.124504	0.106886	0.0274859	0.0841148	0.280917	0.0919203	0.0870089	0.23399		0.0838014	0.11829	0.068545	0.159563	0.252438	0.106479	0.0698364	0.0881897	0.0799595	0.202159	0.0876543	0.19444	0.0843595	0.121603	0.101979
0.266	0.1323	0.0574219	0.0736374	0.0795178	0.103748	0.133416	0.102107	0.0965203	0.0919925	0.0755013	0.101706	0.112061	0.0767989	0.0847953	0.107513		0.0964316	0.113634	0.231548	0.106766	0.115135	0.202074	0.119363	0.12276	0.106128	0.0299168	0.0881189	0.29046	0.088679	0.0941471	0.233083		0.0833842	0.11279	0.0709065	0.163483	0.249728	0.0999237	0.0674124	0.0953952	0.083732	0.204822	0.0907883	0.195516	0.09011	0.111249	0.108893
0.304	0.138815	0.0549614	0.0746113	0.0854228	0.104459	0.130571	0.106863	0.0974976	0.0996116	0.0754161	0.0923925	0.114997	0.0738436	0.0831493	0.108481		0.0876515	0.121366	0.22785	0.108652	0.110118	0.182993	0.113691	0.125113	0.105538	0.0319904	0.093732	0.292348	0.0867333	0.104504	0.235507		0.0831306	0.107747	0.0761595	0.16837	0.239401	0.0951251	0.0649471	0.103691	0.0895519	0.200386	0.0900282	0.196089	0.095312	0.106223	0.113646
0.342	0.145981	0.0502178	0.0764477	0.0879053	0.107761	0.126158	0.109292	0.0985395	0.108418	0.0742525	0.0812332	0.110751	0.0736587	0.0781405	0.108222		0.0770667	0.127655	0.233005	0.111078	0.100282	0.162597	0.108603	0.130373	0.100911	0.0328612	0.100248	0.285524	0.0867691	0.114975	0.24123		0.0815938	0.104033	0.0848715	0.171391	0.228608	0.0952357	0.0645588	0.110524	0.0968591	0.187063	0.0859759	0.195771	0.0992323	0.106803	0.116388
0.38	0.150192	0.0466165	0.0751522	0.0878915	0.111573	0.120178	0.108503	0.098892	0.116843	0.0720134	0.0726752	0.100974	0.0759096	0.072157	0.106359		0.0697086	0.129962	0.244625	0.111742	0.0882206	0.146841	0.104372	0.136748	0.0941966	0.0330887	0.106451	0.270513	0.089266	0.122899	0.249824		0.0783155	0.101604	0.0953766	0.173668	0.224903	0.100247	0.0679663	0.113276	0.104107	0.166136	0.0810131	0.195742	0.102651	0.109647	0.115524
0.418	0.147916	0.0469801	0.0698375	0.0873486	0.114623	0.113758	0.104853	0.0983085	0.120741	0.0714498	0.0682719	0.0891479	0.0796071	0.0682169	0.104356		0.0690378	0.128131	0.256536	0.108824	0.0778034	0.138244	0.101891	0.142249	0.0912206	0.0340838	0.11062	0.249795	0.094112	0.125995	0.256836		0.0735911	0.099989	0.105738	0.177319	0.229467	0.106411	0.0742543	0.110564	0.109365	0.142735	0.0772646	0.197905	0.106313	0.111274	0.10925
0.456	0.139141	0.0511841	0.0634204	0.0869321	0.117191	0.108754	0.103218	0.099145	0.120063	0.0741061	0.0681049	0.079203	0.0838771	0.0685138	0.105164		0.075811	0.124394	0.26252	0.103333	0.072235	0.134556	0.102615	0.144245	0.0957278	0.0370797	0.112395	0.22779	0.0999265	0.124011	0.258436		0.0686866	0.0989725	0.113346	0.183363	0.237423	0.109208	0.0795952	0.103612	0.110583	0.124046	0.0751505	0.20296	0.110174	0.110772	0.0988522
0.494	0.12747	0.0581132	0.0592582	0.0863149	0.119656	0.106442	0.105803	0.100094	0.117028	0.0789459	0.0716058	0.0739055	0.0881582	0.071988	0.110508		0.0882894	0.121313	0.259288	0.0985924	0.072901	0.131344	0.10734	0.142136	0.106426	0.041657	0.113129	0.209252	0.104309	0.119187	0.254748		0.065211	0.0994811	0.117518	0.192335	0.242284	0.107218	0.0805402	0.0954227	0.107584	0.117437	0.075123	0.208547	0.113515	0.106797	0.0897381
0.532	0.117935	0.0662396	0.059261	0.0849246	0.120831	0.106415	0.113283	0.101297	0.114607	0.0830297	0.0766209	0.0757075	0.0916825	0.0757288	0.11851		0.103095	0.121285	0.249376	0.0975629	0.0788722	0.125666	0.115882	0.137835	0.118542	0.0463182	0.114726	0.197477	0.106014	0.114419	0.249863		0.0642323	0.101021	0.120256	0.204711	0.241064	0.103695	0.0768021	0.0890825	0.102137	0.126454	0.0782	0.210887	0.115395	0.0996117	0.0865306
0.57	0.11395	0.0731763	0.0615153	0.0846648	0.118595	0.1069	0.121945	0.0994281	0.115359	0.0841878	0.0797143	0.0836455	0.0933183	0.0766525	0.124736		0.114665	0.125838	0.23922	0.10032	0.0879897	0.117808	0.126653	0.134522	0.128504	0.0491945	0.117689	0.193203	0.106248	0.111223	0.247178		0.0661024	0.101638	0.123967	0.219012	0.234489	0.102333	0.0712619	0.0859471	0.0957327	0.147391	0.083145	0.207824	0.115381	0.0903753	0.0896612
0.608	0.115358	0.0751488	0.0632788	0.0868063	0.111549	0.105739	0.128693	0.0959938	0.11771	0.0821067	0.079469	0.0934358	0.092444	0.0739474	0.125842		0.118155	0.135064	0.233997	0.104557	0.0974914	0.110012	0.138008	0.134056	0.134082	0.0490653	0.120725	0.1943	0.107878	0.108967	0.246636		0.0710859	0.100615	0.130803	0.231778	0.225492	0.104487	0.0667801	0.0851003	0.0892247	0.170697	0.0863471	0.201153	0.113543	0.0839086	0.0961223
0.646	0.119661	0.0699694	0.0635187	0.090688	0.101423	0.102309	0.132023	0.0927018	0.119759	0.0791425	0.0772614	0.10021	0.0898619	0.0684135	0.123015		0.11276	0.148353	0.233022	0.107058	0.104825	0.10423	0.148555	0.13508	0.134382	0.0461443	0.122296	0.197614	0.112687	0.106625	0.245159		0.0796089	0.0985168	0.140055	0.237051	0.216839	0.10854	0.0635725	0.0859739	0.0825533	0.186234	0.0844392	0.195346	0.110456	0.0845306	0.104981
0.684	0.123022	0.0596452	0.0626726	0.0931038	0.0923561	0.0979312	0.13374	0.0915313	0.119429	0.0783707	0.0752807	0.102427	0.0884888	0.0615964	0.120937		0.101876	0.162956	0.230768	0.106621	0.108247	0.10081	0.157509	0.135531	0.129447	0.0416344	0.122315	0.200631	0.119234	0.105188	0.242298		0.0906797	0.0971629	0.149033	0.23341	0.211533	0.112509	0.0600316	0.0888117	0.0765306	0.189678	0.07749	0.193575	0.107181	0.0937911	0.115482
0.722	0.123655	0.0498783	0.0620287	0.0900454	0.0880929	0.0949155	0.136218	0.0916715	0.11741	0.0814868	0.075181	0.101952	0.0905623	0.0547222	0.123702		0.0925203	0.176002	0.223768	0.104465	0.10741	0.0993519	0.163948	0.134509	0.121904	0.0371904	0.122165	0.201896	0.123493	0.106406	0.241362		0.10163	0.0977553	0.156585	0.224676	0.211627	0.114913	0.0555656	0.0931869	0.0733217	0.184364	0.0697388	0.195528	0.104342	0.106304	0.126054
0.76	0.12193	0.0455038	0.0618342	0.0818167	0.0897781	0.0955519	0.140789	0.0900984	0.115545	0.0877699	0.0768958	0.100996	0.0960131	0.0494935	0.13126		0.0882728	0.186137	0.214979	0.102661	0.102518	0.0992859	0.167458	0.13263	0.116485	0.0344942	0.123167	0.200838	0.121997	0.110072	0.244701		0.108431	0.0997106	0.16217	0.219507	0.217417	0.114474	0.0521093	0.0963347	0.0741051	0.177626	0.0661299	0.198191	0.101568	0.115406	0.130386
0.7979	0.119941	0.0467856	0.0619366	0.0732422	0.0960144	0.100885	0.146469	0.0857672	0.11531	0.0926598	0.0805397	0.100375	0.103047	0.0476811	0.140529		0.0886461	0.19226	0.211238	0.102366	0.0945127	0.100206	0.168443	0.130927	0.116314	0.0347251	0.124943	0.197063	0.114735	0.114875	0.25161		0.108766	0.103663	0.165632	0.223916	0.225353	0.110416	0.0524124	0.095567	0.0772701	0.175027	0.0684832	0.198548	0.0985402	0.115241	0.126726
0.8359	0.119556	0.0497093	0.0628527	0.0680939	0.104528	0.110274	0.151085	0.0788587	0.115643	0.092242	0.0850359	0.10006	0.109728	0.0508927	0.148766		0.0900928	0.192823	0.215968	0.103189	0.0846151	0.101183	0.168112	0.129393	0.119965	0.0379347	0.125614	0.191395	0.10552	0.118709	0.256773		0.104425	0.108395	0.16814	0.236263	0.229875	0.104267	0.0569725	0.0917155	0.0789326	0.17686	0.075255	0.195521	0.0954722	0.108483	0.117462
0.8739	0.121327	0.0507099	0.0655695	0.0672684	0.113362	0.120697	0.153691	0.0731522	0.114556	0.0861575	0.0887355	0.101118	0.116131	0.058604	0.154868		0.0888399	0.188227	0.225872	0.103761	0.0740942	0.101522	0.16783	0.127149	0.122139	0.0429608	0.123375	0.186893	0.0988206	0.121625	0.257232		0.100791	0.113693	0.169961	0.249562	0.226054	0.099523	0.0637052	0.0885533	0.0767368	0.180305	0.0823753	0.18953	0.0933388	0.100397	0.111212
0.9119	0.12469	0.0498426	0.0699124	0.068487	0.120663	0.127173	0.155807	0.0713598	0.110865	0.0782442	0.0897925	0.10344	0.12314	0.0677839	0.15756		0.0848021	0.18102	0.234867	0.103151	0.0646625	0.102216	0.168159	0.123764	0.119168	0.047578	0.118247	0.187557	0.0966646	0.123203	0.253761		0.101051	0.117492	0.172104	0.257593	0.214423	0.0988612	0.0691203	0.0876632	0.0723161	0.182687	0.0855979	0.181217	0.0926584	0.0970742	0.112114
0.9499	0.128206	0.0500611	0.0744711	0.0693646	0.123749	0.125665	0.159706	0.0746168	0.105486	0.0730697	0.0886056	0.105658	0.13056	0.0750725	0.154785		0.0801938	0.176265	0.240052	0.101584	0.0583842	0.105282	0.167725	0.119944	0.112466	0.0498756	0.112645	0.195103	0.0974027	0.122802	0.250298		0.104335	0.118388	0.175613	0.256784	0.200794	0.101333	0.0709629	0.0865917	0.0699127	0.184014	0.0838268	0.170786	0.0927691	0.0981416	0.119602
0.9879	0.129951	0.0529443	0.0786635	0.0690698	0.120679	0.116246	0.167516	0.080805	0.100238	0.0727522	0.0856579	0.105248	0.137267	0.0787405	0.146523		0.0785725	0.176647	0.242893	0.100012	0.0567849	0.112278	0.164455	0.118155	0.108165	0.0494495	0.110117	0.205654	0.097422	0.119474	0.250954		0.10749	0.118577	0.182416	0.248705	0.192755	0.103998	0.0698069	0.0830103	0.0727622	0.185603	0.0795402	0.15928	0.0927354	0.101998	0.127373
1.0259	0.128336	0.0570177	0.0831809	0.0677097	0.112107	0.103508	0.177369	0.0856703	0.0964976	0.0767556	0.0811246	0.102883	0.141456	0.0798772	0.136474		0.0801271	0.180626	0.24667	0.09931	0.0603849	0.121693	0.157058	0.120483	0.111064	0.0474048	0.112287	0.211847	0.0951808	0.112634	0.256509		0.107406	0.12077	0.192074	0.237779	0.194113	0.105693	0.0678825	0.0779828	0.0808845	0.188442	0.0765079	0.149351	0.0921979	0.106101	0.130645
1.0639	0.123916	0.059294	0.0897107	0.0662609	0.101526	0.0934956	0.186736	0.0861396	0.0958192	0.0838064	0.0756938	0.101837	0.141962	0.0811033	0.130721		0.083554	0.184151	0.253011	0.0999835	0.0680385	0.128929	0.146886	0.12753	0.120192	0.045668	0.117291	0.209307	0.0925093	0.103863	0.263279		0.106329	0.127139	0.201877	0.226733	0.201752	0.108071	0.0676419	0.0752495	0.0914076	0.191329	0.0761856	0.14428	0.092178	0.110331	0.127398
1.1019	0.119509	0.0586658	0.0966268	0.0674121	0.0929622	0.0893231	0.192536	0.082194	0.0976873	0.0926495	0.0725584	0.103633	0.138412	0.0840407	0.132979		0.0877333	0.186208	0.260886	0.101896	0.0774069	0.129474	0.137312	0.137257	0.128726	0.045732	0.120375	0.200776	0.092622	0.0948653	0.266847		0.106524	0.13665	0.209802	0.21712	0.209553	0.112791	0.0692742	0.0761505	0.100619	0.191316	0.0764893	0.146159	0.0939993	0.113304	0.121757
1.1399	0.119198	0.0567813	0.0997807	0.0728189	0.0881389	0.0900338	0.193812	0.0768099	0.100703	0.100383	0.0762587	0.105463	0.131917	0.0875101	0.141729		0.0929086	0.190375	0.267159	0.104391	0.08629	0.121995	0.13126	0.146161	0.130241	0.0474516	0.117471	0.194234	0.0966598	0.0871656	0.264638		0.109551	0.145265	0.213175	0.208858	0.212823	0.118562	0.0713993	0.0790213	0.105794	0.186129	0.0744192	0.154436	0.0982357	0.112016	0.118265
1.1779	0.124712	0.0560253	0.0968103	0.0823432	0.0862428	0.0922935	0.192737	0.0733543	0.102504	0.104784	0.0880352	0.103182	0.124496	0.0888936	0.151058		0.099912	0.200315	0.268414	0.106599	0.093033	0.109726	0.128621	0.151853	0.124708	0.0492742	0.109077	0.195973	0.101958	0.0821065	0.259137		0.112933	0.151153	0.21232	0.203249	0.212291	0.122367	0.0727705	0.0814894	0.106212	0.176432	0.0690151	0.165986	0.104463	0.106296	0.120199
1.2159	0.134195	0.0575442	0.0898152	0.0935334	0.0858297	0.093444	0.189247	0.0723914	0.101835	0.105897	0.103286	0.0969154	0.119265	0.0873252	0.156045		0.107489	0.214157	0.264026	0.107551	0.0969162	0.0981436	0.126792	0.153992	0.119022	0.0491739	0.100519	0.205716	0.104248	0.0791753	0.255186		0.112922	0.15316	0.209576	0.201045	0.211751	0.122036	0.0736619	0.0826323	0.103134	0.166082	0.0622454	0.176619	0.110798	0.0991292	0.126379
1.2539	0.143139	0.060628	0.0846819	0.103657	0.0863596	0.0928832	0.186026	0.0734526	0.0988329	0.105555	0.114389	0.0923244	0.118645	0.0842428	0.154567		0.111958	0.224325	0.257576	0.107604	0.0981863	0.0920419	0.123165	0.15324	0.121081	0.0464323	0.0980722	0.217773	0.101544	0.077545	0.256455		0.109319	0.152902	0.208993	0.203966	0.214219	0.117447	0.0752399	0.0815265	0.0997911	0.159933	0.0566839	0.18297	0.114524	0.0953794	0.134048
1.2919	0.147784	0.0636733	0.0843802	0.111915	0.0882537	0.0913705	0.182293	0.0750402	0.0951601	0.104205	0.11635	0.093721	0.124437	0.0823672	0.148171		0.110779	0.224304	0.253573	0.108219	0.0976529	0.0925196	0.117931	0.150271	0.132542	0.0417725	0.104279	0.226338	0.0956007	0.0760722	0.261606		0.103444	0.149789	0.214031	0.208973	0.218012	0.110491	0.0779402	0.0772516	0.0997691	0.158482	0.053956	0.184031	0.113375	0.0964481	0.141977
1.3299	0.146957	0.065696	0.0877493	0.117392	0.0914392	0.0902826	0.180457	0.0785528	0.0915025	0.100371	0.110565	0.0990481	0.136819	0.0829232	0.139992		0.103871	0.214854	0.252709	0.111067	0.0961691	0.0976557	0.113551	0.145489	0.147223	0.037101	0.115737	0.229232	0.0900186	0.0754543	0.264873		0.100236	0.143821	0.224312	0.210041	0.219434	0.103221	0.0812646	0.0705801	0.104267	0.157733	0.0537505	0.181665	0.107535	0.0985636	0.149789
1.3679	0.142405	0.0674629	0.0907121	0.118066	0.0949464	0.0902468	0.180923	0.0839686	0.0912743	0.0931588	0.102357	0.101447	0.154212	0.0852153	0.13332		0.0938852	0.204551	0.251954	0.115709	0.0942371	0.104003	0.113111	0.139692	0.156095	0.0339883	0.125859	0.228127	0.0869656	0.0782357	0.261739		0.101278	0.134252	0.236294	0.205166	0.215235	0.0968467	0.0852866	0.0644392	0.111357	0.152739	0.0552763	0.179422	0.100207	0.0976137	0.157537
1.4059	0.137035	0.0700767	0.091655	0.112796	0.0969038	0.0910145	0.183871	0.0895499	0.0954962	0.0850462	0.097569	0.0965512	0.172917	0.0873809	0.129972		0.0851278	0.200786	0.248414	0.119493	0.0917031	0.109142	0.118042	0.133999	0.154655	0.033345	0.129751	0.226666	0.0865773	0.0868083	0.252159		0.106194	0.123992	0.24413	0.194852	0.205956	0.0918454	0.0898295	0.0616027	0.117518	0.142725	0.0578921	0.180284	0.0961196	0.0925168	0.16459
1.4439	0.133481	0.0729886	0.093244	0.101988	0.095635	0.0915361	0.188225	0.0926	0.103688	0.0787858	0.0986398	0.0870812	0.188587	0.0890338	0.130446		0.0797835	0.203941	0.243291	0.118715	0.0880509	0.112186	0.127515	0.129432	0.144994	0.0353333	0.127216	0.227986	0.0879801	0.0998653	0.24388		0.111786	0.116575	0.244366	0.1843	0.195218	0.087677	0.0935704	0.0617924	0.120265	0.132641	0.0613244	0.185547	0.0981361	0.0868529	0.171839
1.4819	0.13207	0.0732113	0.096602	0.0894956	0.0907011	0.0912681	0.191289	0.0903554	0.111835	0.0759467	0.10389	0.0788628	0.198758	0.090809	0.134018		0.0783622	0.207551	0.240482	0.112449	0.0833828	0.113531	0.139013	0.126925	0.132654	0.0393918	0.121428	0.233241	0.0902818	0.113192	0.244743		0.115707	0.11403	0.238053	0.176783	0.186938	0.0842364	0.0948357	0.0625787	0.120115	0.127735	0.0649629	0.195708	0.104151	0.0847966	0.180712
1.5199	0.131542	0.0683282	0.100868	0.0784435	0.0831734	0.0903815	0.192357	0.0858221	0.11672	0.0767893	0.110099	0.076214	0.204515	0.093	0.138726		0.0782619	0.206605	0.242396	0.10316	0.0784206	0.113489	0.148637	0.128752	0.121735	0.0444509	0.115853	0.240652	0.0923904	0.122311	0.256081		0.117091	0.115346	0.226992	0.173148	0.182952	0.0818701	0.093932	0.0625966	0.11896	0.128904	0.0677478	0.21196	0.108742	0.0886467	0.19188
1.5579	0.129795	0.0597772	0.102903	0.0711866	0.0752601	0.0893953	0.190285	0.0823926	0.119257	0.0813548	0.115297	0.0789542	0.208838	0.0947546	0.14291		0.0778241	0.20279	0.247931	0.0952735	0.0738309	0.11252	0.152619	0.137823	0.113229	0.0488687	0.111841	0.24619	0.0931966	0.125918	0.269783		0.117577	0.117196	0.212801	0.17115	0.18274	0.0802488	0.0936096	0.0625038	0.117236	0.131993	0.0689821	0.234904	0.10681	0.097077	0.20377
1.5959	0.125727	0.0518604	0.0993814	0.0684073	0.0688918	0.0886407	0.188824	0.0844675	0.121434	0.0886187	0.118199	0.0852338	0.213623	0.0949519	0.145825		0.0777443	0.201465	0.254243	0.0919141	0.0697753	0.111504	0.149531	0.154239	0.10739	0.0512564	0.10917	0.246342	0.092233	0.125578	0.275718		0.118416	0.119519	0.19766	0.168034	0.185551	0.0786701	0.0958907	0.0629038	0.113163	0.132857	0.0697876	0.261792	0.0984083	0.107153	0.21381
1.6339	0.119997	0.0482076	0.0916537	0.0708622	0.0655413	0.0873967	0.189997	0.0911444	0.12399	0.0965422	0.118697	0.0927375	0.218729	0.0934083	0.147928		0.079457	0.207639	0.25882	0.0926639	0.0664282	0.111346	0.140728	0.172714	0.104897	0.0511739	0.107468	0.24086	0.090721	0.122074	0.27008		0.119766	0.122129	0.183166	0.163929	0.190549	0.0766144	0.0989629	0.0635278	0.10545	0.131392	0.0725395	0.285323	0.0892522	0.115693	0.220155
1.6719	0.11502	0.0491697	0.0819995	0.077304	0.0655413	0.085238	0.196801	0.0998563	0.124441	0.10108	0.117078	0.0985601	0.22384	0.0915224	0.150078		0.0837821	0.218904	0.260755	0.0950811	0.0643746	0.112794	0.130357	0.184138	0.105945	0.0497484	0.107821	0.233815	0.0912591	0.116313	0.257491		0.120083	0.127288	0.172942	0.16008	0.196052	0.0757883	0.0984419	0.0641718	0.0960302	0.130997	0.0778983	0.297825	0.0870612	0.119118	0.222995
1.7099	0.113434	0.0526418	0.0756821	0.0850022	0.0692072	0.0824985	0.208233	0.105565	0.121847	0.0999491	0.114834	0.0998852	0.228727	0.0907052	0.152281		0.0894014	0.229383	0.259946	0.0969828	0.0646254	0.11527	0.122403	0.182543	0.109272	0.0484742	0.11212	0.231431	0.0952804	0.109244	0.244912		0.118401	0.133594	0.168766	0.158048	0.199042	0.0792735	0.0919292	0.0655017	0.0888948	0.133519	0.0836921	0.29744	0.0955361	0.117384	0.226005
1.7479	0.116858	0.0568219	0.0763185	0.0892482	0.0758621	0.080293	0.220061	0.107062	0.117414	0.0949485	0.113695	0.0951258	0.233349	0.0907375	0.152587		0.0936034	0.233258	0.256598	0.0975361	0.0674144	0.117788	0.118353	0.170495	0.112747	0.0485746	0.121337	0.237742	0.101487	0.105656	0.236564		0.114291	0.138832	0.169977	0.157952	0.197236	0.0882083	0.0812529	0.0683862	0.0856983	0.136682	0.0859436	0.289805	0.111438	0.110919	0.233476
1.7859	0.123937	0.0609153	0.0855582	0.0892145	0.0836785	0.0792373	0.228347	0.102593	0.115714	0.0902936	0.114677	0.0858971	0.236506	0.090165	0.149214		0.0947526	0.227979	0.251419	0.0971801	0.0712179	0.120084	0.116936	0.15674	0.114423	0.0498323	0.134261	0.251682	0.106658	0.10904	0.233035		0.108987	0.140282	0.172975	0.158618	0.191201	0.101342	0.0708983	0.0721182	0.0841897	0.13703	0.0829436	0.283044	0.126851	0.104073	0.246737
1.8239	0.130957	0.0647736	0.102772	0.0887637	0.090075	0.0794566	0.229164	0.0947986	0.11972	0.0889499	0.117007	0.074768	0.238021	0.0883259	0.142107		0.0935065	0.216626	0.246057	0.0966516	0.0744337	0.122953	0.115287	0.14922	0.113369	0.0508715	0.147441	0.267891	0.107566	0.119289	0.235511		0.102864	0.137476	0.174183	0.158375	0.184086	0.115638	0.0650062	0.0753127	0.081499	0.134296	0.0773601	0.281768	0.134634	0.0989677	0.259417
1.8619	0.134377	0.0681138	0.122151	0.0911588	0.0933416	0.0805356	0.225672	0.0864379	0.130444	0.0909114	0.118717	0.0645166	0.238596	0.0862352	0.134312		0.0920048	0.206543	0.243799	0.0967292	0.0760138	0.127445	0.11159	0.149189	0.110168	0.0504935	0.156461	0.28088	0.102861	0.130904	0.242731		0.0973753	0.131541	0.171797	0.156677	0.179622	0.129596	0.0656818	0.0773574	0.0777388	0.132381	0.073912	0.284358	0.132746	0.0971835	0.264526
1.8999	0.133513	0.0701681	0.135489	0.0970976	0.0938371	0.0823267	0.220256	0.0816016	0.144372	0.093167	0.118359	0.0572892	0.239807	0.0849087	0.129263		0.0918832	0.20589	0.247206	0.0986151	0.0763203	0.13368	0.106222	0.152311	0.107179	0.0487058	0.158034	0.288774	0.093666	0.138195	0.251876		0.0932845	0.124795	0.165986	0.153953	0.179353	0.144025	0.0725966	0.0793058	0.0757299	0.134561	0.074833	0.286071	0.124242	0.098321	0.260765
1.9379	0.131165	0.0700904	0.137555	0.1005	0.0930234	0.0846146	0.218161	0.0833342	0.155627	0.0931994	0.115694	0.0549483	0.241735	0.084407	0.128242		0.0925801	0.217048	0.256096	0.102551	0.0760515	0.14049	0.101485	0.154714	0.107448	0.0464192	0.151509	0.293092	0.083044	0.139236	0.257918		0.0921485	0.120645	0.159553	0.150654	0.182365	0.159135	0.0828419	0.083066	0.0776179	0.139491	0.0779808	0.282619	0.114454	0.100619	0.256524
1.9759	0.131065	0.0685509	0.130789	0.0970158	0.0918949	0.0870441	0.21691	0.0910035	0.158475	0.090198	0.111315	0.0574287	0.242051	0.0835576	0.130036		0.0921773	0.234787	0.267447	0.107384	0.075178	0.146862	0.0997876	0.155199	0.112296	0.0452296	0.139544	0.296242	0.0752488	0.135753	0.257966		0.0944529	0.119115	0.153547	0.148797	0.186086	0.172285	0.0922687	0.0901409	0.0829402	0.142509	0.0789553	0.272652	0.107263	0.103535	0.262592
2.0139	0.13495	0.0681612	0.12265	0.0887602	0.090086	0.0890297	0.213734	0.10207	0.154023	0.0850345	0.105316	0.0626122	0.239189	0.0819548	0.132116		0.0906399	0.248445	0.276915	0.110687	0.0734405	0.152341	0.101364	0.153777	0.120388	0.0460942	0.126361	0.299184	0.0741272	0.130115	0.253399		0.0992351	0.120607	0.150498	0.150157	0.188561	0.178826	0.0974227	0.100469	0.0890598	0.141651	0.0756357	0.257584	0.10375	0.10483	0.280133
2.0519	0.141362	0.0709942	0.11952	0.0810394	0.0872434	0.0907114	0.204706	0.111526	0.148455	0.0798903	0.0992907	0.0676657	0.235025	0.0812806	0.132741		0.0896784	0.250299	0.281852	0.11092	0.0708364	0.15736	0.104373	0.151605	0.128292	0.048499	0.115397	0.302061	0.0807588	0.123714	0.249614		0.104173	0.120694	0.150605	0.155402	0.188313	0.177256	0.0977897	0.111437	0.0932921	0.13976	0.0699808	0.241261	0.102469	0.106331	0.302902
2.0899	0.147327	0.0760828	0.121869	0.0785363	0.0841493	0.0931389	0.190152	0.116558	0.149276	0.077025	0.0956887	0.0717227	0.233782	0.0834105	0.131041		0.091578	0.239982	0.282335	0.108668	0.0682041	0.161564	0.1063	0.152091	0.131999	0.051356	0.108315	0.305098	0.0922502	0.117238	0.251849		0.106829	0.117384	0.153487	0.163763	0.185628	0.173167	0.0956378	0.119047	0.093677	0.14157	0.0661278	0.228404	0.101456	0.108722	0.320627
2.1279	0.150205	0.0801054	0.12682	0.081159	0.0824222	0.0972673	0.175018	0.11567	0.155493	0.0774154	0.0966886	0.0757824	0.237332	0.0879046	0.128033		0.0966295	0.225601	0.280924	0.10641	0.0668206	0.163961	0.106066	0.15912	0.128475	0.0532735	0.104798	0.30826	0.102801	0.111499	0.262076		0.10605	0.109439	0.157326	0.171784	0.181466	0.174865	0.0937498	0.120826	0.0893526	0.147915	0.0667973	0.221972	0.0998172	0.113285	0.330438
2.1659	0.149274	0.0805693	0.131755	0.0852008	0.0837184	0.103014	0.164924	0.11081	0.16284	0.0803844	0.10175	0.0802889	0.243168	0.0931169	0.126063		0.102009	0.217923	0.280671	0.106977	0.0674715	0.163603	0.10481	0.172009	0.118448	0.05331	0.10409	0.309694	0.107608	0.107487	0.278564		0.103357	0.100424	0.161036	0.177226	0.176728	0.187846	0.093246	0.117394	0.0818674	0.155164	0.0715024	0.22074	0.0987388	0.116777	0.333113
2.2039	0.145443	0.0782284	0.137881	0.0890695	0.0885925	0.108906	0.163609	0.10564	0.166105	0.084295	0.108744	0.0827239	0.24724	0.0968213	0.127631		0.105526	0.220592	0.283258	0.111449	0.070033	0.160711	0.104256	0.183401	0.107249	0.0515814	0.10549	0.306186	0.105599	0.105791	0.295582		0.09989	0.0950247	0.162256	0.179146	0.171876	0.209876	0.0930742	0.111404	0.0748543	0.15848	0.0779842	0.220871	0.100556	0.115833	0.331627
2.2419	0.141031	0.0754312	0.146164	0.0930365	0.0961189	0.113493	0.171149	0.103208	0.166974	0.0875369	0.115124	0.0795336	0.248038	0.0986721	0.133046		0.107266	0.229159	0.287334	0.118805	0.0732962	0.157548	0.105034	0.185331	0.101735	0.0492639	0.108249	0.296629	0.0993663	0.106521	0.308575		0.0972241	0.0955766	0.160779	0.179237	0.167198	0.233933	0.0922076	0.105216	0.0713684	0.156535	0.0841753	0.219504	0.106109	0.110805	0.328694
2.2799	0.13926	0.0737206	0.154691	0.0981202	0.104003	0.116253	0.182928	0.106011	0.167354	0.0891348	0.119166	0.0698114	0.247723	0.0986199	0.139223		0.108864	0.23682	0.289746	0.1264	0.0758639	0.157092	0.105921	0.177574	0.104992	0.0481285	0.110964	0.284152	0.0926667	0.10898	0.312949		0.0953347	0.101276	0.155902	0.177057	0.164448	0.253422	0.0906151	0.0998344	0.0717299	0.151902	0.0890014	0.217214	0.113493	0.107499	0.326781
2.3178	0.142713	0.0733715	0.159832	0.102278	0.109153	0.117646	0.194497	0.11246	0.168916	0.0883121	0.119435	0.0578157	0.248328	0.097057	0.141721		0.112956	0.240816	0.288248	0.13085	0.0771883	0.16107	0.104696	0.167527	0.113885	0.0495636	0.111854	0.27382	0.0880584	0.111846	0.306609		0.0940296	0.10755	0.150761	0.171795	0.167107	0.266019	0.0895278	0.0956962	0.0741299	0.148666	0.0919381	0.216611	0.118613	0.112055	0.331327
2.3558	0.150992	0.0747549	0.159425	0.10248	0.109647	0.118114	0.200653	0.120595	0.170395	0.0853486	0.114856	0.0505134	0.250508	0.0939629	0.139282		0.120188	0.243637	0.282311	0.130448	0.0777636	0.168364	0.100707	0.163786	0.122842	0.0538186	0.110297	0.268553	0.086244	0.114166	0.290177		0.0926186	0.110514	0.14694	0.163441	0.178698	0.274335	0.0898735	0.0931567	0.0771718	0.149171	0.0921272	0.219339	0.119097	0.125057	0.342775
2.3938	0.16073	0.077735	0.154541	0.0974247	0.106063	0.117409	0.200933	0.125866	0.172323	0.0830723	0.107085	0.0519896	0.254328	0.090743	0.13457		0.12939	0.249606	0.271436	0.126067	0.0790598	0.175627	0.0955464	0.169045	0.127353	0.0598708	0.107832	0.267709	0.0863725	0.115022	0.266573		0.0908502	0.108617	0.145195	0.153638	0.197723	0.284465	0.0905072	0.0922027	0.0806866	0.152294	0.0894082	0.224245	0.115599	0.140254	0.359775
2.4318	0.167591	0.081772	0.148094	0.0893224	0.101682	0.115778	0.197052	0.126032	0.175206	0.0840283	0.100132	0.0616459	0.262182	0.0901829	0.131318		0.13994	0.258973	0.254585	0.120604	0.0824392	0.179317	0.0918928	0.180318	0.126524	0.066077	0.107302	0.268849	0.0872158	0.11467	0.24263		0.0882474	0.10432	0.14548	0.146164	0.216528	0.300145	0.0890509	0.0921134	0.0844151	0.154668	0.0840852	0.228123	0.110438	0.149704	0.374837
2.4698	0.16946	0.0875376	0.142382	0.0845892	0.0999443	0.114341	0.192205	0.121504	0.180042	0.0870895	0.0975711	0.0756876	0.275755	0.0947883	0.130932		0.149355	0.269175	0.232824	0.116793	0.0878289	0.178478	0.0919828	0.192884	0.12206	0.0709649	0.110746	0.270463	0.0876096	0.112463	0.223852		0.0861106	0.101183	0.147103	0.143401	0.225724	0.317652	0.0832515	0.0914488	0.0868584	0.153645	0.0775464	0.22835	0.105277	0.149561	0.386652
2.5078	0.167773	0.0972357	0.136375	0.0857651	0.101751	0.114689	0.189959	0.115875	0.18612	0.0886475	0.0997896	0.0914523	0.293054	0.104741	0.131068		0.155625	0.276498	0.211526	0.115855	0.093857	0.176006	0.0964543	0.20252	0.117535	0.0744667	0.118499	0.271882	0.0872055	0.108082	0.21199		0.0850543	0.100304	0.151861	0.14476	0.222175	0.327942	0.0735725	0.0889148	0.0868522	0.149362	0.0717175	0.22389	0.0999856	0.140643	0.395276
2.5458	0.165508	0.111712	0.125907	0.0910626	0.10455	0.117277	0.190218	0.11498	0.192289	0.0867458	0.104972	0.106761	0.307596	0.118249	0.129652		0.159394	0.274839	0.198054	0.117388	0.098622	0.175873	0.104361	0.207034	0.116973	0.0778887	0.12915	0.272705	0.0865381	0.102747	0.205054		0.0855306	0.100243	0.158761	0.148674	0.211533	0.325101	0.0640481	0.0845636	0.0854708	0.144513	0.0689409	0.216196	0.0949677	0.126891	0.405907
2.5838	0.164911	0.126424	0.109413	0.094833	0.104796	0.12048	0.194679	0.12138	0.199388	0.0836524	0.110922	0.118853	0.313599	0.131492	0.127327		0.162601	0.25919	0.196942	0.120615	0.100867	0.179926	0.113844	0.206093	0.121188	0.0825636	0.141241	0.273659	0.0867677	0.0990804	0.201944		0.0863423	0.0988708	0.167647	0.152283	0.204201	0.313668	0.0602447	0.0798839	0.0851244	0.141135	0.0710997	0.208335	0.0922158	0.113274	0.416212
2.6218	0.166734	0.133406	0.089796	0.0942736	0.100707	0.121976	0.199647	0.132205	0.207686	0.0826696	0.115218	0.123132	0.312376	0.140178	0.127331		0.166754	0.230795	0.206569	0.124458	0.100502	0.186048	0.122599	0.200671	0.127001	0.0889691	0.154225	0.277344	0.0883278	0.100162	0.203504		0.0858282	0.096035	0.175735	0.153907	0.205775	0.303566	0.0653079	0.0769773	0.0867168	0.139333	0.0781924	0.203756	0.0940034	0.104076	0.422594
2.6598	0.170881	0.128007	0.0749329	0.090231	0.0939492	0.120907	0.20499	0.141709	0.216409	0.0849328	0.11518	0.117465	0.310433	0.141828	0.131336		0.171161	0.200882	0.220889	0.127109	0.0988041	0.190228	0.128491	0.192637	0.13122	0.0955808	0.169086	0.286186	0.0904192	0.106018	0.21356		0.0841079	0.0939973	0.181064	0.153066	0.213579	0.299215	0.0771539	0.0775986	0.0877883	0.13772	0.0877725	0.204366	0.100557	0.10252	0.42056
2.6978	0.176455	0.113815	0.0707419	0.0859238	0.0879657	0.1187	0.207945	0.143988	0.226336	0.0886434	0.109998	0.104887	0.312411	0.136768	0.136284		0.173102	0.18316	0.234808	0.127165	0.0974062	0.190401	0.131592	0.185038	0.133034	0.100647	0.186757	0.29761	0.0916192	0.113862	0.231599		0.0814756	0.0945835	0.184211	0.150554	0.220795	0.296454	0.090343	0.0825808	0.0857704	0.134357	0.0960928	0.209819	0.109849	0.106603	0.41526
2.7358	0.180775	0.0998941	0.0769693	0.0840215	0.0852462	0.11775	0.208513	0.13929	0.237386	0.0917196	0.103035	0.0931341	0.31547	0.127931	0.137724		0.174311	0.184678	0.245884	0.12448	0.0971856	0.187875	0.134452	0.181406	0.133546	0.102833	0.206447	0.303822	0.0910976	0.119861	0.253051		0.0815753	0.0987677	0.185814	0.147668	0.223168	0.291423	0.100735	0.0914447	0.0813601	0.127988	0.100101	0.217527	0.120148	0.111561	0.41302
2.7738	0.180317	0.0939863	0.0877135	0.0856524	0.0860957	0.119125	0.207772	0.131406	0.251208	0.0923409	0.100054	0.0892399	0.312015	0.118987	0.135081		0.179918	0.19937	0.255113	0.120911	0.0980048	0.185871	0.14013	0.183226	0.132298	0.101973	0.225458	0.298089	0.089567	0.121864	0.269541		0.085389	0.105878	0.186489	0.146265	0.221119	0.288016	0.107933	0.101098	0.0796756	0.118505	0.0986997	0.224426	0.131494	0.111118	0.421647
2.8118	0.174224	0.0978556	0.0950323	0.0927025	0.0896647	0.121811	0.207401	0.124142	0.266929	0.0893966	0.103982	0.0950282	0.297552	0.111807	0.13293		0.192186	0.217298	0.264315	0.118325	0.0996227	0.186222	0.149469	0.188245	0.12764	0.0986756	0.240408	0.281577	0.0886282	0.118478	0.274757		0.0938419	0.115096	0.18576	0.147282	0.217597	0.292038	0.11361	0.106141	0.0861546	0.108088	0.0930639	0.229089	0.144623	0.104327	0.437016
2.8498	0.165989	0.107331	0.096367	0.104324	0.0943217	0.124179	0.209991	0.119277	0.281202	0.0834297	0.111669	0.106121	0.276972	0.105972	0.137204		0.209195	0.231855	0.272774	0.116951	0.101926	0.188142	0.160331	0.192313	0.12059	0.093866	0.250681	0.263133	0.0894529	0.109727	0.268909		0.104365	0.125237	0.182666	0.150536	0.214908	0.301855	0.118236	0.102626	0.100846	0.100299	0.0854467	0.231748	0.157561	0.0943856	0.45018
2.8878	0.161231	0.11493	0.0934344	0.116983	0.0980962	0.126023	0.216263	0.115186	0.291617	0.0765535	0.11763	0.116783	0.259886	0.101368	0.148768		0.225434	0.24046	0.277029	0.115197	0.105344	0.189718	0.169435	0.193907	0.11574	0.0890674	0.258959	0.252191	0.0922969	0.0970894	0.259438		0.114013	0.13523	0.177461	0.155849	0.214528	0.307124	0.120441	0.0926797	0.117647	0.0973313	0.0777388	0.233733	0.165768	0.0860893	0.448886
2.9258	0.16293	0.114654	0.0896166	0.126329	0.0985553	0.129079	0.225215	0.110308	0.297445	0.0718698	0.119662	0.124303	0.25285	0.0997175	0.162035		0.238641	0.243289	0.273544	0.111896	0.109488	0.189173	0.175445	0.196445	0.1177	0.086235	0.26936	0.251426	0.0959251	0.0839024	0.25488		0.119522	0.14344	0.170913	0.162383	0.217869	0.301329	0.119217	0.0840131	0.129249	0.0988639	0.0711663	0.236137	0.165645	0.0822295	0.430329
2.9638	0.169477	0.106203	0.0865259	0.129803	0.094321	0.135317	0.233045	0.104519	0.300942	0.0707516	0.119917	0.130026	0.254762	0.1027	0.170156		0.249062	0.24293	0.264335	0.107702	0.113288	0.186445	0.178924	0.204271	0.127562	0.0862921	0.283915	0.255245	0.0983471	0.0748144	0.259098		0.118998	0.148182	0.164811	0.16967	0.225955	0.289016	0.114445	0.0842254	0.13319	0.10274	0.0661945	0.238728	0.157705	0.081312	0.401591
3.0018	0.176934	0.0953278	0.0829816	0.129092	0.0873348	0.144552	0.235478	0.0983484	0.305717	0.0731866	0.121688	0.137206	0.260116	0.109429	0.170697		0.257714	0.242757	0.25743	0.104616	0.116457	0.182722	0.180524	0.216903	0.142865	0.0883601	0.301039	0.255199	0.0983388	0.0720419	0.267666		0.114896	0.149898	0.161153	0.177477	0.238693	0.281129	0.107257	0.0943244	0.132994	0.10859	0.0630921	0.240865	0.14628	0.080943	0.37588
3.0398	0.183319	0.0893341	0.077924	0.126536	0.0825926	0.154053	0.232145	0.0944983	0.31454	0.0787054	0.124958	0.146598	0.264604	0.116042	0.166499		0.263924	0.244264	0.260647	0.103979	0.119814	0.179991	0.18044	0.228242	0.160618	0.0903918	0.316878	0.245922	0.0958316	0.0747663	0.27446		0.109828	0.147898	0.160919	0.185074	0.252891	0.282878	0.0992213	0.108976	0.133511	0.11725	0.0619533	0.242416	0.136181	0.0782687	0.360433
3.0778	0.189063	0.0914489	0.0722182	0.12349	0.0845033	0.16063	0.227854	0.0941615	0.325796	0.0870517	0.12751	0.157511	0.266426	0.118542	0.163385		0.265625	0.245596	0.274039	0.105535	0.124612	0.179877	0.178922	0.232117	0.178115	0.0904632	0.328052	0.228496	0.0922612	0.0800296	0.276032		0.107076	0.143464	0.164137	0.191577	0.265335	0.289459	0.0927244	0.120528	0.135631	0.128381	0.0618708	0.244702	0.129907	0.0749821	0.355181
3.1158	0.195335	0.100147	0.0694485	0.119971	0.0932028	0.162862	0.228504	0.0991738	0.336781	0.0985656	0.127006	0.169136	0.263792	0.115625	0.165015		0.263055	0.24254	0.288647	0.107168	0.130528	0.18219	0.177866	0.228478	0.192343	0.0884742	0.332459	0.209489	0.0896756	0.0847168	0.275791		0.108277	0.138814	0.169223	0.196787	0.273755	0.292109	0.0897588	0.124249	0.13603	0.138713	0.0616041	0.249412	0.127504	0.0738137	0.353231
3.1538	0.20215	0.11237	0.0721137	0.117314	0.10467	0.161882	0.239241	0.108646	0.343368	0.113444	0.123615	0.179884	0.254438	0.108563	0.171543		0.260071	0.233616	0.293388	0.106066	0.13594	0.185243	0.179862	0.224265	0.19959	0.0863416	0.329276	0.196623	0.0899842	0.087868	0.277465		0.111779	0.136205	0.172806	0.199339	0.27909	0.286896	0.0901904	0.120386	0.132466	0.144647	0.0602412	0.256399	0.127907	0.0787306	0.353866
3.1918	0.208156	0.125338	0.0796428	0.117098	0.114331	0.160284	0.257262	0.119767	0.347905	0.131101	0.119626	0.186867	0.238348	0.0993745	0.179661		0.262254	0.220942	0.283827	0.101177	0.139263	0.187421	0.186081	0.226893	0.198193	0.0865113	0.319201	0.193426	0.0938144	0.089499	0.281085		0.116245	0.138476	0.172382	0.198037	0.282541	0.278405	0.0920639	0.113234	0.128214	0.145513	0.0583588	0.263137	0.129771	0.0878137	0.355466
3.2298	0.211515	0.136787	0.0885527	0.11944	0.120433	0.160466	0.279624	0.128353	0.35496	0.149365	0.11889	0.186568	0.220771	0.0906145	0.185443		0.271049	0.208688	0.264704	0.0940715	0.139962	0.188456	0.195205	0.237155	0.192429	0.0899588	0.304045	0.197332	0.100365	0.0913333	0.28165		0.119974	0.145826	0.167197	0.192678	0.28417	0.274924	0.0933024	0.107715	0.130104	0.144055	0.0572962	0.266355	0.132419	0.0961306	0.35961
3.2678	0.212	0.145304	0.095343	0.123392	0.124305	0.163313	0.300188	0.13381	0.368292	0.166334	0.123402	0.179738	0.208956	0.0852909	0.187825		0.282336	0.199584	0.245631	0.0885643	0.137979	0.188898	0.204652	0.247258	0.192056	0.09511	0.285847	0.202123	0.107132	0.0942976	0.274435		0.123131	0.156775	0.160663	0.184386	0.282572	0.280534	0.0933759	0.106715	0.141477	0.143635	0.0574584	0.264713	0.136194	0.099154	0.361518
3.3058	0.211505	0.151132	0.0993883	0.127817	0.128386	0.167882	0.317276	0.135736	0.388348	0.181427	0.131474	0.172489	0.206875	0.0864854	0.189818		0.287232	0.195643	0.23409	0.0878825	0.132511	0.188729	0.212139	0.246981	0.205269	0.0988412	0.265418	0.203271	0.111106	0.0993347	0.261353		0.126853	0.168699	0.156095	0.176126	0.277649	0.291608	0.0928179	0.109665	0.158219	0.145709	0.0580543	0.260253	0.142192	0.0974907	0.360129
3.3438	0.213473	0.1557	0.100975	0.132753	0.134019	0.172452	0.329936	0.137313	0.412142	0.196145	0.137821	0.172086	0.211831	0.0946323	0.197026		0.281032	0.198324	0.231423	0.0920777	0.122879	0.187433	0.216986	0.232484	0.230815	0.0981237	0.24288	0.20068	0.110141	0.106052	0.247543		0.132288	0.177817	0.156423	0.171779	0.27246	0.298394	0.0921828	0.114373	0.172301	0.149407	0.0585182	0.257201	0.150398	0.0962419	0.355423
3.3818	0.219945	0.16071	0.100692	0.138071	0.14161	0.17563	0.338255	0.137014	0.438784	0.211319	0.13629	0.180011	0.217587	0.106706	0.213055		0.268957	0.205792	0.234226	0.0985368	0.11071	0.185404	0.22007	0.21037	0.259413	0.092477	0.220017	0.196729	0.104398	0.114001	0.238557		0.138731	0.183581	0.161047	0.173567	0.271572	0.293405	0.0910034	0.11888	0.178171	0.152931	0.0606577	0.259485	0.158591	0.100129	0.352634
3.4198	0.22977	0.166679	0.0978934	0.141202	0.150886	0.177196	0.344328	0.134476	0.464283	0.226838	0.12459	0.19131	0.219947	0.117339	0.235384		0.259283	0.212638	0.23869	0.104274	0.100906	0.184907	0.223127	0.193365	0.282408	0.0843931	0.201004	0.193388	0.0964962	0.122658	0.235904		0.14438	0.187078	0.168369	0.180078	0.277133	0.276809	0.0886254	0.121443	0.175907	0.15595	0.0668021	0.268251	0.163559	0.108569	0.353642
3.4578	0.24021	0.172737	0.0933148	0.14012	0.160803	0.177444	0.35125	0.128426	0.484622	0.242167	0.105687	0.200628	0.21885	0.122193	0.258368		0.256902	0.211302	0.242223	0.107533	0.0989416	0.187925	0.227819	0.189639	0.298968	0.0774557	0.190023	0.190931	0.0898564	0.129581	0.239962		0.146979	0.190872	0.176056	0.187827	0.28574	0.256942	0.0856144	0.120642	0.169798	0.158991	0.0766495	0.281024	0.163612	0.11842	0.357256
3.4958	0.250071	0.177358	0.0893039	0.135011	0.169646	0.176914	0.362729	0.12189	0.494591	0.258255	0.0866654	0.206983	0.217516	0.120348	0.277795		0.25999	0.199372	0.243904	0.107526	0.107208	0.193912	0.234332	0.196156	0.311414	0.0742605	0.187788	0.189677	0.0870241	0.131657	0.251112		0.148199	0.195573	0.182231	0.194001	0.290668	0.244159	0.0836295	0.115348	0.165994	0.162548	0.0856302	0.293608	0.160067	0.123789	0.359636
3.5338	0.261808	0.17868	0.0892358	0.128559	0.175597	0.175358	0.382624	0.117639	0.496272	0.27521	0.074436	0.214152	0.218754	0.114276	0.293902		0.263448	0.181648	0.244788	0.103849	0.122751	0.199942	0.241555	0.201472	0.31831	0.0749849	0.190397	0.190773	0.0886591	0.126392	0.26721		0.151012	0.198926	0.18421	0.196658	0.287805	0.243197	0.0837182	0.10618	0.170916	0.166579	0.0880488	0.302549	0.155638	0.125144	0.358208
3.5718	0.279663	0.175972	0.094077	0.123915	0.177938	0.173576	0.411405	0.117778	0.495885	0.292175	0.0727385	0.228214	0.223138	0.108896	0.3089		0.265693	0.167649	0.247206	0.0970536	0.139177	0.202621	0.247342	0.195601	0.314984	0.0780344	0.19353	0.195522	0.0933162	0.116254	0.281837		0.159051	0.198359	0.182222	0.196098	0.28109	0.251169	0.0852639	0.0962564	0.187027	0.171614	0.0816811	0.308071	0.151725	0.124789	0.353911
3.6098	0.3046	0.170214	0.101496	0.122044	0.17692	0.173573	0.444347	0.120656	0.498422	0.307131	0.0805693	0.250557	0.228945	0.108744	0.323642		0.268528	0.163497	0.252755	0.0897883	0.150719	0.200859	0.249951	0.178279	0.299977	0.0817883	0.195599	0.203802	0.0980818	0.107205	0.287739		0.171838	0.194441	0.177182	0.192164	0.278376	0.260765	0.0859271	0.0894323	0.20984	0.180792	0.07009	0.311971	0.148172	0.127533	0.348968
3.6478	0.332097	0.164378	0.107699	0.122114	0.173444	0.176527	0.475302	0.123831	0.504103	0.319344	0.0926138	0.278133	0.233193	0.115656	0.336876		0.276505	0.169773	0.25963	0.0855299	0.155	0.196172	0.249367	0.157891	0.280823	0.0856041	0.198344	0.214175	0.0992488	0.104148	0.283087		0.185859	0.191827	0.172505	0.187135	0.284287	0.265871	0.0836529	0.0876763	0.22997	0.197971	0.0595677	0.31536	0.145088	0.134129	0.348676
3.6858	0.354842	0.161978	0.110329	0.123492	0.169283	0.180914	0.49581	0.125204	0.508953	0.330927	0.101141	0.303599	0.234529	0.127138	0.348061		0.292195	0.18326	0.262581	0.085811	0.153489	0.191057	0.246569	0.144016	0.268118	0.0899773	0.204079	0.224913	0.094679	0.105118	0.273069		0.197004	0.19603	0.170432	0.183975	0.294487	0.264326	0.0794	0.0897457	0.240344	0.222721	0.0545959	0.316689	0.144735	0.143456	0.357312
3.7238	0.367301	0.164219	0.110864	0.125933	0.167393	0.182661	0.506564	0.124212	0.510123	0.346524	0.10278	0.319549	0.233065	0.138462	0.359167		0.311497	0.19997	0.257364	0.0887203	0.149544	0.187888	0.24307	0.140715	0.268441	0.0958282	0.213899	0.235339	0.0856357	0.105024	0.263557		0.203889	0.208441	0.168692	0.186614	0.301751	0.258351	0.0770804	0.093356	0.243289	0.248004	0.0555526	0.31343	0.150128	0.154936	0.379572
3.7618	0.369568	0.168787	0.112686	0.128587	0.170459	0.178871	0.512133	0.122721	0.5058	0.367749	0.10052	0.323972	0.231322	0.147204	0.372047		0.328058	0.215934	0.245173	0.0910351	0.145713	0.188034	0.239797	0.144999	0.280716	0.103352	0.226765	0.244873	0.0770405	0.100921	0.256276		0.206607	0.226592	0.165313	0.195595	0.302795	0.251236	0.0816694	0.0973498	0.246865	0.263912	0.0601869	0.305204	0.162107	0.169805	0.409588
3.7998	0.365843	0.172413	0.117243	0.129806	0.178723	0.171203	0.522546	0.121984	0.496128	0.39094	0.10117	0.321692	0.231537	0.156704	0.385431		0.33307	0.227252	0.232402	0.0912852	0.143384	0.191478	0.237729	0.150628	0.299348	0.11185	0.240463	0.252337	0.0749553	0.0961952	0.24954		0.207131	0.245722	0.158852	0.207502	0.301293	0.246846	0.0944302	0.101282	0.25659	0.266298	0.0656591	0.293702	0.177447	0.189807	0.437724
3.8377	0.360728	0.175525	0.121738	0.129005	0.188898	0.164142	0.539976	0.124272	0.483774	0.408464	0.107685	0.322842	0.234277	0.173465	0.397446		0.323061	0.232817	0.225467	0.091565	0.142986	0.196573	0.237466	0.151989	0.317603	0.119712	0.251027	0.25592	0.082712	0.0955347	0.243491		0.206765	0.264038	0.152139	0.217802	0.301547	0.248797	0.110329	0.103811	0.271331	0.259729	0.0694	0.280829	0.191013	0.211284	0.451926
3.8757	0.356404	0.18303	0.123376	0.12788	0.196027	0.160677	0.560966	0.127148	0.472417	0.415853	0.117239	0.337537	0.23943	0.20207	0.406525		0.303645	0.235889	0.225397	0.0958433	0.14499	0.201421	0.239689	0.146788	0.329999	0.125926	0.254568	0.254322	0.0982254	0.100757	0.24098		0.206036	0.279697	0.149942	0.224063	0.30372	0.259135	0.121252	0.103212	0.28723	0.253328	0.0701113	0.267153	0.198798	0.231435	0.456847
3.9137	0.353888	0.198443	0.122328	0.128585	0.197796	0.159933	0.576228	0.12891	0.466034	0.413811	0.125309	0.36942	0.247144	0.239088	0.413816		0.283665	0.238856	0.22845	0.106685	0.149652	0.204946	0.243709	0.136641	0.335316	0.130337	0.249546	0.248219	0.115663	0.10933	0.244458		0.2062	0.289652	0.152669	0.226997	0.305902	0.274652	0.12179	0.10008	0.303324	0.253895	0.0682509	0.254346	0.200476	0.246307	0.463592
3.9517	0.35491	0.219503	0.123235	0.130303	0.196674	0.159059	0.582313	0.126006	0.461357	0.406431	0.132354	0.414839	0.256655	0.275548	0.418749		0.270171	0.23959	0.230408	0.123526	0.156087	0.206811	0.247349	0.125653	0.335697	0.133601	0.23824	0.240849	0.129548	0.118161	0.251525		0.206373	0.291081	0.157263	0.228248	0.306773	0.28646	0.113792	0.0983732	0.321296	0.261051	0.0654722	0.247271	0.198041	0.25837	0.480737
3.9897	0.361085	0.241751	0.129928	0.130584	0.198008	0.158014	0.584088	0.12131	0.453256	0.396431	0.142688	0.465405	0.267378	0.30238	0.419378		0.262704	0.234953	0.231302	0.143248	0.16211	0.206716	0.249066	0.118629	0.335183	0.136625	0.225939	0.236724	0.138591	0.125109	0.255777		0.204894	0.282329	0.159388	0.228972	0.307069	0.288219	0.106021	0.101752	0.340627	0.269377	0.0635711	0.2526	0.194136	0.269133	0.501003
4.0277	0.372373	0.264501	0.140542	0.128883	0.205396	0.160826	0.589199	0.117217	0.438577	0.384574	0.159494	0.515782	0.278986	0.316011	0.415605		0.258237	0.2246	0.235577	0.163223	0.165514	0.203651	0.249604	0.117568	0.335208	0.14046	0.216839	0.238913	0.145516	0.12981	0.253281		0.201166	0.268338	0.15837	0.230966	0.306401	0.280358	0.109274	0.109156	0.357222	0.271427	0.0631072	0.273695	0.190403	0.280718	0.510291
4.0657	0.38598	0.290539	0.151557	0.128774	0.218163	0.172763	0.601298	0.118242	0.417927	0.37362	0.180361	0.565572	0.293161	0.320639	0.413231		0.255249	0.215729	0.246327	0.183889	0.165682	0.196798	0.252197	0.121636	0.336966	0.146627	0.21227	0.246301	0.154056	0.133914	0.245102		0.197402	0.253614	0.157368	0.235732	0.302433	0.269732	0.128898	0.115346	0.366109	0.263409	0.0636261	0.306973	0.187595	0.291597	0.506348
4.1037	0.398189	0.31855	0.16124	0.136382	0.231717	0.194997	0.614154	0.124828	0.399134	0.370484	0.200124	0.61614	0.313738	0.325504	0.42208		0.256401	0.214034	0.26117	0.208473	0.164207	0.187283	0.259893	0.127335	0.344401	0.156599	0.211234	0.254785	0.1653	0.140501	0.237814		0.19705	0.244173	0.15963	0.244	0.293759	0.263594	0.160478	0.116226	0.365089	0.249105	0.0655677	0.344055	0.186008	0.300403	0.495381
4.1417	0.407521	0.341952	0.173112	0.154256	0.242891	0.223409	0.621179	0.138033	0.385665	0.381467	0.216921	0.667575	0.341849	0.339084	0.447693		0.264834	0.220917	0.272567	0.239532	0.163155	0.177957	0.2729	0.131929	0.361173	0.171358	0.212423	0.26063	0.176968	0.15306	0.236784		0.201289	0.241396	0.164602	0.254568	0.280929	0.262637	0.19307	0.112634	0.357546	0.237394	0.0700131	0.377691	0.186167	0.308421	0.487474
4.1797	0.415152	0.357348	0.191287	0.180349	0.252071	0.25079	0.620791	0.157407	0.380098	0.405452	0.235968	0.719835	0.37458	0.364965	0.486646		0.275196	0.233155	0.274441	0.275621	0.163544	0.172463	0.288859	0.134941	0.387403	0.190748	0.214807	0.264413	0.185401	0.171186	0.244389		0.206681	0.245293	0.168381	0.263906	0.267178	0.263836	0.218663	0.10894	0.350979	0.23662	0.0774371	0.405651	0.18809	0.316876	0.480724
4.2177	0.422316	0.370146	0.21705	0.209893	0.263185	0.273255	0.618759	0.181993	0.38025	0.432809	0.266861	0.775148	0.407286	0.400124	0.528492		0.277886	0.244099	0.269321	0.311384	0.165401	0.173452	0.305623	0.137206	0.419898	0.214024	0.217144	0.270133	0.188162	0.190129	0.257876		0.207322	0.252716	0.168779	0.270843	0.256047	0.264824	0.24003	0.10881	0.353409	0.249679	0.0862667	0.430153	0.191075	0.327138	0.474456
4.2557	0.43025	0.389524	0.248493	0.235931	0.281261	0.292085	0.621197	0.209069	0.382539	0.452095	0.315602	0.837062	0.437014	0.439138	0.566463		0.268333	0.247312	0.267424	0.341484	0.169187	0.181621	0.322603	0.139381	0.457665	0.240287	0.218042	0.281852	0.185962	0.205135	0.274659		0.198771	0.258942	0.166896	0.27554	0.250799	0.265199	0.266496	0.111895	0.367235	0.273862	0.0940131	0.45337	0.194316	0.334665	0.469188
4.2937	0.440264	0.418373	0.282203	0.258611	0.310775	0.312253	0.626665	0.235614	0.388259	0.460041	0.380502	0.902815	0.464189	0.478091	0.599919		0.249552	0.239992	0.279861	0.364282	0.176582	0.195164	0.339077	0.141155	0.502923	0.267997	0.217399	0.300342	0.182242	0.215383	0.292938		0.184347	0.258359	0.167716	0.279678	0.252852	0.266663	0.302417	0.117015	0.387109	0.305007	0.0991911	0.475043	0.196401	0.338008	0.470251
4.3317	0.4544	0.452354	0.318373	0.280432	0.354306	0.337058	0.628335	0.26456	0.40084	0.463261	0.454216	0.965649	0.489208	0.515883	0.631798		0.233018	0.22465	0.309973	0.382011	0.188328	0.210359	0.353053	0.144016	0.556184	0.295034	0.216895	0.32361	0.181853	0.22501	0.313312		0.169565	0.248861	0.173041	0.283318	0.26004	0.270275	0.341619	0.125454	0.405274	0.340311	0.101664	0.493066	0.19706	0.342503	0.475194
4.3697	0.475024	0.487868	0.356501	0.305194	0.412404	0.364837	0.620499	0.300437	0.424847	0.467404	0.531014	1.01774	0.509896	0.551224	0.665219		0.22536	0.208256	0.350197	0.397386	0.202758	0.22345	0.36225	0.149596	0.609205	0.320076	0.219641	0.348848	0.189404	0.238249	0.336061		0.163111	0.236876	0.181823	0.286274	0.268075	0.275525	0.373474	0.139834	0.418065	0.376623	0.101469	0.506599	0.197285	0.354821	0.478236
4.4077	0.504206	0.527572	0.396713	0.335378	0.483188	0.390827	0.60251	0.350797	0.458749	0.469279	0.608102	1.05794	0.52558	0.581797	0.700398		0.226397	0.196289	0.386466	0.410852	0.216531	0.233784	0.367632	0.155995	0.650128	0.344368	0.228562	0.373775	0.206627	0.256284	0.359733		0.169049	0.23428	0.19093	0.288682	0.273057	0.278871	0.393482	0.160007	0.427564	0.411582	0.0985189	0.517375	0.199267	0.377207	0.474104
4.4457	0.543331	0.576159	0.437954	0.372634	0.563889	0.41338	0.580486	0.414646	0.49502	0.46342	0.683925	1.0874	0.540156	0.60654	0.736975		0.231786	0.187799	0.407742	0.421641	0.227227	0.244942	0.373333	0.15935	0.672618	0.370945	0.244457	0.396234	0.231643	0.277846	0.380205		0.188631	0.252192	0.198694	0.292027	0.27452	0.275683	0.405952	0.183262	0.439046	0.443362	0.0935897	0.527454	0.204771	0.399384	0.464899
4.4837	0.591679	0.632497	0.481591	0.422546	0.652527	0.436687	0.559226	0.491983	0.527487	0.453495	0.754154	1.10632	0.560805	0.627388	0.774146		0.237502	0.17848	0.414434	0.430195	0.235836	0.262019	0.384035	0.158254	0.681007	0.401373	0.266273	0.413696	0.260525	0.299953	0.393054		0.217957	0.289816	0.20405	0.298109	0.274271	0.264762	0.418654	0.208884	0.454425	0.473209	0.0891966	0.537181	0.212401	0.411488	0.454034
4.5217	0.647884	0.687961	0.529862	0.493229	0.748892	0.467751	0.543916	0.577607	0.552335	0.450292	0.812803	1.11549	0.591163	0.648419	0.811045		0.242048	0.168047	0.417892	0.438971	0.245669	0.287111	0.401332	0.158265	0.68367	0.433109	0.291613	0.424514	0.289952	0.320571	0.394647		0.250577	0.337956	0.207032	0.308303	0.274837	0.250955	0.436347	0.241487	0.470476	0.504743	0.0889395	0.544209	0.218114	0.412964	0.443609
4.5597	0.711573	0.73505	0.582068	0.585484	0.850731	0.511868	0.532098	0.669892	0.573806	0.458537	0.856277	1.11567	0.626737	0.670947	0.848795		0.245653	0.161966	0.429283	0.450529	0.259557	0.317115	0.424137	0.16707	0.685709	0.460929	0.318212	0.428598	0.319216	0.339948	0.38946		0.279531	0.379691	0.207405	0.322696	0.277963	0.241472	0.458571	0.285075	0.480642	0.542454	0.0942426	0.545735	0.21769	0.409984	0.433916
4.5977	0.785758	0.777561	0.635226	0.687402	0.952137	0.569414	0.522979	0.764017	0.595495	0.470037	0.883489	1.11006	0.65821	0.693141	0.891029		0.25043	0.165719	0.449462	0.464069	0.278108	0.345329	0.451473	0.187184	0.686808	0.480535	0.344595	0.427359	0.34934	0.361096	0.386344		0.300924	0.40492	0.205692	0.341095	0.284221	0.240588	0.482511	0.335006	0.478947	0.588648	0.102208	0.54057	0.210788	0.413206	0.42928
4.6357	0.873847	0.828431	0.686642	0.787271	1.04551	0.637873	0.513471	0.851825	0.619233	0.472994	0.894405	1.10106	0.680319	0.713195	0.942818		0.258091	0.178436	0.469392	0.476512	0.300539	0.36649	0.482689	0.212272	0.685084	0.491748	0.370353	0.422509	0.381843	0.388689	0.392773		0.315625	0.413131	0.20432	0.363459	0.29385	0.245922	0.50432	0.378173	0.465564	0.641725	0.108113	0.529072	0.20139	0.42703	0.4345
4.6737	0.972266	0.895235	0.740068	0.879932	1.12691	0.71389	0.506031	0.925258	0.642467	0.46773	0.889496	1.08805	0.69554	0.731052	1.00602		0.270082	0.191752	0.480895	0.485338	0.325675	0.380063	0.516142	0.233006	0.680984	0.497933	0.395419	0.415364	0.417873	0.425447	0.409329		0.328764	0.409546	0.207263	0.387973	0.305078	0.252793	0.52194	0.404373	0.448685	0.695043	0.109325	0.511952	0.194237	0.451785	0.452818
4.7117	1.06975	0.967123	0.804237	0.970181	1.19915	0.794336	0.504309	0.980395	0.660363	0.465065	0.870269	1.07137	0.710566	0.74867	1.07915		0.284082	0.198745	0.484375	0.491171	0.351195	0.390723	0.546627	0.244972	0.676966	0.5025	0.420708	0.407282	0.458358	0.4669	0.428408		0.339845	0.405868	0.214766	0.413144	0.314423	0.257139	0.536434	0.416144	0.438845	0.740402	0.108864	0.489986	0.191167	0.476052	0.476573
4.7497	1.15363	1.01944	0.877888	1.05626	1.26652	0.876393	0.511998	1.0171	0.6723	0.473832	0.841839	1.05519	0.728783	0.768317	1.15587		0.294556	0.20159	0.485935	0.496362	0.373586	0.405032	0.567731	0.249409	0.676139	0.50834	0.447014	0.399531	0.503416	0.506636	0.442155		0.34829	0.404541	0.22511	0.437654	0.318921	0.257254	0.550168	0.426645	0.441153	0.774781	0.111812	0.465075	0.189463	0.487963	0.494096
4.7877	1.21899	1.03611	0.94985	1.13049	1.33004	0.95875	0.528143	1.04533	0.679926	0.490422	0.810493	1.04137	0.748424	0.792847	1.23002		0.29675	0.205141	0.489257	0.502281	0.389881	0.427082	0.576509	0.249318	0.680492	0.516935	0.474152	0.393446	0.55117	0.540698	0.448263		0.34652	0.406755	0.233641	0.462867	0.318773	0.253715	0.56357	0.447848	0.451645	0.801201	0.120417	0.441273	0.18484	0.482075	0.491909
4.8257	1.26833	1.02231	1.00654	1.18269	1.38374	1.04327	0.550118	1.0685	0.690116	0.504136	0.782592	1.03094	0.763953	0.824099	1.29671		0.291397	0.210722	0.491565	0.507401	0.400324	0.454992	0.576272	0.243434	0.691098	0.528961	0.500027	0.389397	0.596619	0.573324	0.449355		0.333754	0.410216	0.236722	0.490021	0.317499	0.250027	0.573784	0.479696	0.462767	0.824641	0.13111	0.42328	0.174812	0.475112	0.469656
4.8637	1.3036	0.996199	1.03954	1.2067	1.41819	1.13306	0.573511	1.0979	0.704561	0.506955	0.761375	1.01983	0.770168	0.859959	1.35551		0.284308	0.213509	0.487232	0.509875	0.407089	0.482385	0.575762	0.228801	0.706602	0.542628	0.52034	0.387291	0.633503	0.610329	0.448913		0.312007	0.414506	0.234153	0.51591	0.319432	0.251968	0.577819	0.510823	0.469658	0.846401	0.138309	0.412834	0.161251	0.485554	0.435531
4.9017	1.32483	0.969684	1.04697	1.20632	1.42401	1.22717	0.596863	1.1323	0.719583	0.499824	0.742549	1.00251	0.765838	0.89071	1.40683		0.281199	0.209481	0.473144	0.510218	0.411015	0.501427	0.583012	0.2066	0.722594	0.552454	0.530753	0.387003	0.656236	0.653538	0.446792		0.287504	0.420689	0.229474	0.534915	0.324491	0.26289	0.575931	0.530759	0.472071	0.864586	0.139973	0.40723	0.148768	0.518025	0.406184
4.9397	1.33539	0.9426	1.02909	1.18037	1.39467	1.31521	0.616086	1.17248	0.72448	0.489758	0.719544	0.974219	0.753548	0.904324	1.44824		0.278991	0.201069	0.452117	0.511588	0.410885	0.507298	0.600586	0.184258	0.730966	0.551172	0.529721	0.38922	0.661858	0.697792	0.440533		0.264129	0.429426	0.226779	0.540026	0.327454	0.279463	0.57326	0.539245	0.47234	0.879477	0.139434	0.400658	0.141443	0.552492	0.391604
4.9777	1.34474	0.910522	0.982653	1.12769	1.32944	1.37787	0.626902	1.21131	0.709814	0.481577	0.688895	0.9322	0.736939	0.894531	1.47107		0.273587	0.193018	0.430735	0.516279	0.405455	0.499951	0.623401	0.169687	0.726333	0.533943	0.519506	0.395359	0.649802	0.736547	0.431932		0.242626	0.436296	0.228735	0.527308	0.322455	0.293293	0.576192	0.54412	0.474704	0.892377	0.141276	0.387729	0.140001	0.566284	0.391048
5.0157	1.36028	0.875482	0.90972	1.05475	1.23613	1.39505	0.625389	1.24187	0.674424	0.475551	0.657626	0.876421	0.720587	0.864739	1.46229		0.263283	0.184831	0.414975	0.523541	0.397412	0.482399	0.642456	0.163645	0.711592	0.50114	0.505045	0.406681	0.622148	0.764769	0.425119		0.221454	0.43523	0.233805	0.501103	0.309018	0.297376	0.586335	0.549264	0.483577	0.899947	0.147515	0.367472	0.141281	0.551027	0.397807
5.0537	1.37727	0.842898	0.823561	0.967312	1.12922	1.35754	0.610446	1.25965	0.627581	0.470626	0.637932	0.807991	0.70545	0.824245	1.41434		0.251217	0.172806	0.404816	0.530376	0.391898	0.458548	0.649479	0.159988	0.694208	0.45856	0.490942	0.422598	0.583568	0.778632	0.425329		0.199779	0.423597	0.238135	0.46889	0.29519	0.290878	0.598454	0.548566	0.498965	0.893529	0.156834	0.343693	0.140929	0.516058	0.402874
5.0917	1.38341	0.811835	0.7316	0.873767	1.0222	1.27219	0.586822	1.26003	0.580957	0.468696	0.63567	0.72963	0.688843	0.780905	1.33182		0.241786	0.157992	0.394689	0.534504	0.392121	0.431935	0.639953	0.153053	0.676465	0.41391	0.47907	0.4391	0.540503	0.77777	0.429155		0.178623	0.405335	0.239654	0.434781	0.28943	0.27972	0.606435	0.532943	0.514711	0.868189	0.166377	0.323084	0.136784	0.474865	0.405452
5.1297	1.37131	0.772882	0.637989	0.779431	0.922451	1.15871	0.55902	1.23813	0.539953	0.474959	0.643993	0.645116	0.666353	0.739152	1.22859		0.235427	0.145955	0.380616	0.536228	0.397162	0.404893	0.613749	0.143577	0.650933	0.372983	0.468067	0.450362	0.50002	0.765322	0.428161		0.159581	0.389102	0.238227	0.40066	0.295098	0.271609	0.610079	0.500913	0.5225	0.829518	0.174252	0.310911	0.129823	0.439887	0.404426
5.1677	1.34435	0.716527	0.541716	0.687523	0.83075	1.03701	0.533338	1.18958	0.501416	0.492858	0.647941	0.560592	0.635163	0.700979	1.11774		0.230981	0.141845	0.365838	0.536937	0.404411	0.378078	0.574373	0.137336	0.608256	0.337502	0.454984	0.451844	0.466889	0.747632	0.418431		0.144441	0.380653	0.23716	0.363809	0.307557	0.273709	0.616258	0.461498	0.520308	0.791336	0.179412	0.307687	0.122641	0.418001	0.40012
5.2057	1.30648	0.64586	0.447105	0.60327	0.748033	0.918347	0.509503	1.11322	0.462162	0.516918	0.636447	0.481788	0.597051	0.666503	1.00248		0.229038	0.143819	0.357588	0.536248	0.413214	0.35012	0.527867	0.138071	0.552564	0.306129	0.437509	0.444033	0.442365	0.73116	0.406689		0.134526	0.378457	0.236922	0.3254	0.319451	0.289166	0.630254	0.426359	0.513478	0.763338	0.181356	0.30855	0.117508	0.408874	0.389827
5.2437	1.25091	0.576756	0.362716	0.52698	0.677755	0.804687	0.487249	1.01661	0.425122	0.535776	0.609811	0.414065	0.55802	0.633233	0.880372		0.229828	0.146797	0.359814	0.531984	0.423032	0.319232	0.481003	0.143252	0.500289	0.2771	0.41552	0.432734	0.424805	0.713435	0.40428		0.131883	0.376382	0.236847	0.291341	0.326236	0.313593	0.648405	0.402041	0.507294	0.744472	0.180644	0.30732	0.115263	0.4049	0.374853
5.2817	1.1651	0.52491	0.296617	0.453967	0.621414	0.695847	0.461592	0.915869	0.397244	0.539609	0.578027	0.359378	0.525364	0.59542	0.749993		0.229361	0.147504	0.368735	0.522172	0.430958	0.285248	0.438971	0.147918	0.465636	0.250496	0.39048	0.425205	0.41128	0.689565	0.414078		0.137669	0.367889	0.233669	0.2661	0.326622	0.33745	0.658941	0.387787	0.502485	0.727412	0.17959	0.300426	0.116463	0.394791	0.358692
5.3197	1.04627	0.492878	0.249883	0.384511	0.573052	0.595028	0.430311	0.823066	0.38273	0.528597	0.553406	0.318058	0.503388	0.549674	0.616962		0.222159	0.14717	0.377641	0.508098	0.431963	0.250646	0.403034	0.151055	0.447858	0.228453	0.364208	0.424742	0.399126	0.656157	0.427719		0.152757	0.351959	0.226205	0.252176	0.321232	0.351898	0.652876	0.37726	0.497415	0.705771	0.181612	0.288773	0.122001	0.376115	0.346342
5.3576	0.909292	0.469272	0.217032	0.32146	0.522548	0.508637	0.394706	0.744286	0.377332	0.512153	0.542681	0.288421	0.491607	0.499407	0.49195		0.207498	0.150126	0.383242	0.493692	0.423683	0.2187	0.371265	0.157602	0.433871	0.213587	0.337488	0.429137	0.386902	0.619267	0.435951		0.174753	0.332678	0.216978	0.246293	0.310758	0.353822	0.63183	0.36226	0.494335	0.677871	0.188056	0.275735	0.13261	0.356351	0.339056
5.3956	0.777524	0.441362	0.192611	0.270811	0.464469	0.440385	0.36071	0.67526	0.374288	0.501262	0.541528	0.267566	0.485391	0.450779	0.387036		0.190904	0.159333	0.386006	0.482038	0.409396	0.191194	0.341843	0.173199	0.411077	0.206479	0.310465	0.432576	0.374654	0.586934	0.436238		0.201849	0.313821	0.20773	0.242625	0.297135	0.34766	0.606199	0.338421	0.498355	0.645004	0.196049	0.263229	0.147371	0.344946	0.336658
5.4336	0.665234	0.405941	0.170974	0.233274	0.405006	0.387865	0.334102	0.608359	0.370361	0.499824	0.537454	0.252653	0.479604	0.405642	0.310631		0.180162	0.17358	0.386064	0.472254	0.394841	0.167754	0.315366	0.195682	0.377178	0.204888	0.283209	0.429983	0.364033	0.566344	0.435104		0.230762	0.298915	0.199403	0.238444	0.283599	0.340153	0.58645	0.307876	0.510849	0.613267	0.200733	0.250419	0.163394	0.345598	0.338552
5.4716	0.57157	0.369068	0.150165	0.206137	0.355868	0.345385	0.317128	0.542679	0.364436	0.503385	0.519579	0.241147	0.47054	0.360567	0.263871		0.177458	0.189274	0.38198	0.45994	0.382704	0.14694	0.293747	0.215342	0.339892	0.204233	0.256605	0.419401	0.357327	0.554149	0.433677		0.261058	0.2883	0.19083	0.232564	0.27287	0.33649	0.576417	0.276394	0.526379	0.591277	0.199344	0.235865	0.176738	0.354179	0.34286
5.5096	0.488466	0.337788	0.132844	0.187632	0.324832	0.30924	0.306106	0.480236	0.358474	0.50116	0.489562	0.23108	0.458558	0.314167	0.238981		0.176915	0.203473	0.372712	0.441023	0.36988	0.12799	0.277669	0.224183	0.310696	0.201223	0.232557	0.402685	0.356247	0.544227	0.428674		0.290588	0.278722	0.179021	0.22668	0.266197	0.337595	0.572992	0.247773	0.536602	0.583321	0.193936	0.219707	0.183901	0.363966	0.345676
5.5476	0.412231	0.313836	0.121815	0.176521	0.310394	0.279007	0.293548	0.42621	0.351885	0.482238	0.459967	0.219718	0.446411	0.268982	0.222907		0.172388	0.217157	0.359002	0.415397	0.351945	0.111723	0.265302	0.224267	0.296638	0.195684	0.213512	0.384183	0.360596	0.528623	0.413957		0.317894	0.26906	0.16502	0.222335	0.263576	0.340193	0.569847	0.220503	0.536978	0.583729	0.18841	0.204098	0.184522	0.372685	0.342682
5.5856	0.346234	0.295267	0.118451	0.171152	0.304434	0.255505	0.276322	0.382937	0.344682	0.444769	0.441143	0.204992	0.436316	0.231393	0.204579		0.163396	0.233455	0.342947	0.386785	0.327264	0.0995608	0.253064	0.22501	0.295683	0.189774	0.201206	0.368212	0.367617	0.504212	0.387972		0.339316	0.258305	0.153871	0.219715	0.26534	0.337825	0.561766	0.193397	0.529483	0.5783	0.184232	0.191773	0.180636	0.380436	0.334085
5.6236	0.294897	0.28116	0.120666	0.164869	0.29826	0.237361	0.251447	0.349343	0.336032	0.397626	0.430289	0.188381	0.428589	0.204075	0.180773		0.155261	0.250516	0.325229	0.359083	0.298307	0.0924295	0.237909	0.233195	0.299397	0.185449	0.195044	0.356951	0.373087	0.475832	0.354103		0.355104	0.247236	0.150304	0.219641	0.270745	0.325892	0.543931	0.169735	0.518435	0.556572	0.179275	0.184069	0.174822	0.38781	0.325579
5.6616	0.257946	0.272266	0.125345	0.153873	0.286949	0.221292	0.224311	0.324391	0.325934	0.353882	0.415741	0.174682	0.421399	0.184936	0.155702		0.151893	0.261241	0.306395	0.333175	0.269052	0.0892392	0.218777	0.248446	0.300159	0.182665	0.19179	0.348492	0.373482	0.450518	0.317587		0.365047	0.2369	0.156784	0.220619	0.277108	0.306402	0.512777	0.156028	0.506141	0.522176	0.172298	0.180614	0.167745	0.39146	0.32262
5.6996	0.23019	0.266812	0.130747	0.138256	0.270208	0.205444	0.19778	0.30433	0.314769	0.321262	0.391401	0.167498	0.411881	0.169681	0.135775		0.151966	0.258219	0.288329	0.306968	0.242219	0.0870825	0.197029	0.26686	0.297271	0.179729	0.186896	0.338267	0.368603	0.434529	0.283618		0.369528	0.225579	0.169276	0.220676	0.279636	0.288238	0.468379	0.153938	0.492471	0.488091	0.164564	0.179288	0.157922	0.386697	0.326597
5.7376	0.205702	0.25962	0.133895	0.122927	0.250161	0.190659	0.177129	0.285607	0.303464	0.297288	0.361764	0.166716	0.39929	0.156246	0.125311		0.151409	0.241208	0.274673	0.278692	0.218806	0.0834804	0.176145	0.284608	0.295557	0.175445	0.178291	0.32297	0.362443	0.425063	0.256181		0.368935	0.212067	0.180329	0.218309	0.276458	0.279232	0.417047	0.156739	0.477547	0.464084	0.15913	0.177144	0.144256	0.373764	0.332668
5.7756	0.181825	0.246242	0.132373	0.113975	0.229632	0.178775	0.163537	0.265163	0.293624	0.277367	0.335591	0.167976	0.384529	0.14468	0.125114		0.149761	0.218586	0.268264	0.249555	0.199025	0.0787127	0.159442	0.298671	0.299591	0.170182	0.167542	0.303783	0.361245	0.413348	0.238426		0.363012	0.195316	0.184771	0.213425	0.269741	0.279872	0.367648	0.154544	0.464656	0.44948	0.156621	0.171691	0.128984	0.358138	0.335382
5.8136	0.159592	0.227777	0.125099	0.111656	0.210293	0.169721	0.157408	0.242869	0.285098	0.262296	0.317982	0.166497	0.369174	0.134205	0.132595		0.148566	0.203096	0.268918	0.223719	0.182748	0.0757952	0.14821	0.306366	0.308309	0.164848	0.158597	0.285803	0.368991	0.3909	0.230698		0.354612	0.177098	0.182851	0.208118	0.262917	0.285088	0.325097	0.143368	0.457687	0.435843	0.155577	0.163047	0.117258	0.348199	0.330685
5.8516	0.141598	0.209233	0.113837	0.112343	0.192366	0.161737	0.155428	0.221995	0.276966	0.256782	0.307935	0.1598	0.355144	0.123305	0.142419		0.146775	0.200125	0.273115	0.206098	0.170185	0.0782392	0.140432	0.306531	0.316883	0.159894	0.154174	0.274179	0.383766	0.357801	0.230516		0.345177	0.160445	0.178041	0.207108	0.25477	0.290899	0.287876	0.127731	0.455356	0.415849	0.154641	0.154126	0.113108	0.350113	0.317801
5.8896	0.129241	0.194402	0.103241	0.111541	0.176188	0.153344	0.153946	0.205405	0.266949	0.260236	0.302146	0.149047	0.342601	0.111612	0.148251		0.14086	0.206879	0.277065	0.199191	0.161355	0.0856632	0.132956	0.299485	0.320427	0.155074	0.153932	0.270685	0.397392	0.323204	0.234946		0.336109	0.146879	0.174738	0.21048	0.242271	0.296061	0.253087	0.114123	0.450394	0.38798	0.153787	0.148772	0.11628	0.363269	0.299935
5.9276	0.121927	0.182841	0.0965532	0.107851	0.162655	0.145603	0.149774	0.193327	0.253436	0.263363	0.297315	0.138394	0.330734	0.101225	0.14603		0.130321	0.21356	0.278933	0.201623	0.155131	0.0939031	0.124581	0.28601	0.3194	0.150099	0.155655	0.273302	0.400109	0.298977	0.240231		0.325588	0.13725	0.174417	0.215491	0.226997	0.299585	0.221674	0.105039	0.436685	0.35519	0.153307	0.148542	0.122362	0.380467	0.283911
5.9656	0.117004	0.172628	0.0943114	0.103528	0.153393	0.140473	0.142131	0.183022	0.23805	0.257584	0.289412	0.132051	0.319044	0.0946165	0.135964		0.121758	0.214529	0.278457	0.209098	0.149615	0.0984234	0.116124	0.268102	0.318008	0.145028	0.156815	0.278548	0.387165	0.290201	0.243243		0.312027	0.13045	0.175397	0.216625	0.217454	0.298737	0.197332	0.0992722	0.415144	0.322813	0.153038	0.151208	0.126096	0.390768	0.274654
6.0036	0.111959	0.162892	0.0955993	0.0999195	0.149206	0.139274	0.133661	0.172324	0.223303	0.242788	0.276019	0.130013	0.307253	0.0916482	0.12245		0.123022	0.212188	0.274443	0.217297	0.142937	0.0974797	0.108493	0.250075	0.321145	0.139793	0.155977	0.283674	0.362434	0.290401	0.240511		0.295432	0.126133	0.177243	0.209877	0.222219	0.290537	0.181481	0.096112	0.392401	0.297122	0.153021	0.152542	0.124742	0.384892	0.275648
6.0416	0.105526	0.153904	0.0990714	0.0974976	0.149012	0.140973	0.125803	0.160031	0.212321	0.2276	0.25898	0.127459	0.293794	0.0904372	0.110449		0.135504	0.210286	0.26484	0.224429	0.134878	0.0926103	0.101063	0.23727	0.330727	0.134066	0.153054	0.287073	0.336052	0.288234	0.230116		0.27566	0.1228	0.179553	0.198329	0.240278	0.275954	0.171181	0.0969595	0.372623	0.282752	0.153129	0.149571	0.118663	0.362995	0.282833
6.0796	0.09798	0.146503	0.105058	0.0968199	0.150291	0.143708	0.118789	0.148419	0.204266	0.221077	0.243104	0.119873	0.275803	0.0895712	0.103142		0.152787	0.210803	0.249925	0.232235	0.126679	0.0861663	0.0923416	0.231755	0.34572	0.127823	0.148735	0.288148	0.317859	0.277366	0.21473		0.254059	0.119287	0.181612	0.18815	0.261708	0.258993	0.161955	0.102331	0.353949	0.27827	0.152634	0.14332	0.110325	0.333315	0.293112
6.1176	0.0902901	0.14217	0.112777	0.0977718	0.150339	0.145779	0.110458	0.139446	0.196916	0.224797	0.231623	0.109373	0.25095	0.089163	0.101003		0.167687	0.21021	0.233138	0.243367	0.119214	0.0797134	0.0823911	0.231077	0.361978	0.122061	0.14434	0.28699	0.311498	0.263163	0.201041		0.231027	0.113609	0.183065	0.182889	0.276051	0.243299	0.151269	0.110466	0.334127	0.277207	0.150148	0.137878	0.102648	0.304841	0.300743
6.1556	0.0833988	0.141736	0.120211	0.100245	0.14738	0.146198	0.10037	0.135352	0.189374	0.233444	0.224501	0.102336	0.220554	0.0893953	0.102699		0.176522	0.205084	0.218847	0.258645	0.112248	0.0742083	0.0730674	0.230298	0.372553	0.118367	0.140599	0.284448	0.313733	0.256129	0.195463		0.20889	0.106588	0.181753	0.181587	0.280526	0.232223	0.139168	0.117723	0.315432	0.273114	0.144738	0.137127	0.0976172	0.284715	0.304001
6.1936	0.0781363	0.143502	0.123812	0.100535	0.141319	0.14455	0.0902482	0.135237	0.182856	0.239772	0.219845	0.103005	0.190654	0.0889829	0.105911		0.178671	0.194894	0.207713	0.27618	0.105153	0.0709821	0.0675643	0.227669	0.370979	0.117333	0.137366	0.281572	0.317735	0.261103	0.198592		0.189703	0.0981505	0.17806	0.179837	0.277514	0.229032	0.127777	0.12129	0.302489	0.264785	0.138311	0.142441	0.0951849	0.275244	0.302509
6.2316	0.0757261	0.144733	0.120321	0.096134	0.134036	0.141075	0.0843637	0.135547	0.180002	0.239304	0.215814	0.108772	0.168018	0.0861101	0.108626		0.176669	0.183887	0.197105	0.292069	0.0987526	0.0714371	0.0677663	0.223979	0.35617	0.118152	0.133678	0.278403	0.317745	0.271485	0.204369		0.174366	0.0907766	0.174884	0.173403	0.269764	0.235175	0.119638	0.119669	0.295615	0.256342	0.134537	0.151431	0.0940261	0.277409	0.299084
6.2696	0.0766601	0.144922	0.111075	0.0889107	0.127767	0.13631	0.0840242	0.132586	0.181256	0.23176	0.210391	0.112554	0.154089	0.0811562	0.110238		0.173852	0.175756	0.185208	0.303435	0.0948007	0.0759704	0.0736124	0.220759	0.334109	0.118952	0.12912	0.273067	0.310932	0.276425	0.204354		0.161221	0.085723	0.174766	0.162486	0.260164	0.247781	0.116165	0.113247	0.288916	0.250534	0.135958	0.160302	0.0929409	0.286416	0.298405
6.3076	0.0804277	0.145612	0.100221	0.0842112	0.123879	0.13053	0.0883589	0.125534	0.18485	0.220502	0.200641	0.109447	0.144709	0.0762305	0.11112		0.174163	0.173205	0.17337	0.308925	0.0945278	0.0840199	0.0828488	0.219102	0.311953	0.11808	0.124003	0.263167	0.29839	0.270851	0.196991		0.147338	0.0828289	0.179115	0.1511	0.254063	0.259938	0.116137	0.10506	0.276997	0.244744	0.142322	0.166542	0.0920907	0.292953	0.30259
6.3456	0.0851898	0.146253	0.0930633	0.0854242	0.122251	0.123202	0.0925196	0.117543	0.18921	0.209102	0.185223	0.100629	0.134722	0.072757	0.112271		0.177937	0.17583	0.164814	0.309191	0.0973244	0.0944708	0.0917601	0.218829	0.292039	0.115348	0.119863	0.248535	0.284305	0.259109	0.187168		0.13194	0.0806103	0.185847	0.143307	0.2562	0.266095	0.11713	0.0990206	0.260711	0.234236	0.151311	0.171088	0.0926811	0.290076	0.310497
6.3836	0.0886798	0.143181	0.0926049	0.0909966	0.122069	0.114028	0.0938028	0.112767	0.192692	0.199857	0.167954	0.0918475	0.122581	0.0700966	0.11404		0.17957	0.180659	0.161223	0.306568	0.101629	0.105722	0.0963106	0.219981	0.273693	0.111661	0.118606	0.233025	0.274382	0.248062	0.182735		0.116344	0.0779746	0.191713	0.141641	0.266329	0.264721	0.117307	0.0970598	0.24641	0.218432	0.159512	0.176703	0.094888	0.278436	0.316663
6.4216	0.0899252	0.134527	0.0965787	0.0970536	0.122655	0.104113	0.0923533	0.111183	0.195283	0.1929	0.156616	0.089009	0.109553	0.0669495	0.116005		0.173829	0.183985	0.161278	0.304611	0.106027	0.115557	0.0937107	0.221953	0.258707	0.108023	0.121458	0.222074	0.272325	0.23966	0.186218		0.103357	0.0743718	0.192035	0.14629	0.276669	0.258227	0.116761	0.0981106	0.23897	0.202902	0.163656	0.184453	0.096512	0.263501	0.31728
6.4596	0.0889121	0.124009	0.103056	0.10077	0.123767	0.0962543	0.0911451	0.110271	0.195699	0.186447	0.156734	0.0931004	0.0971608	0.0636499	0.117946		0.160997	0.182016	0.161863	0.306879	0.109746	0.12151	0.0842763	0.223058	0.251202	0.105289	0.128637	0.218241	0.277526	0.231666	0.193309		0.0944522	0.0710302	0.18646	0.154994	0.276565	0.248613	0.11587	0.100988	0.237574	0.19588	0.162399	0.191636	0.0944577	0.249375	0.311716
6.4976	0.0873259	0.117218	0.109739	0.101318	0.125	0.0934942	0.092833	0.106478	0.194107	0.177384	0.164565	0.0993993	0.0860469	0.0618362	0.119745		0.146863	0.173395	0.160551	0.315082	0.11206	0.122074	0.0716522	0.219578	0.250991	0.103938	0.137756	0.218069	0.285496	0.221907	0.199054		0.0902852	0.0686502	0.178364	0.165312	0.262731	0.237749	0.115118	0.105353	0.237855	0.201511	0.157286	0.193349	0.087789	0.237073	0.303886
6.5356	0.0865671	0.115385	0.115977	0.099257	0.125932	0.0967498	0.0966996	0.100441	0.191342	0.164765	0.170361	0.1011	0.0775377	0.0625194	0.121227		0.137743	0.160905	0.157192	0.327876	0.111918	0.118159	0.0605498	0.208936	0.251623	0.104036	0.145216	0.215523	0.291742	0.213365	0.199933		0.088734	0.0673608	0.173089	0.175458	0.242867	0.229854	0.115096	0.110162	0.236163	0.217244	0.151433	0.187518	0.0791354	0.229668	0.2961
6.5736	0.0866572	0.115525	0.119916	0.0981031	0.126349	0.104763	0.0990137	0.0956859	0.19112	0.151279	0.167338	0.0962495	0.0739254	0.0647578	0.121642		0.133915	0.15137	0.155222	0.340531	0.109563	0.112754	0.0545161	0.193346	0.246336	0.105014	0.147909	0.207153	0.29432	0.208669	0.198448		0.0880832	0.0665182	0.175657	0.182026	0.22936	0.230351	0.116561	0.112082	0.232821	0.235409	0.147336	0.176771	0.0730261	0.229016	0.287979
6.6116	0.0862091	0.116089	0.119773	0.101133	0.12636	0.114553	0.0975594	0.0961917	0.195005	0.13993	0.157285	0.0883671	0.0757309	0.0671358	0.120457		0.132889	0.149743	0.15946	0.347321	0.10685	0.108887	0.054088	0.179654	0.235702	0.105684	0.145843	0.195343	0.293433	0.207674	0.196151		0.08611	0.0663416	0.185955	0.183458	0.228948	0.241762	0.119541	0.108071	0.229489	0.247376	0.145314	0.167114	0.0722584	0.23319	0.276781
6.6496	0.0843239	0.11931	0.117176	0.107957	0.126639	0.123145	0.093433	0.102012	0.201365	0.131453	0.148668	0.0829273	0.0797975	0.0689976	0.11809		0.132766	0.155377	0.172523	0.344548	0.107133	0.107958	0.0571485	0.172499	0.225759	0.104804	0.141427	0.185166	0.289731	0.207713	0.194021		0.083066	0.0672674	0.199711	0.179773	0.236926	0.257979	0.123064	0.0988426	0.226533	0.248899	0.14418	0.163432	0.0760722	0.235193	0.262755
6.6876	0.0826194	0.126858	0.11731	0.113655	0.127251	0.128619	0.0904186	0.110313	0.205838	0.125246	0.146943	0.0821102	0.0811411	0.0710828	0.116668		0.133386	0.164521	0.191482	0.333533	0.112324	0.109369	0.0608392	0.169885	0.220368	0.102065	0.136671	0.179886	0.283277	0.205315	0.19265		0.080868	0.0696295	0.210205	0.172994	0.242425	0.268497	0.125852	0.0887505	0.223759	0.243359	0.14299	0.16679	0.0810302	0.230603	0.249388
6.7256	0.0835954	0.135606	0.125722	0.112222	0.126854	0.13072	0.0911595	0.115019	0.204372	0.122602	0.15041	0.0847294	0.0773941	0.0741288	0.11777		0.133584	0.173436	0.208903	0.320829	0.12114	0.11163	0.0632158	0.165339	0.216675	0.0986921	0.131564	0.178086	0.275375	0.199754	0.193053		0.0810653	0.0718076	0.213847	0.166403	0.238708	0.264707	0.126573	0.0816928	0.221712	0.23847	0.140792	0.17434	0.0838825	0.221267	0.241364
6.7636	0.0876331	0.140021	0.140954	0.101926	0.123633	0.129687	0.0940756	0.113099	0.198307	0.124818	0.152545	0.0892599	0.071034	0.0781247	0.121919		0.13204	0.180603	0.217859	0.313447	0.128904	0.114178	0.0636522	0.155299	0.209006	0.0963113	0.125027	0.176239	0.268038	0.192138	0.196263		0.0835856	0.0723684	0.210199	0.162557	0.228446	0.248045	0.124075	0.0786729	0.222058	0.24	0.137553	0.181853	0.083923	0.210923	0.237482
6.8016	0.0918695	0.136968	0.153732	0.0888606	0.116432	0.125672	0.096811	0.10514	0.190489	0.129417	0.148287	0.0936598	0.0660753	0.08177	0.127678		0.128831	0.185403	0.216621	0.314164	0.131142	0.117711	0.0622034	0.142436	0.196893	0.0955244	0.117645	0.172148	0.2629	0.185489	0.20096		0.0864014	0.0704619	0.203423	0.16159	0.218872	0.228427	0.118173	0.0778124	0.22588	0.246912	0.134005	0.186005	0.0822399	0.201756	0.23538
6.8396	0.0929451	0.128521	0.154049	0.0798971	0.10664	0.118325	0.0968447	0.0952392	0.185378	0.130878	0.13687	0.0967993	0.0645138	0.0839088	0.132063		0.125887	0.187517	0.211073	0.318028	0.126616	0.123168	0.0588598	0.131663	0.1867	0.0958172	0.111201	0.165988	0.259907	0.182886	0.206521		0.0873539	0.0672082	0.198823	0.163342	0.215485	0.216669	0.111821	0.0765251	0.232192	0.25322	0.131533	0.186074	0.0799986	0.192883	0.230118
6.8775	0.091165	0.119686	0.139693	0.0775137	0.0968234	0.108066	0.0958845	0.0878166	0.186124	0.126058	0.122253	0.096591	0.0650121	0.0843919	0.131889		0.124898	0.18861	0.210738	0.316123	0.117984	0.13008	0.0540983	0.125472	0.184315	0.0965361	0.106788	0.159614	0.258593	0.185478	0.214573		0.0859024	0.0654138	0.198361	0.167381	0.219412	0.216823	0.109277	0.0736069	0.238972	0.253634	0.131149	0.183674	0.0779828	0.185685	0.222696
6.9155	0.0905437	0.114192	0.118664	0.0782607	0.0896386	0.0971718	0.0948962	0.0831596	0.194598	0.116609	0.109789	0.0940069	0.0646657	0.0843802	0.126296		0.123055	0.194549	0.221816	0.302695	0.109603	0.135779	0.0491911	0.122804	0.187727	0.0976625	0.103331	0.154655	0.259839	0.19011	0.227744		0.0825237	0.0659862	0.201133	0.171615	0.230601	0.224392	0.112487	0.0699113	0.244308	0.246882	0.132522	0.181129	0.0767966	0.180362	0.215281
6.9535	0.0945162	0.112319	0.101576	0.0768889	0.085038	0.0889925	0.0948722	0.0807707	0.207186	0.106046	0.10264	0.0930323	0.0620871	0.0854036	0.117892		0.117308	0.209794	0.242252	0.280082	0.103702	0.137046	0.0455959	0.121711	0.186259	0.0998694	0.0993381	0.152375	0.264424	0.191764	0.246454		0.0778186	0.0697478	0.202091	0.17393	0.248174	0.230933	0.118225	0.0687223	0.246676	0.235434	0.134733	0.179792	0.0769753	0.177646	0.210504
6.9915	0.102627	0.111676	0.096	0.0723563	0.0808552	0.0854867	0.0954309	0.0789975	0.217841	0.0960055	0.0998267	0.0968501	0.0581998	0.0863417	0.111252		0.10706	0.232577	0.26285	0.257726	0.100337	0.132859	0.0442838	0.121347	0.171537	0.102913	0.0952969	0.153427	0.270984	0.188135	0.266152		0.0736371	0.0751862	0.197817	0.173569	0.268984	0.231507	0.120399	0.0741876	0.2448	0.222638	0.136926	0.179608	0.0786069	0.176289	0.208787
7.0295	0.110635	0.109625	0.100506	0.066463	0.0754615	0.0856462	0.0949155	0.0796016	0.22029	0.088198	0.0986783	0.104919	0.0554205	0.0846716	0.108375		0.0959835	0.255014	0.273932	0.245836	0.0986344	0.125869	0.0448302	0.12186	0.146566	0.105323	0.093246	0.157434	0.275646	0.180613	0.2824		0.0710405	0.0811883	0.187045	0.17223	0.285179	0.227077	0.115632	0.0873505	0.237768	0.211707	0.138653	0.180194	0.0804179	0.178115	0.207503
7.0675	0.114275	0.104925	0.108282	0.0615826	0.0698485	0.0864634	0.0932859	0.083337	0.212894	0.0852661	0.0976873	0.112785	0.0551243	0.0787576	0.107776		0.0883622	0.27117	0.271573	0.248388	0.0988701	0.120564	0.0462412	0.122942	0.124355	0.105295	0.0945148	0.162488	0.275453	0.172858	0.292722		0.0721168	0.0856309	0.170557	0.173084	0.288866	0.220596	0.106603	0.103437	0.225768	0.204434	0.138058	0.182448	0.0810062	0.18372	0.203553
7.1055	0.112446	0.0985938	0.112729	0.0588638	0.0674203	0.0862111	0.0894049	0.0899231	0.200568	0.0888035	0.0975299	0.117939	0.0568727	0.0701337	0.106335		0.0855615	0.280167	0.26034	0.260543	0.10205	0.120275	0.0474419	0.123985	0.116063	0.102532	0.0977265	0.165432	0.270988	0.166421	0.296937		0.0761691	0.0873588	0.151992	0.177234	0.277464	0.213422	0.0999629	0.114544	0.211115	0.199887	0.134304	0.18703	0.0802316	0.192168	0.197702
7.1435	0.107499	0.0936639	0.111578	0.0587084	0.0710409	0.0851376	0.0839259	0.095888	0.189643	0.0952069	0.0993326	0.121539	0.0586459	0.0621366	0.104004		0.0860144	0.284198	0.249642	0.271828	0.108072	0.124775	0.0481979	0.124698	0.121304	0.0985072	0.100311	0.163581	0.265258	0.161178	0.296056		0.0809629	0.086079	0.134536	0.184463	0.255931	0.205421	0.100562	0.115763	0.197969	0.194959	0.12852	0.193098	0.0793148	0.200006	0.192165
7.1815	0.103001	0.0930791	0.108049	0.0607283	0.080214	0.0844723	0.0790002	0.0986742	0.185794	0.0986378	0.103026	0.125578	0.0594885	0.056881	0.102964		0.0866041	0.284324	0.246705	0.27319	0.115265	0.131351	0.0484701	0.125691	0.129783	0.0958852	0.101333	0.157045	0.25998	0.157915	0.290869		0.0828859	0.082512	0.122981	0.190893	0.234627	0.198702	0.108574	0.109324	0.191996	0.186729	0.124612	0.197702	0.0791677	0.203379	0.19263
7.2195	0.101463	0.0977148	0.107977	0.0649798	0.0911794	0.085161	0.0766683	0.0965209	0.190938	0.0966385	0.108102	0.129294	0.0601572	0.0537882	0.104911		0.0847388	0.281748	0.252746	0.26226	0.121292	0.13643	0.0485594	0.128336	0.132054	0.0966406	0.102548	0.14958	0.254058	0.157444	0.287018		0.0797876	0.0784158	0.119926	0.193199	0.222077	0.196707	0.120016	0.102262	0.196104	0.175508	0.125599	0.198025	0.0792055	0.201379	0.199636
7.2575	0.102445	0.105605	0.112531	0.071012	0.0993931	0.0869348	0.0786738	0.0917939	0.199362	0.0918241	0.11455	0.130283	0.0614452	0.0525065	0.107979		0.0783381	0.280423	0.262418	0.243391	0.124283	0.137808	0.0489959	0.132822	0.12739	0.100825	0.106256	0.146557	0.246946	0.160432	0.28813		0.0725072	0.0742997	0.124113	0.191859	0.220713	0.200654	0.130159	0.100836	0.207427	0.164133	0.130689	0.194029	0.0780509	0.195027	0.209736
7.2955	0.10398	0.113805	0.117789	0.0776044	0.102072	0.0895843	0.0831191	0.0876551	0.203144	0.0879575	0.12175	0.128503	0.0623792	0.0540528	0.109119		0.0685533	0.285886	0.26998	0.222893	0.12374	0.135459	0.050367	0.137762	0.121907	0.106034	0.1129	0.151917	0.241001	0.1649	0.294598		0.0639512	0.071312	0.131887	0.187546	0.226089	0.206018	0.136656	0.106673	0.218474	0.155179	0.136269	0.188054	0.0750687	0.188414	0.216238
7.3335	0.103993	0.118802	0.119576	0.0840015	0.099079	0.0926481	0.0874627	0.0862867	0.195851	0.0859905	0.127794	0.128279	0.061351	0.0597868	0.107809		0.0602461	0.297097	0.274074	0.204745	0.119808	0.131671	0.0528151	0.141031	0.119838	0.108868	0.12026	0.165733	0.240075	0.167973	0.302825		0.0575986	0.0684962	0.138496	0.183087	0.232443	0.206656	0.139883	0.116385	0.222788	0.148674	0.14008	0.182964	0.0713835	0.185701	0.214397
7.3715	0.102172	0.117955	0.117845	0.0889774	0.092321	0.0948055	0.0896544	0.0875802	0.182662	0.0852867	0.131261	0.134002	0.0583435	0.0686994	0.106192		0.0572247	0.304871	0.276617	0.190446	0.114111	0.129567	0.0562412	0.141556	0.118606	0.107232	0.125232	0.18429	0.245517	0.168565	0.308549		0.0544316	0.0660165	0.140804	0.179701	0.237071	0.200531	0.141425	0.123655	0.21997	0.142293	0.143443	0.179502	0.0689058	0.188658	0.205078
7.4095	0.099545	0.110362	0.117148	0.0919739	0.084684	0.0941973	0.0900922	0.0886805	0.173549	0.0858441	0.132349	0.144872	0.0564267	0.0773755	0.105854		0.0598089	0.302032	0.278742	0.181444	0.109261	0.131044	0.0601684	0.138819	0.113362	0.101735	0.126157	0.202258	0.254218	0.166406	0.310929		0.0537333	0.0634419	0.138922	0.177245	0.240224	0.190403	0.141629	0.123531	0.215733	0.133262	0.148355	0.176933	0.0690502	0.194749	0.192225
7.4475	0.097846	0.0991725	0.120365	0.0936633	0.0789439	0.0896599	0.0913733	0.0876496	0.175082	0.0883259	0.131239	0.15387	0.0594321	0.0819136	0.106171		0.0641258	0.291241	0.278242	0.18017	0.10765	0.134932	0.0645024	0.132002	0.103311	0.095356	0.123545	0.214967	0.26091	0.163227	0.309621		0.0541553	0.0617959	0.132851	0.174477	0.242779	0.181227	0.139348	0.116234	0.215675	0.121735	0.154491	0.173863	0.0722461	0.197364	0.180641
7.4855	0.0979594	0.0903925	0.12513	0.0956371	0.0772449	0.082084	0.0942674	0.0843136	0.184855	0.0917808	0.128004	0.153902	0.0682004	0.0807205	0.105442		0.0662832	0.28274	0.272576	0.18719	0.110422	0.138157	0.068789	0.12169	0.093145	0.0905251	0.119821	0.220142	0.261634	0.159851	0.302992		0.0550859	0.062378	0.123393	0.170065	0.242455	0.175246	0.133926	0.107576	0.221559	0.112449	0.159397	0.169447	0.0779347	0.191276	0.172155
7.5235	0.0989848	0.088552	0.126321	0.0977773	0.0802724	0.0740306	0.098503	0.0799858	0.197205	0.0940385	0.123199	0.142647	0.07946	0.0749467	0.103016		0.0654406	0.28279	0.262631	0.198116	0.116682	0.137914	0.0720103	0.111375	0.0873711	0.0875608	0.117881	0.217834	0.255832	0.15701	0.291477		0.056455	0.064532	0.1127	0.163301	0.237415	0.172669	0.127114	0.104135	0.230794	0.111571	0.161228	0.163247	0.0844701	0.176126	0.16823
7.5615	0.0989601	0.0924708	0.121477	0.0972893	0.0865912	0.0678678	0.101473	0.0767247	0.208885	0.0940364	0.118343	0.124866	0.0881527	0.0681062	0.0999972		0.0630598	0.287091	0.252122	0.205306	0.12408	0.134186	0.073099	0.106294	0.0863189	0.0847698	0.119382	0.21104	0.245506	0.154566	0.278014		0.0568089	0.0679038	0.104502	0.155421	0.229323	0.17231	0.122283	0.107924	0.237857	0.121447	0.160329	0.155876	0.0893856	0.157925	0.168735
7.5995	0.0958756	0.0974838	0.113346	0.0915444	0.0929973	0.0651413	0.101222	0.0760202	0.21746	0.0937595	0.11511	0.109102	0.090163	0.0635613	0.0980577		0.0605732	0.289047	0.242769	0.203529	0.129907	0.128925	0.072	0.108904	0.0875581	0.0801725	0.123403	0.203863	0.234378	0.153282	0.26762		0.0544845	0.0693258	0.101887	0.14925	0.222821	0.171773	0.121378	0.114153	0.236338	0.137355	0.157315	0.150539	0.090178	0.144071	0.171578
7.6375	0.0891657	0.100326	0.108029	0.0816834	0.0959869	0.0659887	0.097389	0.0783831	0.219234	0.0961265	0.114873	0.102205	0.0853747	0.0623201	0.0978543		0.0586598	0.287903	0.233933	0.19424	0.132253	0.123896	0.0704976	0.11581	0.089088	0.073954	0.127032	0.198887	0.225932	0.153521	0.261832		0.0492	0.0671065	0.103421	0.147638	0.22174	0.169357	0.124039	0.115431	0.222309	0.150214	0.152465	0.15194	0.0858797	0.139912	0.172443
7.6755	0.0805707	0.101208	0.110083	0.0737934	0.0944055	0.0691729	0.0913609	0.0838043	0.211541	0.101182	0.116636	0.106168	0.0764546	0.0623627	0.0992446		0.0573381	0.28741	0.226257	0.183952	0.131139	0.119345	0.0711491	0.120136	0.0895546	0.0683113	0.1278	0.195881	0.221881	0.154179	0.258041		0.0429381	0.0616715	0.10548	0.150131	0.226981	0.166119	0.129186	0.108561	0.198933	0.153549	0.147071	0.1625	0.0776433	0.142456	0.168213
7.7135	0.0727996	0.101718	0.118999	0.0728663	0.0902585	0.0725419	0.0848338	0.0890331	0.198407	0.10497	0.119189	0.116701	0.0674485	0.0602466	0.102111		0.0571045	0.291055	0.223286	0.178477	0.128676	0.114406	0.0748103	0.11787	0.0870653	0.0664536	0.125797	0.192341	0.220841	0.153999	0.252361		0.0386309	0.0550997	0.103402	0.154525	0.238097	0.166292	0.136289	0.097433	0.176065	0.148029	0.145726	0.178682	0.0681395	0.147305	0.161153
7.7515	0.0685564	0.102016	0.131078	0.078902	0.0870998	0.0740903	0.0799397	0.0912997	0.188502	0.103449	0.120081	0.127938	0.0614665	0.0545106	0.106495		0.0594021	0.296469	0.228258	0.178724	0.127427	0.109023	0.0795375	0.111627	0.0808818	0.0697821	0.123428	0.18674	0.219863	0.15214	0.244508		0.0378495	0.0508117	0.0955251	0.157981	0.253649	0.172809	0.143773	0.0902137	0.162685	0.140035	0.153293	0.192514	0.060145	0.150488	0.156166
7.7895	0.068931	0.101246	0.139766	0.087453	0.0873458	0.073333	0.0757817	0.0884358	0.188644	0.0967038	0.117212	0.13598	0.0596947	0.0477588	0.11229		0.0648206	0.302185	0.23819	0.18161	0.129166	0.104496	0.0820344	0.107514	0.0742529	0.076901	0.122526	0.179893	0.217858	0.150511	0.237164		0.0402137	0.0502323	0.0837945	0.159343	0.273259	0.184239	0.147966	0.0925168	0.159757	0.135768	0.169287	0.197999	0.0548729	0.153344	0.155693
7.8275	0.072968	0.0998625	0.140656	0.0939505	0.0901478	0.071911	0.0738546	0.0835796	0.196662	0.089286	0.110874	0.139746	0.0613001	0.0443492	0.118102		0.0727622	0.308216	0.245623	0.183641	0.13342	0.102508	0.0803168	0.109479	0.0724117	0.0844406	0.123168	0.173818	0.217397	0.147339	0.233241		0.044512	0.0533897	0.071244	0.159855	0.293057	0.194824	0.145941	0.102529	0.160262	0.137507	0.186733	0.1962	0.0521141	0.156517	0.158708
7.8655	0.0774992	0.100049	0.133309	0.0968392	0.0929286	0.0720546	0.0730697	0.0808731	0.203099	0.0861582	0.104619	0.141425	0.0643633	0.0465938	0.121134		0.080945	0.314044	0.24402	0.183032	0.138512	0.1033	0.0749993	0.116057	0.0774192	0.0895003	0.124007	0.169955	0.222225	0.147103	0.232946		0.0491436	0.0572949	0.061857	0.160761	0.307053	0.199639	0.138974	0.113148	0.156766	0.143469	0.197076	0.193738	0.050965	0.158353	0.162526
7.9035	0.0794758	0.10349	0.12089	0.0961471	0.0935643	0.0745769	0.0747577	0.0832057	0.200578	0.0880723	0.102418	0.142621	0.0665977	0.0527608	0.119241		0.0868096	0.320814	0.232781	0.179364	0.143065	0.105992	0.0684584	0.123252	0.0865271	0.0917285	0.12401	0.16817	0.233157	0.145787	0.234282		0.0532735	0.0613505	0.0573746	0.161779	0.309784	0.19808	0.13139	0.118974	0.148402	0.150997	0.197238	0.195971	0.0512577	0.156132	0.167373
7.9415	0.0776284	0.109946	0.110253	0.0911327	0.0918915	0.0781693	0.0766168	0.0881417	0.188775	0.0909142	0.104497	0.144861	0.0672169	0.0590349	0.113814		0.0896034	0.330683	0.217313	0.173144	0.146334	0.109631	0.0631842	0.127668	0.0942529	0.0926845	0.123678	0.167889	0.246564	0.147832	0.234242		0.0559711	0.0651024	0.0574041	0.161935	0.300913	0.193908	0.125484	0.120495	0.139801	0.158589	0.191682	0.201842	0.0536708	0.150231	0.172809
7.9795	0.073891	0.117022	0.106779	0.0822834	0.0893052	0.0808786	0.076915	0.0916124	0.175026	0.0889974	0.106967	0.147856	0.0672396	0.0619173	0.108638		0.0906378	0.343504	0.205468	0.165751	0.147304	0.113778	0.0603979	0.128024	0.0968021	0.0940213	0.123822	0.168889	0.257124	0.14568	0.230141		0.0579821	0.0704694	0.0593622	0.161212	0.285574	0.191495	0.119339	0.121172	0.136008	0.165067	0.187964	0.205826	0.059088	0.144885	0.177834
8.0175	0.0719137	0.121884	0.112001	0.0731914	0.0873018	0.0821487	0.0741089	0.0904145	0.166372	0.0811782	0.105753	0.149095	0.0686739	0.0605558	0.107715		0.0936619	0.355939	0.202778	0.160087	0.145045	0.118038	0.0604495	0.125082	0.0949244	0.096077	0.124372	0.170652	0.261577	0.146108	0.222891		0.0613993	0.0783038	0.060143	0.160351	0.270774	0.192326	0.110149	0.122603	0.138564	0.168642	0.190862	0.204178	0.0674653	0.143702	0.179997
8.0555	0.0742505	0.122833	0.121702	0.0685275	0.086084	0.0834297	0.0687578	0.0857946	0.162943	0.0720698	0.101271	0.146247	0.072223	0.0564638	0.110277		0.100875	0.361025	0.209969	0.158885	0.139544	0.120915	0.0634206	0.120953	0.0931835	0.0986151	0.124549	0.171957	0.260812	0.137424	0.215493		0.0673595	0.0872921	0.0583649	0.160146	0.260541	0.193779	0.0988337	0.124559	0.145073	0.167987	0.199286	0.198081	0.076688	0.146698	0.179034
8.0935	0.0806325	0.119447	0.128441	0.0706327	0.0849136	0.0861005	0.0640657	0.0811232	0.161164	0.0678519	0.0976515	0.13953	0.0768353	0.0525814	0.11197		0.109657	0.354883	0.222394	0.162281	0.132946	0.119961	0.0686522	0.118265	0.0969897	0.101632	0.123416	0.171016	0.258263	0.127891	0.21114		0.073699	0.0953141	0.054721	0.159735	0.254162	0.19191	0.0901196	0.1274	0.151373	0.163624	0.208162	0.192399	0.0837725	0.150757	0.176557
8.1315	0.0887266	0.112796	0.128855	0.0754271	0.0828833	0.0895953	0.0611194	0.0793666	0.159618	0.0697976	0.0986639	0.133616	0.0801989	0.0513573	0.109585		0.113644	0.343184	0.232511	0.167755	0.128502	0.114098	0.0746845	0.117838	0.107096	0.105065	0.12063	0.167255	0.257089	0.117242	0.210337		0.0779636	0.0993835	0.0507862	0.157221	0.248599	0.185791	0.0879072	0.131483	0.153693	0.159073	0.212695	0.190931	0.0866474	0.151669	0.174841
8.1695	0.094844	0.104958	0.125285	0.0776126	0.0805281	0.0915183	0.0606837	0.0813796	0.16115	0.0737123	0.104017	0.133579	0.0810992	0.0530116	0.10359		0.108671	0.332863	0.234337	0.171948	0.127463	0.104719	0.0802241	0.118269	0.118322	0.107804	0.116233	0.161751	0.258453	0.107713	0.210434		0.077644	0.0992268	0.0473244	0.153003	0.241624	0.17895	0.092567	0.13446	0.149883	0.15723	0.212137	0.194141	0.085543	0.1488	0.175812
8.2075	0.0961656	0.0978467	0.12258	0.0739446	0.0797116	0.0902028	0.060628	0.0858111	0.167943	0.0745989	0.109413	0.140247	0.0794312	0.0559559	0.0968653		0.097578	0.325939	0.22694	0.17367	0.127828	0.0953663	0.084701	0.117188	0.125922	0.107901	0.111034	0.156865	0.261375	0.107005	0.20877		0.0751093	0.0953808	0.0444172	0.150384	0.232641	0.175673	0.101193	0.133312	0.141917	0.159183	0.209576	0.199833	0.0824543	0.142425	0.179383
8.2455	0.0919712	0.0925643	0.122775	0.0672492	0.0818366	0.0865403	0.060962	0.0912482	0.174237	0.0719364	0.109523	0.149445	0.0763219	0.0586981	0.0925739		0.0887416	0.318401	0.214363	0.174273	0.126236	0.0891684	0.0880667	0.11343	0.132161	0.104385	0.106267	0.154007	0.263788	0.105913	0.20686		0.0730687	0.0906199	0.0410165	0.152475	0.222762	0.176629	0.110227	0.12999	0.134216	0.165406	0.208333	0.205217	0.079721	0.13539	0.183746
8.2835	0.0844984	0.0893589	0.122612	0.0630534	0.0864256	0.0826579	0.0613792	0.0962014	0.173967	0.0676877	0.103138	0.155522	0.0724931	0.0615214	0.0910915		0.0887402	0.305082	0.202291	0.176464	0.121601	0.0864907	0.08989	0.106888	0.144654	0.0979918	0.103038	0.152787	0.264025	0.106881	0.207888		0.0750399	0.0858832	0.0372536	0.159967	0.214659	0.178274	0.117383	0.132078	0.131478	0.177378	0.208763	0.208729	0.0788179	0.128461	0.183754
8.3215	0.0771817	0.0885266	0.117712	0.0656424	0.0913279	0.0801693	0.0634389	0.0998439	0.164563	0.0636424	0.0942131	0.155692	0.0688196	0.0659695	0.0916007		0.0954928	0.287476	0.19501	0.180918	0.116625	0.0855347	0.0892632	0.0987423	0.167118	0.090945	0.101749	0.151874	0.262313	0.105149	0.213047		0.081132	0.0837347	0.0341223	0.169999	0.211787	0.17848	0.122276	0.145043	0.135705	0.195462	0.207544	0.210472	0.0796907	0.122419	0.179845
8.3595	0.0723357	0.0899011	0.108412	0.0746443	0.0946282	0.0782972	0.0657131	0.102544	0.152625	0.0600802	0.0878118	0.149812	0.0654321	0.072557	0.0930234		0.101482	0.273735	0.193914	0.185029	0.11488	0.0849691	0.086422	0.0922385	0.194429	0.0849725	0.101911	0.15057	0.260445	0.0982619	0.219748		0.0894062	0.0845911	0.0322749	0.177507	0.216217	0.178604	0.125995	0.164152	0.144293	0.215908	0.201629	0.212036	0.0814962	0.116453	0.175649
8.3974	0.0705014	0.092077	0.0999072	0.0862338	0.096813	0.0762553	0.0676286	0.104544	0.144458	0.0574768	0.087475	0.139887	0.0623345	0.0799672	0.0933148		0.100514	0.271814	0.197445	0.184375	0.116761	0.0848667	0.0832777	0.0910797	0.21654	0.0805182	0.102892	0.149522	0.260035	0.0931368	0.225032		0.0982701	0.090101	0.0315471	0.179709	0.226452	0.180815	0.129216	0.177206	0.151658	0.231471	0.190412	0.21492	0.0834344	0.112412	0.17892
8.4354	0.0716718	0.092433	0.0978536	0.0932949	0.100091	0.0747934	0.0678107	0.107174	0.144115	0.0571985	0.0926949	0.129986	0.0593311	0.0855239	0.0905313		0.0928729	0.281357	0.202768	0.176621	0.118915	0.0858323	0.0823244	0.0966261	0.226088	0.0773594	0.104653	0.150476	0.260755	0.0836825	0.229851		0.10557	0.0985794	0.0309148	0.177318	0.236489	0.18488	0.1321	0.175913	0.152851	0.237405	0.175948	0.219512	0.0850859	0.110579	0.189142
8.4734	0.0758243	0.0897753	0.102557	0.0912007	0.105989	0.076001	0.0675777	0.110839	0.15041	0.0597462	0.0995924	0.124259	0.0563772	0.0878633	0.084651		0.0831217	0.290795	0.2076	0.16392	0.116995	0.0875464	0.0845863	0.106508	0.221671	0.0751952	0.107713	0.154406	0.260959	0.0766034	0.235579		0.111262	0.107014	0.0298715	0.173732	0.239663	0.187803	0.134302	0.163442	0.146913	0.235715	0.16161	0.224498	0.0863691	0.11188	0.199469
8.5114	0.0813425	0.0862434	0.109885	0.080058	0.11324	0.080592	0.0693172	0.115359	0.159873	0.0637888	0.103503	0.125433	0.0553442	0.0881747	0.0782772		0.0772179	0.287366	0.211486	0.152057	0.109938	0.0885794	0.0889285	0.115856	0.20757	0.0736694	0.112161	0.160896	0.260143	0.065723	0.241037		0.114915	0.111638	0.0285127	0.172124	0.233192	0.187736	0.135424	0.1507	0.137164	0.23219	0.151518	0.227192	0.0867464	0.114865	0.202378
8.5494	0.0852826	0.0862373	0.112717	0.065643	0.118866	0.0873025	0.0736862	0.119334	0.168239	0.0679385	0.102363	0.130994	0.0577332	0.089075	0.0758154		0.0786639	0.268733	0.214804	0.14606	0.100731	0.087211	0.0929924	0.119847	0.192679	0.0725753	0.11739	0.168694	0.260193	0.0576818	0.241362		0.117272	0.109748	0.0275024	0.172454	0.22141	0.185469	0.134747	0.145755	0.128348	0.230362	0.148748	0.224896	0.0859828	0.118979	0.196324
8.5874	0.0860331	0.0919114	0.108478	0.056371	0.120499	0.0938296	0.0794985	0.121464	0.171886	0.0727075	0.098345	0.135996	0.0638245	0.0923148	0.0797123		0.0865952	0.24538	0.217212	0.146445	0.0937911	0.083323	0.0950268	0.115792	0.188055	0.071945	0.122776	0.176078	0.263978	0.0508302	0.23522		0.11852	0.102982	0.0276467	0.171467	0.21346	0.183025	0.131168	0.147487	0.123405	0.228821	0.152657	0.216118	0.0843058	0.122403	0.187438
8.6254	0.0854531	0.101369	0.100506	0.0567311	0.118037	0.0986969	0.0836277	0.121031	0.17036	0.0792291	0.0955732	0.136066	0.0716024	0.0961588	0.0885974		0.0976295	0.229659	0.218394	0.149626	0.0911017	0.0777759	0.0952536	0.104423	0.199386	0.0723979	0.128124	0.181529	0.272163	0.0451258	0.225835		0.118709	0.0934055	0.0280502	0.167471	0.216775	0.18153	0.125258	0.148786	0.122416	0.223818	0.157185	0.202045	0.082879	0.122947	0.182432
8.6634	0.0871548	0.109629	0.0934818	0.0650602	0.112961	0.101722	0.0836503	0.118736	0.165675	0.0868235	0.0955347	0.132839	0.0783219	0.0973402	0.0982274		0.106379	0.22539	0.219513	0.151416	0.091721	0.071844	0.0947629	0.092345	0.221359	0.0744192	0.132742	0.183567	0.281677	0.0441842	0.218616		0.118164	0.0836997	0.027789	0.160792	0.231078	0.180876	0.1205	0.145531	0.124111	0.213784	0.154225	0.186693	0.0824309	0.119578	0.184382
8.7014	0.0918873	0.112163	0.0907939	0.0757281	0.107167	0.102695	0.0797659	0.116356	0.160915	0.0925581	0.0960103	0.130835	0.0819658	0.0936681	0.104159		0.108492	0.226275	0.223775	0.150559	0.0936866	0.0663258	0.0946399	0.089235	0.239259	0.0775375	0.135626	0.181649	0.28765	0.043233	0.216065		0.11596	0.0744405	0.0261677	0.154545	0.247952	0.180108	0.120614	0.140306	0.12766	0.202283	0.141171	0.174989	0.0823766	0.114022	0.190663
8.7394	0.0961773	0.108417	0.0921464	0.0840517	0.102437	0.101226	0.0742388	0.116107	0.157732	0.0943265	0.0950014	0.134422	0.0815006	0.0869204	0.10536		0.102113	0.223544	0.234605	0.148168	0.0954138	0.061734	0.0947574	0.0995175	0.241165	0.0802893	0.135848	0.177357	0.286203	0.0426887	0.218269		0.11218	0.0670295	0.0237271	0.151682	0.259446	0.177889	0.125722	0.138197	0.132916	0.195239	0.124034	0.169726	0.0812722	0.110225	0.19493
8.7774	0.0960536	0.102828	0.0968907	0.0886668	0.100456	0.0970426	0.0696718	0.118664	0.158198	0.0929327	0.0933189	0.142711	0.0770271	0.0808765	0.103569		0.0894584	0.212156	0.250838	0.145236	0.0965725	0.0590137	0.0937828	0.116889	0.2267	0.081578	0.13382	0.173945	0.277232	0.0404344	0.224516		0.106497	0.0619533	0.0221677	0.151691	0.263557	0.172902	0.131985	0.139863	0.138513	0.196537	0.112821	0.169814	0.0779155	0.110972	0.193002
8.8154	0.090765	0.101136	0.104764	0.0905355	0.101734	0.0911925	0.0678506	0.122294	0.162065	0.091365	0.094132	0.15164	0.0696361	0.0779686	0.10194		0.0752557	0.195014	0.265881	0.141579	0.0969911	0.059266	0.0898832	0.129253	0.206203	0.08151	0.131049	0.173846	0.263049	0.0340838	0.232507		0.100292	0.0605258	0.0227306	0.152933	0.264883	0.165238	0.134741	0.14058	0.142381	0.203933	0.112716	0.171374	0.0727966	0.115024	0.184852
8.8534	0.0833521	0.105469	0.114842	0.0904269	0.104857	0.0859149	0.0679894	0.124906	0.166624	0.0912757	0.0990068	0.157344	0.062017	0.0773563	0.102104		0.0643093	0.177791	0.272007	0.137166	0.0965072	0.0627643	0.082646	0.129863	0.190282	0.0811347	0.128863	0.176416	0.246722	0.0296914	0.236388		0.095365	0.0630357	0.0257141	0.15344	0.266502	0.155662	0.13185	0.136218	0.143523	0.209913	0.120025	0.171164	0.0671945	0.119212	0.17484
8.8914	0.0778174	0.112927	0.124402	0.0882963	0.10651	0.0831562	0.0695743	0.126372	0.168639	0.0916461	0.106381	0.158649	0.0575229	0.0774814	0.103335		0.0604447	0.165604	0.267329	0.133207	0.0950488	0.0683038	0.0735615	0.121838	0.181937	0.0812639	0.127399	0.177866	0.230805	0.0227959	0.23157		0.0928337	0.068989	0.0294515	0.152839	0.268165	0.14524	0.123799	0.128682	0.142403	0.208933	0.126742	0.168293	0.0620907	0.119762	0.166607
8.9294	0.0761178	0.118801	0.12878	0.0839122	0.104097	0.0838084	0.0705921	0.129723	0.168793	0.0904214	0.113383	0.156568	0.0579806	0.0781164	0.103669		0.0628949	0.159412	0.258297	0.131147	0.0931553	0.0736007	0.0654227	0.112557	0.177041	0.0810447	0.125735	0.174021	0.217507	0.0200619	0.22037		0.0926797	0.0764433	0.0318392	0.152697	0.267426	0.13412	0.112356	0.123802	0.1412	0.201271	0.128197	0.16357	0.0579203	0.116205	0.161181
8.9674	0.0778958	0.120993	0.126134	0.0775652	0.098611	0.0869589	0.0717694	0.13686	0.169057	0.0881018	0.117246	0.152383	0.0622981	0.0803246	0.101293		0.0689801	0.154766	0.254878	0.131041	0.0913127	0.0766687	0.0602089	0.106468	0.171825	0.0788076	0.123065	0.164011	0.208144	0.0147251	0.212648		0.0922213	0.083277	0.0317684	0.153336	0.26464	0.123346	0.10017	0.125267	0.141736	0.191012	0.125855	0.157981	0.0548254	0.109911	0.157831
9.0054	0.0813397	0.12009	0.119546	0.0708849	0.093912	0.0911155	0.0736367	0.14637	0.171737	0.0860421	0.116714	0.148006	0.0678609	0.0836297	0.0963182		0.0753663	0.15091	0.262547	0.131196	0.0895237	0.0767622	0.05831	0.103634	0.1666	0.0737519	0.119395	0.150498	0.202113	0.0113753	0.215747		0.0899876	0.0854591	0.0291801	0.154302	0.262697	0.116396	0.0909677	0.131963	0.143412	0.180983	0.123867	0.152114	0.0531581	0.103709	0.156359
9.0434	0.0845864	0.116673	0.113959	0.0673049	0.093734	0.0950619	0.0767329	0.15344	0.173157	0.0854551	0.113796	0.144436	0.0726856	0.0863596	0.0909952		0.0801395	0.149518	0.277969	0.129559	0.0882268	0.0748241	0.0586625	0.102566	0.164318	0.0677863	0.115467	0.138064	0.196601	0.00750997	0.228725		0.0862392	0.08169	0.0256749	0.154171	0.264414	0.116263	0.088668	0.139245	0.144587	0.170682	0.124897	0.147127	0.0526474	0.100122	0.156456
9.0814	0.0861651	0.110361	0.113396	0.0693811	0.0981862	0.0984343	0.0810951	0.155154	0.171162	0.0862201	0.111055	0.141909	0.0760828	0.0869953	0.0880592		0.0821265	0.152325	0.292662	0.125274	0.088345	0.0720728	0.0599787	0.102819	0.165084	0.0646048	0.112168	0.130142	0.188296	0.00265498	0.244384		0.0835464	0.074123	0.022422	0.151911	0.270426	0.122502	0.0943821	0.142353	0.144429	0.160174	0.129727	0.144443	0.0528337	0.099499	0.156076
9.1194	0.0856895	0.101591	0.115917	0.0773851	0.104145	0.101001	0.0832029	0.151596	0.166435	0.0876723	0.109293	0.139074	0.0785948	0.0865012	0.088286		0.080699	0.156479	0.300086	0.118434	0.0912797	0.0691863	0.0613017	0.104133	0.165216	0.0671787	0.11081	0.128536	0.176511	0.00126735	0.255271		0.0835505	0.0680694	0.0202048	0.148857	0.279793	0.129507	0.105471	0.139278	0.144003	0.152253	0.137573	0.144777	0.0530955	0.101493	0.15397
9.1574	0.0835569	0.0928956	0.116867	0.0870297	0.108113	0.101579	0.0834902	0.146193	0.163644	0.0889884	0.107548	0.134812	0.0806387	0.087297	0.0911196		0.0774481	0.15425	0.29861	0.109759	0.0973141	0.0663127	0.060877	0.105751	0.159845	0.0754715	0.112951	0.133685	0.163921		0.259154		0.0859876	0.0688832	0.0194131	0.146239	0.28934	0.13095	0.116599	0.132159	0.145417	0.15002	0.146552	0.147753	0.0538289	0.104661	0.149745
9.1954	0.0805294	0.0872572	0.114164	0.0935815	0.108068	0.0989463	0.0809067	0.139108	0.16285	0.0896083	0.105257	0.130032	0.0829713	0.0900248	0.0950337		0.0749175	0.14392	0.290786	0.100521	0.104896	0.0638131	0.0571155	0.106825	0.148137	0.0860213	0.119175	0.144263	0.155038		0.25679		0.0888213	0.0770316	0.0190784	0.14594	0.295805	0.124969	0.123372	0.125856	0.149205	0.15349	0.153768	0.152906	0.0561684	0.108975	0.147513
9.2334	0.0780511	0.0853335	0.109198	0.095501	0.10396	0.0930227	0.079882	0.131133	0.162543	0.0900606	0.104207	0.127066	0.0858283	0.0931609	0.0994336		0.0757079	0.130841	0.280597	0.0927649	0.111586	0.0626316	0.050334	0.107162	0.13334	0.0939753	0.128025	0.15621	0.152196		0.250662		0.0903952	0.0877375	0.0185244	0.146765	0.296155	0.114434	0.125207	0.124347	0.153872	0.1587	0.156679	0.16067	0.0607959	0.112351	0.149621
9.2714	0.0765102	0.0846545	0.105866	0.0937114	0.0964811	0.0866434	0.0812222	0.122998	0.15744	0.0923079	0.1069	0.126671	0.0880345	0.0943608	0.103517		0.0792502	0.122942	0.27186	0.088734	0.115121	0.0642096	0.0429918	0.107097	0.119981	0.0957519	0.135891	0.163976	0.154241		0.24405		0.0914138	0.0946701	0.0173051	0.146987	0.291547	0.10403	0.124248	0.127476	0.156623	0.161803	0.155685	0.17137	0.0665732	0.113388	0.155831
9.3094	0.0750003	0.0820394	0.104689	0.0929966	0.0872214	0.0840215	0.0857115	0.118187	0.148584	0.0972117	0.112312	0.127548	0.0875932	0.0934117	0.105212		0.0827897	0.123836	0.266735	0.0895333	0.114911	0.0685182	0.0379093	0.107379	0.109848	0.0910447	0.139478	0.16347	0.157544		0.238656		0.0923897	0.0946742	0.0159718	0.147075	0.285702	0.0956935	0.122876	0.131665	0.155551	0.161447	0.154379	0.183583	0.0714247	0.110294	0.162758
9.3474	0.0726498	0.0767494	0.104236	0.0956818	0.0788298	0.0874029	0.0910702	0.119371	0.13839	0.102517	0.116455	0.127105	0.0842771	0.0914784	0.102047		0.0844804	0.130546	0.263872	0.0944461	0.112023	0.0740584	0.0379093	0.10897	0.102289	0.0821588	0.137466	0.155348	0.15856		0.23537		0.0933828	0.0880873	0.0160454	0.147695	0.283014	0.0896186	0.121764	0.133407	0.15101	0.160825	0.155933	0.194321	0.073488	0.103308	0.16595
9.3854	0.0699997	0.0710718	0.103427	0.100723	0.0737962	0.095334	0.0955705	0.124957	0.132183	0.103318	0.117081	0.125333	0.0804222	0.0897994	0.0937938		0.0852426	0.135463	0.259137	0.100533	0.108029	0.0791361	0.0372969	0.111985	0.0972117	0.072778	0.131655	0.145099	0.15582		0.233554		0.0936034	0.0783753	0.0183808	0.150049	0.285273	0.0865931	0.120549	0.131894	0.144931	0.163826	0.16024	0.200608	0.0729931	0.0950412	0.164369
9.4234	0.0687475	0.0681262	0.102244	0.104834	0.0730876	0.103549	0.0977134	0.132308	0.130564	0.0971917	0.115917	0.123689	0.0790648	0.0881871	0.0828957		0.0877581	0.133255	0.249308	0.104292	0.104342	0.0827787	0.0392928	0.115386	0.0967217	0.0666536	0.124997	0.139447	0.149692		0.232894		0.0928777	0.0680103	0.0220502	0.153469	0.291753	0.0886687	0.11937	0.127936	0.139366	0.17159	0.164326	0.201794	0.0718296	0.0883134	0.159773
9.4614	0.0703646	0.0693124	0.0993553	0.104535	0.0757336	0.108214	0.0975285	0.13726	0.130719	0.0866723	0.115306	0.122356	0.0811012	0.0857452	0.0735934		0.0921938	0.125024	0.236279	0.102882	0.101716	0.085776	0.041644	0.11819	0.101555	0.0467787	0.120006	0.141461	0.142186		0.232441		0.0918357	0.0598447	0.0247107	0.155373	0.300848	0.0972832	0.118085	0.122325	0.135656	0.180766	0.165885	0.199168	0.0721182	0.08569	0.155223
9.4994	0.0745824	0.0735666	0.09382	0.101253	0.0801184	0.10819	0.0947938	0.13953	0.126668	0.0764731	0.11486	0.11999	0.083427	0.0820655	0.0685152		0.0960845	0.115387	0.224801	0.0958997	0.0994852	0.0893732	0.0440337	0.120355	0.10766	0.0344399	0.118177	0.149593	0.135142		0.23143		0.090121	0.0557519	0.024532	0.154901	0.311815	0.111014	0.116029	0.115979	0.134313	0.186762	0.165408	0.194596	0.0746158	0.0867155	0.152437
9.5374	0.0798057	0.078858	0.0874606	0.098191	0.0855981	0.104307	0.0911155	0.137661	0.116676	0.0708265	0.111872	0.114589	0.0821246	0.0777721	0.0684354		0.0972735	0.110954	0.216885	0.0862797	0.0966474	0.0932907	0.0458261	0.123221	0.108025	0.0172014	0.119482	0.159557	0.129479		0.228111		0.087178	0.0573189	0.0223629	0.152179	0.323757	0.125134	0.112653	0.111509	0.13481	0.188573	0.164685	0.189443	0.0776296	0.0902522	0.150071
9.5754	0.0846091	0.0829356	0.084007	0.0975257	0.0920873	0.0981415	0.0865073	0.132274	0.103326	0.0705584	0.104579	0.107736	0.0762381	0.0737412	0.0723838		0.0969141	0.113814	0.209904	0.0781388	0.0928639	0.095712	0.0457058	0.128366	0.100013	0.00071959	0.123258	0.167413	0.125071		0.222573		0.081321	0.0641161	0.0202447	0.148298	0.334811	0.133321	0.108518	0.111913	0.136272	0.189463	0.164786	0.184987	0.0783423	0.0938708	0.146841
9.6134	0.0882949	0.083785	0.0849342	0.0974323	0.0991017	0.0906358	0.0825445	0.122631	0.0919025	0.0738209	0.095422	0.102475	0.0682011	0.0708746	0.078605		0.09691	0.121737	0.199887	0.0749361	0.0894454	0.0950089	0.0431581	0.134757	0.0897333		0.127781	0.170779	0.121066		0.216151		0.0736275	0.0734887	0.0199395	0.144496	0.341464	0.131952	0.104885	0.117517	0.138081	0.193189	0.165986	0.181932	0.0756399	0.0985072	0.142754
9.6514	0.0905142	0.0811796	0.0865238	0.0947567	0.105087	0.0824985	0.0797961	0.110952	0.0866847	0.0780662	0.0892592	0.101512	0.0627228	0.0704004	0.0846579		0.0980983	0.130671	0.185757	0.076488	0.0887395	0.0909746	0.0388687	0.139511	0.0868673		0.131758	0.169154	0.116635		0.210011		0.0668165	0.0824454	0.0212295	0.139825	0.341526	0.12223	0.101654	0.125061	0.139777	0.200409	0.168086	0.180587	0.0713842	0.105438	0.138403
9.6894	0.091141	0.0782621	0.0840256	0.0917203	0.108051	0.0748243	0.07966	0.0997085	0.0875767	0.0817012	0.0886874	0.104089	0.0629207	0.0724265	0.0887747		0.0983588	0.137689	0.170376	0.0798529	0.0921897	0.0848536	0.0349918	0.139439	0.0955814		0.13463	0.163605	0.111143		0.205294		0.0636969	0.0882515	0.0220378	0.133958	0.336597	0.110296	0.0981533	0.130729	0.140904	0.209475	0.170487	0.180861	0.0701327	0.115028	0.136628
9.7274	0.0908963	0.0802655	0.0785521	0.091666	0.106923	0.0689399	0.0836428	0.0915403	0.0919897	0.0846751	0.0912619	0.107204	0.0694657	0.0749852	0.0899932		0.095666	0.140107	0.158159	0.0816577	0.0980316	0.0777292	0.0332268	0.134468	0.110548		0.137067	0.157148	0.10403		0.20227		0.0643691	0.0907711	0.021211	0.126106	0.331676	0.102613	0.0943794	0.132812	0.140892	0.218397	0.172004	0.181936	0.0751505	0.1231	0.138107
9.7654	0.0906303	0.0897492	0.074313	0.0951553	0.102499	0.0667063	0.0906901	0.0870695	0.0961581	0.0880936	0.0927588	0.109074	0.0800889	0.0743323	0.0896619		0.0909979	0.135709	0.152784	0.0807416	0.102452	0.0709155	0.034321	0.128025	0.121792		0.139686	0.152903	0.0947471		0.202662		0.0674515	0.0897203	0.0188564	0.118709	0.330403	0.100597	0.0918096	0.131634	0.138736	0.224304	0.170825	0.183335	0.0858619	0.124889	0.145094
9.8034	0.090132	0.103291	0.0737	0.0974158	0.0968158	0.0694279	0.0998446	0.0862056	0.0974151	0.0918708	0.0904303	0.109618	0.0907863	0.0686237	0.0895424		0.0869546	0.125924	0.156109	0.0785086	0.101746	0.0661189	0.037367	0.12418	0.122271		0.142102	0.152285	0.0843505		0.207097		0.0706007	0.0855622	0.0166632	0.115212	0.333633	0.101195	0.0922199	0.128014	0.133845	0.223634	0.166863	0.185083	0.0982385	0.118353	0.154823
9.8414	0.0882145	0.113851	0.0758326	0.0943718	0.0922866	0.0763638	0.107391	0.0865555	0.0959649	0.0938392	0.0858929	0.11003	0.097822	0.0608582	0.0902681		0.0858962	0.116832	0.165719	0.0775869	0.0948392	0.0654385	0.0409388	0.124199	0.112571		0.142896	0.1542	0.0758749		0.214889		0.0730825	0.0792406	0.0159718	0.117162	0.339596	0.101107	0.0953498	0.123545	0.126733	0.2155	0.161624	0.187161	0.107598	0.108632	0.163766
9.8794	0.0839156	0.116314	0.0792387	0.0877836	0.0901114	0.085229	0.112906	0.0867548	0.0948674	0.0922564	0.0819452	0.110414	0.0989312	0.0573421	0.0911609		0.0873161	0.115632	0.175664	0.0793629	0.0839127	0.0697175	0.0434247	0.125419	0.0992983		0.141759	0.155955	0.0723945		0.223318		0.0743938	0.0737388	0.0170942	0.123492	0.346198	0.0997182	0.0990131	0.120107	0.118951	0.205103	0.156592	0.189387	0.111227	0.101493	0.165869
	0.0781583	0.110829	0.0841885	0.0833754	0.0897863	0.0928585	0.114328	0.0850689	0.0963746	0.0878207	0.0792463	0.109272	0.0943107	0.0623338	0.0911348																		0.0741498	0.071545	0.0193876	0.129788	0.350422	0.0991196	0.101234	0.119128	0.112557	0.200217	0.152056	0.19103	0.10966	0.0999663	0.15933
	0.0735522	0.101754	0.0894764	0.0832325	0.0898757	0.0974123	0.112339	0.0825129	0.098567	0.0836517	0.0766676	0.105061	0.0860634	0.0738409	0.0899568

## Sheet: ED Fig. 5 b
Extended Data Figure 5 b: Accumulation of beta-catenin at junctions
position [um]	WT-WT																					KO-KO																					WT-KO
0	0.252316	0.179706	0.227718	0.22251	0.199893	0.1749	0.28773	0.187966	0.198065	0.243961	0.351299	0.328931	0.205742	0.258851	0.183746	0.147677	0.230903	0.163552	0.18137	0.177284		0.134069	0.157967	0.221945	0.203637	0.182831	0.148887	0.212713	0.179999	0.208769	0.159154	0.20906	0.143985	0.171065	0.202454	0.20561	0.159189	0.22667	0.232123	0.185992	0.185954		0.168588	0.206113	0.300156	0.168675	0.174255	0.199312	0.244428
0.0548	0.270334	0.193956	0.234628	0.221256	0.197601	0.167066	0.291206	0.192749	0.187467	0.239553	0.34174	0.341322	0.204186	0.250848	0.202618	0.148876	0.216623	0.156979	0.174708	0.168036		0.143795	0.159623	0.224687	0.200943	0.187354	0.158676	0.207266	0.19014	0.204314	0.151293	0.218335	0.137381	0.183383	0.199734	0.211445	0.150736	0.232973	0.218215	0.191794	0.174578		0.160391	0.214583	0.286759	0.169431	0.16576	0.187298	0.257568
0.10961	0.278892	0.210716	0.236299	0.220693	0.200445	0.16175	0.301972	0.188702	0.17567	0.24219	0.337743	0.34691	0.20568	0.257203	0.235809	0.152318	0.210667	0.15599	0.179231	0.15571		0.150288	0.158081	0.22747	0.190341	0.18651	0.165724	0.201931	0.20612	0.207272	0.150461	0.230609	0.136928	0.201237	0.195793	0.21161	0.139117	0.232433	0.206263	0.202802	0.166558		0.152538	0.213568	0.280098	0.174624	0.157438	0.17996	0.26932
0.16441	0.289018	0.216439	0.229109	0.214242	0.206983	0.160505	0.309561	0.179909	0.170558	0.24833	0.339912	0.345584	0.198149	0.273726	0.267053	0.155871	0.209183	0.156998	0.188031	0.147918		0.160887	0.152608	0.231882	0.176348	0.181037	0.171262	0.197853	0.2184	0.221405	0.154711	0.241197	0.143901	0.213636	0.190361	0.214192	0.132514	0.222379	0.203931	0.213932	0.163054		0.146982	0.209805	0.275612	0.18322	0.148768	0.174646	0.273412
0.21922	0.296821	0.21379	0.219907	0.202963	0.207378	0.158147	0.31019	0.174536	0.170807	0.250316	0.337624	0.344791	0.192868	0.289401	0.290792	0.157316	0.211464	0.159224	0.189648	0.147083		0.166838	0.147154	0.229824	0.168257	0.180534	0.171309	0.197504	0.225787	0.235783	0.158585	0.249036	0.157484	0.220293	0.189815	0.216854	0.1324	0.213105	0.202675	0.215616	0.161261		0.145133	0.207631	0.270934	0.183572	0.145147	0.175127	0.272726
0.27402	0.2962	0.197467	0.211257	0.192753	0.199809	0.156135	0.300719	0.178434	0.176985	0.245601	0.336355	0.343476	0.194999	0.295177	0.299757	0.160267	0.214315	0.160037	0.191614	0.149942		0.169133	0.145666	0.217482	0.16513	0.183467	0.169518	0.193415	0.226578	0.245049	0.1632	0.25525	0.171023	0.220369	0.187794	0.218979	0.13309	0.209942	0.206772	0.216262	0.158048		0.152909	0.205988	0.261263	0.180407	0.142137	0.172799	0.266323
0.32883	0.286481	0.178568	0.205397	0.183922	0.192442	0.156626	0.28156	0.184064	0.181738	0.238894	0.336738	0.336574	0.201744	0.295909	0.297139	0.16963	0.218412	0.163774	0.188713	0.150766		0.167157	0.14891	0.199829	0.164659	0.184259	0.167435	0.189544	0.220417	0.247732	0.167646	0.262362	0.188561	0.216087	0.18423	0.224645	0.134746	0.212451	0.208736	0.214758	0.157944		0.166862	0.208275	0.260771	0.17325	0.14097	0.17319	0.262508
0.38363	0.273335	0.16418	0.201579	0.187318	0.189138	0.164594	0.267321	0.192703	0.177395	0.240565	0.346328	0.320346	0.212403	0.29341	0.280793	0.182918	0.22763	0.164813	0.190928	0.153863		0.160276	0.150893	0.183922	0.168423	0.182289	0.161069	0.191808	0.214382	0.249767	0.168829	0.265006	0.203444	0.213254	0.184727	0.235873	0.136342	0.209831	0.214166	0.214941	0.160722		0.176979	0.216222	0.253708	0.170827	0.14923	0.176887	0.258985
0.43844	0.250415	0.162475	0.199686	0.195439	0.189894	0.178606	0.260158	0.198762	0.16464	0.252768	0.359627	0.292713	0.217588	0.291632	0.251937	0.203369	0.239642	0.164977	0.194631	0.152809		0.149967	0.155068	0.177828	0.172807	0.177888	0.154649	0.201516	0.205658	0.253182	0.164174	0.26915	0.209725	0.20693	0.190042	0.247062	0.136339	0.201107	0.222398	0.216178	0.164115		0.180397	0.220585	0.244773	0.168226	0.158693	0.18557	0.252652
0.49324	0.228715	0.171363	0.197915	0.20005	0.192688	0.188445	0.253263	0.203101	0.148573	0.263216	0.376031	0.269694	0.214254	0.285565	0.22868	0.220436	0.248614	0.16674	0.194796	0.152789		0.141156	0.159577	0.184571	0.170094	0.173869	0.154218	0.218914	0.195818	0.257564	0.15596	0.28061	0.206775	0.200675	0.195057	0.25123	0.137385	0.188803	0.227746	0.21625	0.167692		0.174212	0.21784	0.237878	0.167068	0.163337	0.190389	0.251313
0.54804	0.215925	0.182155	0.196206	0.2	0.199379	0.194428	0.248821	0.206213	0.144568	0.268847	0.389882	0.258027	0.205105	0.272384	0.214925	0.231198	0.251688	0.164452	0.190568	0.15241		0.134238	0.162215	0.198419	0.170453	0.176277	0.156467	0.239195	0.183023	0.259288	0.147498	0.292066	0.207097	0.192322	0.201544	0.248394	0.144474	0.18068	0.228224	0.217629	0.176631		0.16022	0.213562	0.240931	0.167272	0.167395	0.192248	0.256754
0.60285	0.20573	0.186456	0.192603	0.194669	0.209693	0.193538	0.24828	0.211264	0.15026	0.271522	0.396271	0.255946	0.199054	0.260005	0.206895	0.239239	0.252811	0.159811	0.184003	0.149562		0.1336	0.162499	0.214274	0.174953	0.183976	0.162787	0.25069	0.173802	0.260098	0.145378	0.290609	0.210695	0.188309	0.207978	0.239394	0.154781	0.174083	0.225999	0.220111	0.187735		0.146007	0.207155	0.254966	0.169814	0.172897	0.190607	0.263811
0.65765	0.200912	0.18557	0.189	0.192622	0.216228	0.189518	0.252619	0.224414	0.164928	0.271181	0.389116	0.251067	0.202449	0.252684	0.203634	0.243777	0.248296	0.154936	0.181649	0.145856		0.135853	0.160832	0.224465	0.179504	0.189398	0.170978	0.245777	0.173181	0.260168	0.146659	0.278972	0.216465	0.189987	0.213052	0.225682	0.160894	0.165217	0.217036	0.22263	0.189823		0.138305	0.204326	0.271642	0.175624	0.180526	0.185065	0.266912
0.71246	0.197114	0.177537	0.186046	0.194815	0.217742	0.185386	0.255884	0.238687	0.177411	0.268306	0.368783	0.247924	0.212123	0.249158	0.206888	0.241313	0.238009	0.153483	0.18288	0.145159		0.144746	0.15594	0.223127	0.18146	0.194309	0.175643	0.234999	0.176327	0.26545	0.1509	0.265623	0.223958	0.191527	0.217966	0.211951	0.169333	0.154573	0.206748	0.223031	0.189503		0.136398	0.201227	0.287819	0.18542	0.186227	0.182384	0.261854
0.76726	0.198686	0.171179	0.186873	0.196179	0.217332	0.189158	0.254217	0.249212	0.178993	0.261725	0.346148	0.246832	0.224863	0.255402	0.212077	0.234421	0.227312	0.15594	0.184371	0.146707		0.154566	0.148297	0.215165	0.182592	0.19404	0.178761	0.216969	0.182748	0.277526	0.153288	0.256224	0.228146	0.192889	0.223361	0.204908	0.177018	0.143199	0.201982	0.218442	0.187973		0.140221	0.196096	0.296026	0.198747	0.188951	0.181475	0.254764
0.82207	0.199303	0.171171	0.186678	0.191032	0.214733	0.197348	0.247794	0.261798	0.171087	0.260284	0.323301	0.249787	0.234556	0.264983	0.223219	0.224767	0.221908	0.159853	0.18334	0.150229		0.167191	0.140735	0.21213	0.183124	0.191989	0.178566	0.199772	0.18678	0.287801	0.15436	0.247872	0.233992	0.191165	0.224785	0.19767	0.17922	0.135065	0.205201	0.211007	0.181747		0.1453	0.191523	0.301809	0.219261	0.184904	0.182079	0.249804
0.87687	0.196723	0.172834	0.183604	0.183221	0.206949	0.204255	0.242972	0.276539	0.155698	0.254474	0.312884	0.247035	0.239415	0.27609	0.237783	0.219631	0.226507	0.162946	0.180576	0.155649		0.174027	0.130961	0.215948	0.181881	0.189958	0.174477	0.189258	0.186776	0.288003	0.156274	0.247908	0.235453	0.186666	0.223275	0.189647	0.175437	0.135774	0.21179	0.205867	0.177384		0.148631	0.192417	0.310347	0.242555	0.179834	0.188158	0.243562
0.93167	0.188851	0.177828	0.177184	0.177686	0.19831	0.203285	0.240569	0.285342	0.133446	0.249951	0.312263	0.248062	0.239377	0.279459	0.248721	0.220494	0.235702	0.167154	0.181511	0.165889		0.176967	0.126371	0.227706	0.182182	0.191977	0.169585	0.181486	0.186004	0.278992	0.158837	0.253104	0.232319	0.182874	0.221781	0.18314	0.166897	0.150854	0.209315	0.201576	0.177947		0.152408	0.200766	0.318149	0.260244	0.1755	0.189319	0.241713
0.98648	0.173635	0.182546	0.177395	0.177265	0.19255	0.197275	0.243631	0.29704	0.122983	0.25168	0.315705	0.253171	0.240109	0.275538	0.244237	0.227818	0.241485	0.167936	0.184298	0.173854		0.182065	0.132514	0.243452	0.186961	0.19415	0.164184	0.173873	0.186249	0.261573	0.160605	0.258591	0.226702	0.180533	0.211515	0.18116	0.155924	0.173132	0.206409	0.195856	0.184092		0.157471	0.212957	0.323626	0.266224	0.173406	0.187146	0.245053
1.04128	0.163383	0.183566	0.184125	0.185716	0.202365	0.191246	0.253087	0.307813	0.125922	0.251967	0.32094	0.257168	0.246353	0.26076	0.233088	0.239799	0.253056	0.170427	0.189453	0.177319		0.18575	0.145864	0.261098	0.19412	0.199689	0.159998	0.168978	0.192183	0.239138	0.165363	0.261997	0.216102	0.183743	0.203857	0.184749	0.154156	0.192017	0.205425	0.181675	0.198134		0.163767	0.224673	0.323363	0.266385	0.177773	0.187342	0.250973
1.09609	0.164169	0.179821	0.191135	0.208206	0.218512	0.189135	0.260258	0.311347	0.141533	0.25199	0.33117	0.252991	0.258253	0.248108	0.221425	0.251588	0.265474	0.170439	0.200943	0.177384		0.194072	0.161128	0.269011	0.204197	0.20757	0.154757	0.171746	0.199937	0.222939	0.173088	0.262408	0.201727	0.189992	0.200558	0.192208	0.16157	0.196865	0.206013	0.170025	0.213752		0.171667	0.232384	0.316611	0.262935	0.183032	0.186154	0.25467
1.15089	0.167672	0.177453	0.193849	0.239638	0.229462	0.195041	0.258353	0.31894	0.165499	0.251423	0.341479	0.25324	0.26839	0.234318	0.212744	0.254681	0.270368	0.167825	0.207225	0.173578		0.202239	0.168244	0.259406	0.218616	0.213858	0.148214	0.177762	0.202058	0.215929	0.180876	0.256454	0.189055	0.192834	0.205351	0.201861	0.176181	0.195463	0.20814	0.162758	0.225057		0.175633	0.233418	0.306798	0.255054	0.189631	0.188642	0.253955
1.2057	0.171067	0.176065	0.194884	0.263511	0.235989	0.203741	0.255336	0.325616	0.187398	0.252393	0.344503	0.255007	0.265547	0.231275	0.208352	0.249231	0.277846	0.161152	0.20568	0.167296		0.204973	0.163974	0.236233	0.231122	0.217257	0.138901	0.188486	0.198201	0.209523	0.182975	0.247237	0.183181	0.191901	0.212279	0.207234	0.188348	0.193421	0.213017	0.161965	0.228569		0.176816	0.231635	0.29684	0.240977	0.197925	0.190775	0.251249
1.2605	0.177782	0.174808	0.19885	0.286473	0.237311	0.203415	0.253991	0.327433	0.198529	0.252381	0.338632	0.255455	0.250745	0.232754	0.20486	0.242478	0.286527	0.154798	0.195094	0.15832		0.204117	0.154008	0.219203	0.236142	0.215592	0.125173	0.207625	0.192609	0.20564	0.179927	0.238941	0.182137	0.189754	0.220095	0.209333	0.188795	0.193825	0.217603	0.162831	0.223738		0.170709	0.236355	0.289495	0.227651	0.204928	0.192158	0.245749
1.31531	0.187939	0.181197	0.19931	0.303479	0.243842	0.200031	0.261472	0.324968	0.20097	0.255854	0.325988	0.25109	0.243858	0.234709	0.20143	0.23505	0.2897	0.150225	0.188694	0.164567		0.197688	0.149957	0.2137	0.241432	0.200584	0.119081	0.216294	0.190714	0.207414	0.170706	0.230419	0.184766	0.191647	0.228326	0.210324	0.179022	0.187544	0.212499	0.164148	0.212927		0.163489	0.245217	0.287502	0.228754	0.209014	0.192153	0.235585
1.37011	0.196693	0.193638	0.204622	0.308051	0.251527	0.194615	0.279505	0.322048	0.197716	0.260928	0.311489	0.238361	0.239285	0.233678	0.194592	0.232701	0.279724	0.150804	0.190392	0.178476		0.193984	0.154694	0.217216	0.238071	0.181922	0.12	0.211632	0.194659	0.209905	0.156134	0.217134	0.188612	0.197535	0.231871	0.207517	0.162949	0.177985	0.198936	0.160634	0.202375		0.158166	0.255049	0.284371	0.233816	0.213136	0.190377	0.226628
1.42491	0.211801	0.206232	0.20693	0.306675	0.252565	0.192703	0.290371	0.321243	0.195673	0.272208	0.29323	0.221103	0.247545	0.233368	0.188675	0.223215	0.267279	0.156936	0.188288	0.18457		0.188894	0.15849	0.218864	0.23208	0.165461	0.126291	0.202866	0.201434	0.213981	0.150946	0.201841	0.195858	0.202359	0.232136	0.207579	0.150222	0.17198	0.183093	0.157963	0.199471		0.155931	0.257457	0.2879	0.233709	0.214684	0.184683	0.217333
1.47972	0.220543	0.209183	0.202311	0.302747	0.25086	0.194278	0.293441	0.319691	0.191802	0.288627	0.272856	0.208298	0.256632	0.234732	0.185382	0.213146	0.258027	0.162187	0.184459	0.188353		0.18066	0.156758	0.213072	0.22433	0.15769	0.135599	0.197305	0.208639	0.215887	0.149356	0.188867	0.205096	0.206439	0.229298	0.208924	0.142527	0.169607	0.173129	0.157318	0.208104		0.159779	0.25091	0.296886	0.235608	0.217734	0.176571	0.211627
1.53452	0.223222	0.203994	0.190235	0.302152	0.250515	0.200679	0.292191	0.321879	0.190357	0.307373	0.256766	0.205266	0.264627	0.234571	0.186778	0.193914	0.249994	0.165238	0.174666	0.189085		0.172349	0.1503	0.204044	0.210708	0.155681	0.1483	0.196648	0.21218	0.215665	0.151131	0.179784	0.214423	0.207106	0.222608	0.206971	0.138724	0.171054	0.168779	0.150402	0.215621		0.166267	0.236598	0.309144	0.233898	0.21551	0.169197	0.204691
1.58933	0.224023	0.189273	0.178112	0.303471	0.248579	0.209977	0.299864	0.325275	0.19135	0.322067	0.245394	0.211161	0.261733	0.233816	0.190503	0.169672	0.236943	0.165138	0.1707	0.184045		0.165899	0.145119	0.195269	0.196669	0.157157	0.158949	0.199779	0.215415	0.213567	0.159408	0.170118	0.22236	0.20966	0.21744	0.204003	0.142608	0.174983	0.173251	0.143579	0.221263		0.175441	0.22744	0.320408	0.236759	0.213673	0.163312	0.197486
1.64413	0.218566	0.179112	0.176422	0.301248	0.240473	0.216918	0.312236	0.329817	0.191772	0.32895	0.238798	0.227837	0.249718	0.231363	0.197256	0.151364	0.222785	0.162425	0.165801	0.180998		0.165491	0.141108	0.192853	0.184107	0.16156	0.164617	0.20258	0.226313	0.208296	0.168628	0.163882	0.225577	0.220714	0.211105	0.205422	0.151761	0.178671	0.178721	0.138709	0.22318		0.185362	0.223826	0.331326	0.233936	0.21363	0.159291	0.198515
1.69894	0.213871	0.180063	0.184397	0.301351	0.230596	0.219401	0.326107	0.331932	0.191687	0.330495	0.237553	0.244728	0.241477	0.231283	0.204776	0.141797	0.208336	0.157293	0.166576	0.185536		0.165857	0.134034	0.196965	0.180961	0.166221	0.171582	0.203946	0.2395	0.205719	0.179651	0.158932	0.224276	0.233048	0.205486	0.209657	0.162576	0.179489	0.17537	0.143613	0.221331		0.189948	0.223875	0.334767	0.228004	0.216689	0.157555	0.20996
1.75374	0.214768	0.189407	0.196106	0.306936	0.233145	0.218566	0.341966	0.326118	0.189713	0.330288	0.236292	0.257559	0.241098	0.234276	0.20834	0.142146	0.194849	0.15668	0.171661	0.195374		0.165085	0.130272	0.200679	0.182346	0.170526	0.178614	0.202617	0.239637	0.202795	0.187263	0.160836	0.218238	0.231836	0.19985	0.2098	0.167631	0.177918	0.167096	0.159319	0.216703		0.193936	0.222883	0.327863	0.222153	0.221374	0.161068	0.227027
1.80855	0.210452	0.20524	0.200847	0.314708	0.239918	0.216803	0.354564	0.310753	0.188046	0.327387	0.241876	0.261538	0.239109	0.240581	0.204918	0.151858	0.180599	0.156756	0.180289	0.207815		0.158975	0.130826	0.206287	0.184601	0.171131	0.18496	0.201695	0.229311	0.200923	0.191119	0.173833	0.20929	0.22169	0.196709	0.205556	0.17087	0.175177	0.164771	0.173872	0.212619		0.194381	0.217102	0.320177	0.213738	0.228557	0.165722	0.249578
1.86335	0.203385	0.2209	0.198609	0.333584	0.245325	0.220923	0.366875	0.301336	0.186774	0.32012	0.251561	0.258176	0.23303	0.245912	0.201595	0.169975	0.171638	0.160137	0.187513	0.21013		0.14783	0.13326	0.206435	0.187073	0.174352	0.187492	0.205852	0.21503	0.198182	0.193779	0.195726	0.20162	0.207732	0.19668	0.195528	0.174447	0.174053	0.1652	0.180875	0.208476		0.194518	0.207421	0.323169	0.206854	0.22982	0.170434	0.266012
1.91815	0.197701	0.222808	0.192504	0.353319	0.249078	0.225798	0.372754	0.297971	0.180569	0.315674	0.256149	0.254271	0.220838	0.244938	0.198866	0.191193	0.17147	0.165648	0.192672	0.205772		0.134244	0.141941	0.20463	0.184363	0.177775	0.192122	0.214651	0.198765	0.193223	0.192835	0.219144	0.19396	0.193451	0.194588	0.1926	0.181225	0.17437	0.171302	0.175782	0.204511		0.19002	0.186156	0.33183	0.200894	0.229023	0.17012	0.274433
1.97296	0.192565	0.215925	0.188962	0.364173	0.249852	0.233778	0.374452	0.305659	0.166836	0.317659	0.256774	0.256134	0.209781	0.233762	0.19762	0.205604	0.173651	0.170148	0.197942	0.198632		0.12891	0.149075	0.202181	0.180156	0.181129	0.19345	0.217217	0.192323	0.190655	0.196014	0.240782	0.185877	0.188944	0.191068	0.201212	0.184649	0.169952	0.175604	0.165958	0.204224		0.177553	0.165986	0.343026	0.200131	0.224325	0.169124	0.272881
2.02776	0.188176	0.20839	0.188027	0.370669	0.250795	0.246924	0.374743	0.327567	0.157841	0.330863	0.261595	0.267114	0.200272	0.218451	0.195903	0.212982	0.1771	0.173103	0.199778	0.196007		0.136102	0.150355	0.196053	0.173625	0.18114	0.193542	0.219441	0.192138	0.190857	0.200668	0.252432	0.178466	0.189497	0.190507	0.220638	0.185271	0.160093	0.183713	0.159828	0.205657		0.163076	0.158686	0.349451	0.201943	0.214543	0.166612	0.273508
2.08257	0.179572	0.200088	0.189667	0.37275	0.250929	0.255133	0.371988	0.339521	0.150333	0.349578	0.268398	0.278869	0.194704	0.205768	0.197398	0.209643	0.182466	0.176617	0.198249	0.200932		0.15335	0.151342	0.194336	0.178433	0.16763	0.189666	0.21136	0.191293	0.190877	0.199893	0.251651	0.175567	0.188538	0.195393	0.24303	0.184291	0.154646	0.198261	0.156478	0.204136		0.156556	0.160154	0.344925	0.206297	0.205026	0.167056	0.268086
2.13737	0.165594	0.192446	0.194589	0.371183	0.252496	0.253773	0.368546	0.335251	0.152084	0.360842	0.273101	0.290589	0.191534	0.19798	0.198494	0.19775	0.19071	0.182106	0.198429	0.206443		0.175208	0.155026	0.192272	0.197228	0.15525	0.187617	0.205076	0.186574	0.188551	0.195064	0.244087	0.178539	0.183882	0.208276	0.254695	0.178103	0.160372	0.205115	0.15633	0.20476		0.153206	0.162442	0.336318	0.209567	0.203028	0.172284	0.254968
2.19218	0.1497	0.187763	0.207106	0.364552	0.249603	0.246904	0.371892	0.319258	0.160294	0.357339	0.276477	0.300857	0.196953	0.197567	0.206983	0.182309	0.203844	0.186885	0.204324	0.217738		0.18739	0.161026	0.192631	0.218551	0.153054	0.19725	0.199788	0.180705	0.184368	0.189398	0.233633	0.184036	0.177545	0.223432	0.252047	0.171694	0.175512	0.205509	0.155454	0.206365		0.148533	0.168897	0.3255	0.214257	0.204024	0.171934	0.229626
2.24698	0.140728	0.181128	0.214319	0.356193	0.242355	0.238308	0.380074	0.304368	0.172256	0.340261	0.279708	0.293824	0.208976	0.205627	0.21627	0.174233	0.210954	0.191285	0.216002	0.231854		0.184341	0.16705	0.196614	0.229909	0.159627	0.21075	0.199871	0.172386	0.183332	0.182483	0.2321	0.189802	0.167899	0.241982	0.244214	0.165842	0.196926	0.202623	0.156126	0.207617		0.150744	0.170549	0.31042	0.222879	0.20812	0.171457	0.21517
2.30178	0.143553	0.168967	0.218485	0.347535	0.230397	0.233069	0.386648	0.289773	0.186659	0.318089	0.280766	0.276416	0.217933	0.218156	0.229914	0.167193	0.212135	0.194884	0.228883	0.248748		0.165711	0.174053	0.210867	0.233434	0.17589	0.225011	0.208907	0.165759	0.187899	0.178029	0.238598	0.187754	0.161116	0.251195	0.23792	0.162614	0.210515	0.199712	0.162292	0.205806		0.15449	0.173536	0.297711	0.23234	0.209296	0.169582	0.212375
2.35659	0.156637	0.157553	0.220865	0.341533	0.225572	0.236096	0.393918	0.277286	0.203795	0.294334	0.280007	0.250342	0.224365	0.225116	0.2492	0.163789	0.211356	0.193443	0.24129	0.261488		0.141092	0.182395	0.229702	0.227631	0.188965	0.236635	0.2158	0.163559	0.19646	0.175796	0.25453	0.188411	0.160461	0.259113	0.234515	0.158713	0.218849	0.201745	0.170864	0.20453		0.160858	0.177081	0.297444	0.235421	0.209137	0.171516	0.223603
2.41139	0.177158	0.150444	0.219328	0.341924	0.233115	0.238775	0.390281	0.274116	0.219877	0.274707	0.271192	0.232333	0.223207	0.228431	0.273013	0.160873	0.207919	0.192147	0.250434	0.27248		0.126604	0.183852	0.252193	0.217243	0.191987	0.242832	0.216267	0.160736	0.194383	0.175011	0.271578	0.192026	0.159634	0.262063	0.225112	0.156486	0.222577	0.21055	0.189532	0.203394		0.163112	0.183057	0.29271	0.22694	0.213193	0.173113	0.240298
2.4662	0.193688	0.153318	0.217857	0.345887	0.248717	0.238772	0.377813	0.284369	0.226649	0.268034	0.254551	0.228297	0.222406	0.231321	0.294951	0.155852	0.206121	0.182278	0.258276	0.280237		0.131672	0.179768	0.266706	0.215373	0.186705	0.243613	0.219181	0.15856	0.187922	0.177266	0.276688	0.198154	0.159034	0.265251	0.216856	0.159814	0.224817	0.222113	0.206997	0.197588		0.157611	0.186152	0.283439	0.214497	0.219508	0.171718	0.258431
2.521	0.197222	0.169067	0.222314	0.350594	0.265558	0.233762	0.360723	0.297856	0.225323	0.275121	0.235456	0.24001	0.224568	0.232808	0.307549	0.153426	0.207961	0.168262	0.254884	0.293985		0.156234	0.168455	0.268864	0.215885	0.17787	0.238567	0.222311	0.154429	0.182801	0.183709	0.267355	0.210903	0.156795	0.265176	0.211095	0.165643	0.221167	0.243259	0.220378	0.195119		0.143222	0.184347	0.271261	0.204858	0.223341	0.169882	0.271419
2.57581	0.188686	0.19363	0.237813	0.361685	0.281575	0.229224	0.350371	0.30845	0.219658	0.292061	0.230792	0.254424	0.238043	0.240002	0.308978	0.149796	0.213602	0.160643	0.251009	0.302321		0.176171	0.158193	0.271625	0.215885	0.169527	0.228439	0.224094	0.150351	0.186405	0.193504	0.251783	0.214195	0.154585	0.26909	0.214479	0.171192	0.213896	0.257275	0.225498	0.201843		0.129644	0.182604	0.258248	0.19758	0.220028	0.172608	0.271527
2.63061	0.17605	0.217324	0.247698	0.380741	0.286289	0.227431	0.347439	0.307419	0.217914	0.309952	0.23876	0.277922	0.253577	0.248825	0.303571	0.153483	0.214944	0.155806	0.249691	0.300773		0.184503	0.153852	0.272972	0.216555	0.167516	0.219888	0.220441	0.150651	0.196239	0.20355	0.238166	0.214873	0.154804	0.279146	0.220498	0.174175	0.206021	0.250474	0.222924	0.213227		0.123228	0.182232	0.254711	0.196512	0.21309	0.173633	0.261254
2.68542	0.169833	0.226929	0.253868	0.393244	0.279816	0.237281	0.355591	0.298255	0.217362	0.319856	0.263029	0.299964	0.262274	0.2568	0.283384	0.163115	0.209015	0.1597	0.241136	0.2919		0.186343	0.155562	0.278268	0.21733	0.168385	0.213504	0.216634	0.155271	0.209226	0.211862	0.227563	0.214674	0.158356	0.29465	0.228439	0.171142	0.202694	0.227536	0.210227	0.22342		0.120418	0.181462	0.265841	0.203746	0.202073	0.17261	0.241165
2.74022	0.169458	0.225675	0.249446	0.395386	0.275259	0.246399	0.371892	0.277347	0.218167	0.324236	0.294449	0.313946	0.264761	0.260951	0.256275	0.178468	0.199395	0.173129	0.226273	0.273304		0.184415	0.161165	0.28359	0.212028	0.172576	0.211857	0.212368	0.165482	0.224534	0.223516	0.226094	0.214919	0.167598	0.309277	0.2329	0.174467	0.202367	0.209029	0.201955	0.224972		0.125676	0.18218	0.282627	0.215761	0.194957	0.165942	0.225529
2.79502	0.17101	0.215967	0.243045	0.391385	0.27432	0.254095	0.384789	0.258977	0.221429	0.319702	0.321584	0.304893	0.258498	0.261572	0.232681	0.199414	0.194677	0.188828	0.220635	0.253884		0.177892	0.169183	0.288664	0.195339	0.181644	0.215351	0.207211	0.180864	0.236614	0.244629	0.228186	0.212541	0.18241	0.308939	0.246994	0.183275	0.207943	0.203133	0.193164	0.21999		0.133225	0.179848	0.298544	0.223821	0.19385	0.154932	0.225216
2.84983	0.175571	0.204159	0.244854	0.385804	0.270947	0.257808	0.390779	0.246724	0.220999	0.323339	0.343706	0.281793	0.250036	0.259752	0.22011	0.217002	0.200564	0.201913	0.219716	0.239346		0.168042	0.177725	0.298616	0.177162	0.197146	0.221948	0.214108	0.20087	0.246873	0.274184	0.233019	0.204021	0.203367	0.305634	0.26033	0.190457	0.218455	0.204544	0.17915	0.213804		0.140966	0.1772	0.303557	0.228933	0.2012	0.139122	0.235203
2.90463	0.176575	0.197747	0.255781	0.386996	0.264926	0.257736	0.392711	0.237465	0.221134	0.325953	0.361708	0.258663	0.24746	0.261833	0.219087	0.22182	0.220126	0.206508	0.227228	0.240569		0.165153	0.187275	0.312901	0.172117	0.221939	0.226649	0.225765	0.219594	0.24689	0.314225	0.241249	0.201279	0.223363	0.299231	0.268442	0.193016	0.22643	0.211436	0.168119	0.212601		0.147215	0.175598	0.298518	0.232209	0.210785	0.127022	0.247282
2.95944	0.187038	0.195125	0.271702	0.386797	0.26578	0.255743	0.379358	0.232839	0.223337	0.328858	0.375552	0.243823	0.249277	0.270843	0.230984	0.217799	0.248725	0.201334	0.240033	0.248392		0.168799	0.195392	0.326748	0.17727	0.235212	0.237457	0.235289	0.229072	0.234848	0.352546	0.249091	0.206259	0.232957	0.289221	0.278145	0.195378	0.226253	0.212275	0.162972	0.218101		0.151855	0.17234	0.292052	0.230669	0.21462	0.121749	0.255963
3.01424	0.206983	0.199667	0.292989	0.374053	0.269901	0.252435	0.369435	0.232237	0.236564	0.333377	0.381201	0.245628	0.260951	0.280429	0.252627	0.213051	0.274971	0.195681	0.246652	0.258931		0.186116	0.197611	0.333739	0.19075	0.237948	0.272761	0.240035	0.232554	0.21732	0.383433	0.250902	0.21673	0.236221	0.275314	0.291092	0.194814	0.227405	0.21152	0.166346	0.230484		0.156933	0.171855	0.281191	0.233692	0.215613	0.126009	0.255496
3.06905	0.235131	0.209547	0.311565	0.365227	0.277006	0.244452	0.364372	0.231647	0.258939	0.340425	0.376656	0.262925	0.271177	0.293713	0.271993	0.219332	0.293008	0.196283	0.252132	0.270725		0.216228	0.195449	0.328296	0.205959	0.22288	0.291069	0.237884	0.232774	0.202524	0.396573	0.251677	0.22854	0.236549	0.269561	0.308015	0.197401	0.234693	0.20795	0.177501	0.243317		0.161163	0.180602	0.271731	0.24172	0.218529	0.136399	0.246056
3.12385	0.257	0.215664	0.317713	0.360348	0.29049	0.23579	0.359524	0.228776	0.283717	0.344063	0.352506	0.295399	0.278321	0.301574	0.285837	0.238588	0.309657	0.198747	0.251385	0.279394		0.241435	0.183839	0.323385	0.211584	0.214742	0.298423	0.231912	0.233944	0.202643	0.395077	0.249878	0.23577	0.236212	0.264749	0.333036	0.202239	0.246258	0.206473	0.190975	0.250508		0.164279	0.187312	0.268766	0.249149	0.219045	0.14531	0.235095
3.17866	0.260518	0.218041	0.311286	0.360267	0.299577	0.23382	0.358079	0.230535	0.307112	0.338854	0.3324	0.332404	0.283959	0.312236	0.288964	0.269766	0.327896	0.204021	0.249656	0.282598		0.25777	0.180976	0.311538	0.201844	0.213911	0.296966	0.231859	0.238348	0.208301	0.386498	0.251369	0.240413	0.237793	0.262224	0.359006	0.205121	0.261835	0.208011	0.205817	0.248136		0.166022	0.19169	0.27972	0.252957	0.220217	0.149624	0.22225
3.23346	0.259564	0.216787	0.300328	0.359286	0.297477	0.232229	0.352199	0.238611	0.321864	0.326076	0.331974	0.360283	0.293199	0.323604	0.285584	0.290597	0.334665	0.216308	0.242275	0.282226		0.261843	0.180643	0.296521	0.186694	0.222095	0.294874	0.234824	0.244002	0.215184	0.387596	0.253681	0.257104	0.240322	0.258988	0.372145	0.203846	0.267781	0.206964	0.212003	0.242942		0.168988	0.202634	0.289391	0.251769	0.221215	0.156258	0.216334
3.28826	0.262588	0.217301	0.296676	0.361026	0.287857	0.234924	0.345511	0.257747	0.329491	0.302191	0.347968	0.369979	0.299657	0.329522	0.279777	0.293786	0.335301	0.21911	0.236675	0.270809		0.261735	0.18122	0.290551	0.165941	0.232317	0.29531	0.239752	0.247995	0.219482	0.404024	0.261297	0.268743	0.242328	0.258332	0.372163	0.198814	0.268675	0.207624	0.213373	0.238326		0.172675	0.216043	0.288781	0.249783	0.223743	0.164987	0.223201
3.34307	0.271725	0.221318	0.302865	0.352437	0.27742	0.24618	0.349563	0.290367	0.332097	0.271031	0.375667	0.359485	0.305782	0.334956	0.276056	0.285825	0.325359	0.215856	0.23236	0.254635		0.262344	0.185699	0.289594	0.164875	0.240076	0.300068	0.238905	0.252287	0.222399	0.419037	0.278905	0.27308	0.245432	0.259344	0.348592	0.192899	0.260839	0.205208	0.208523	0.229055		0.176225	0.225877	0.282636	0.252572	0.233809	0.176419	0.239755
3.39787	0.289332	0.227431	0.312708	0.349003	0.266762	0.261779	0.362555	0.325398	0.327149	0.264412	0.403128	0.336842	0.308453	0.342097	0.28	0.287063	0.312286	0.213231	0.231501	0.247752		0.263865	0.183964	0.295102	0.173775	0.241574	0.299892	0.233636	0.249254	0.2307	0.429772	0.293824	0.279896	0.242753	0.26328	0.329582	0.188759	0.252993	0.212197	0.199389	0.219976		0.182951	0.229521	0.271178	0.269203	0.252144	0.187012	0.258767
3.45268	0.302938	0.234962	0.323067	0.347861	0.258594	0.290973	0.379327	0.344967	0.318181	0.277895	0.418482	0.316579	0.302927	0.353867	0.287201	0.29625	0.298508	0.214415	0.240791	0.255202		0.259154	0.181086	0.300687	0.187384	0.243522	0.295396	0.22629	0.244382	0.244455	0.434444	0.304933	0.288768	0.240474	0.263205	0.319325	0.182318	0.242167	0.219487	0.196364	0.211366		0.194436	0.224793	0.260105	0.292	0.272601	0.194023	0.26778
3.50748	0.315835	0.242547	0.32636	0.351444	0.258134	0.32488	0.396934	0.357554	0.315463	0.307235	0.415749	0.32493	0.298573	0.371758	0.297971	0.310941	0.293517	0.221812	0.24917	0.275109		0.251726	0.179905	0.30133	0.204841	0.247119	0.293997	0.219919	0.238877	0.252987	0.427932	0.304938	0.301227	0.237455	0.253252	0.325021	0.170741	0.240359	0.217125	0.200397	0.205703		0.207659	0.21818	0.256619	0.316774	0.290347	0.195058	0.264775
3.56229	0.331534	0.247629	0.323684	0.365434	0.264175	0.355645	0.415435	0.363651	0.318878	0.328728	0.406186	0.355235	0.284994	0.391584	0.315939	0.325815	0.293341	0.226725	0.262791	0.304322		0.243452	0.186707	0.3049	0.215224	0.247052	0.304912	0.211279	0.237084	0.253367	0.414447	0.291033	0.325905	0.236552	0.240175	0.341195	0.161604	0.246322	0.201973	0.207848	0.208692		0.225194	0.216853	0.264767	0.337108	0.302667	0.197632	0.257041
3.61709	0.347999	0.251205	0.323148	0.393458	0.270709	0.376606	0.441861	0.359428	0.335941	0.342135	0.408417	0.399	0.27494	0.402024	0.32547	0.335025	0.305813	0.241539	0.287033	0.337904		0.237359	0.197366	0.311702	0.218813	0.242401	0.318611	0.208053	0.23638	0.246456	0.400776	0.27641	0.359699	0.237535	0.224495	0.344689	0.155142	0.255509	0.185705	0.212046	0.214764		0.239789	0.2166	0.27215	0.345062	0.301366	0.20651	0.249779
3.6719	0.370577	0.256042	0.326777	0.414549	0.273484	0.381558	0.46826	0.356178	0.364445	0.342852	0.416052	0.430704	0.265497	0.419858	0.329878	0.345197	0.322949	0.267275	0.325815	0.357764		0.241714	0.209402	0.314436	0.223578	0.238183	0.32908	0.208689	0.236647	0.232287	0.386856	0.263048	0.384666	0.239316	0.216215	0.336656	0.157773	0.263304	0.166483	0.213153	0.228998		0.248369	0.218047	0.27171	0.345409	0.29563	0.220355	0.251967
3.7267	0.383873	0.263929	0.338685	0.436603	0.280601	0.378131	0.486006	0.356159	0.388234	0.340238	0.420517	0.451435	0.258015	0.443578	0.329479	0.358592	0.348459	0.291904	0.364188	0.368216		0.252649	0.217608	0.315584	0.222698	0.230603	0.341806	0.217778	0.24244	0.218525	0.371855	0.254904	0.391527	0.244694	0.218127	0.326409	0.172156	0.265006	0.152542	0.206852	0.246548		0.246066	0.2209	0.265247	0.341847	0.283966	0.228179	0.26032
3.7815	0.383808	0.271805	0.346979	0.45733	0.288378	0.369186	0.488792	0.357029	0.403964	0.338015	0.420693	0.463401	0.258586	0.478566	0.330108	0.374808	0.368952	0.313949	0.394213	0.364855		0.269909	0.219589	0.309521	0.21564	0.231071	0.3604	0.231253	0.253805	0.207189	0.358185	0.251405	0.372707	0.255646	0.222466	0.317757	0.19606	0.254953	0.14858	0.208956	0.256377		0.246363	0.225167	0.25881	0.337551	0.278722	0.234947	0.264012
3.83631	0.379825	0.283257	0.350356	0.470771	0.29727	0.361601	0.475186	0.364154	0.413522	0.348723	0.415837	0.456061	0.273082	0.511167	0.336777	0.380849	0.384283	0.327007	0.40701	0.355994		0.287804	0.216202	0.30055	0.207933	0.236945	0.371719	0.243482	0.269865	0.204097	0.349014	0.249134	0.35296	0.272182	0.223175	0.317076	0.209077	0.244293	0.149437	0.211419	0.264416		0.247358	0.23034	0.255323	0.336364	0.273484	0.234368	0.262135
3.89111	0.37838	0.296722	0.349087	0.477309	0.305153	0.357726	0.46255	0.38677	0.415025	0.37367	0.411472	0.444483	0.298059	0.533048	0.349183	0.380278	0.39877	0.326647	0.400265	0.348022		0.300939	0.21464	0.291428	0.204293	0.246506	0.378893	0.25441	0.282565	0.207234	0.348155	0.251956	0.334817	0.284708	0.222557	0.331329	0.204554	0.249517	0.150318	0.206352	0.270569		0.258646	0.234064	0.2568	0.33577	0.269454	0.223427	0.258967
3.94592	0.388016	0.313482	0.347317	0.4722	0.306096	0.370953	0.45997	0.425982	0.419156	0.40662	0.418968	0.44339	0.324907	0.558217	0.370217	0.373268	0.42018	0.319499	0.387261	0.34558		0.311165	0.215986	0.289582	0.210136	0.25506	0.375467	0.258837	0.296326	0.213715	0.345981	0.259023	0.328044	0.299719	0.220868	0.348379	0.200801	0.269132	0.161945	0.196172	0.275285		0.272395	0.238248	0.258897	0.340097	0.267196	0.213827	0.259327
4.00072	0.405592	0.325624	0.357209	0.461584	0.302747	0.399648	0.459227	0.460787	0.437499	0.439312	0.456141	0.462684	0.350962	0.602569	0.391952	0.378871	0.437499	0.308116	0.377821	0.344197		0.323634	0.216282	0.294689	0.223673	0.256762	0.353827	0.260758	0.304747	0.220343	0.345048	0.272124	0.328939	0.309185	0.221632	0.360838	0.192522	0.288952	0.180684	0.187676	0.280101		0.285522	0.246291	0.258652	0.341473	0.264311	0.202677	0.262749
4.05553	0.428941	0.325842	0.378461	0.452903	0.310048	0.43418	0.464788	0.4833	0.467011	0.46974	0.488324	0.515023	0.36876	0.672128	0.410046	0.392952	0.445874	0.297174	0.384892	0.350237		0.329223	0.216111	0.302525	0.233574	0.256604	0.327528	0.25802	0.30338	0.222144	0.343718	0.298108	0.325457	0.30952	0.22566	0.36119	0.197026	0.305046	0.196224	0.188972	0.28283		0.291189	0.257854	0.258966	0.350262	0.269513	0.192384	0.27409
4.11033	0.464002	0.311351	0.399767	0.449135	0.328847	0.464692	0.474918	0.492429	0.491302	0.485603	0.523048	0.569956	0.391802	0.764829	0.420183	0.418397	0.453087	0.287684	0.404492	0.35919		0.330365	0.214587	0.310268	0.241817	0.25865	0.307604	0.258126	0.300164	0.218081	0.351468	0.327293	0.322285	0.306077	0.231196	0.35306	0.198967	0.316444	0.216001	0.189868	0.284921		0.296075	0.272347	0.263074	0.365283	0.277708	0.188403	0.282728
4.16513	0.501915	0.287454	0.417382	0.449189	0.356795	0.492686	0.494668	0.485044	0.507557	0.487251	0.559647	0.602983	0.41998	0.834257	0.43556	0.443812	0.460147	0.290444	0.433073	0.365108		0.333089	0.210753	0.317119	0.248109	0.263489	0.285934	0.260062	0.290802	0.214612	0.352075	0.350397	0.321608	0.295137	0.238591	0.351199	0.199326	0.329322	0.228098	0.190796	0.28911		0.300033	0.294722	0.27424	0.380298	0.286663	0.193462	0.287056
4.21994	0.526322	0.278413	0.429006	0.451661	0.388821	0.500876	0.521868	0.474822	0.517027	0.477827	0.587288	0.637599	0.45058	0.865528	0.456191	0.462274	0.459495	0.300746	0.455919	0.367181		0.332951	0.206783	0.326997	0.249343	0.279719	0.27157	0.262125	0.284802	0.207507	0.351406	0.36218	0.320944	0.28754	0.246691	0.362052	0.199097	0.341014	0.230302	0.191604	0.292506		0.310907	0.318756	0.287537	0.391201	0.294407	0.199313	0.282049
4.27474	0.551882	0.285273	0.439592	0.460898	0.41865	0.494165	0.553373	0.465125	0.536827	0.454754	0.612488	0.642015	0.481165	0.872761	0.478789	0.47253	0.461189	0.323228	0.468303	0.365694		0.32956	0.202857	0.332267	0.254907	0.310237	0.265079	0.262609	0.284042	0.204077	0.351127	0.361233	0.324887	0.286074	0.26373	0.37355	0.198746	0.355686	0.22607	0.194015	0.300161		0.321305	0.337196	0.296683	0.395848	0.305086	0.208227	0.27837
4.32955	0.600905	0.309055	0.452635	0.492678	0.448411	0.482357	0.593244	0.471112	0.562943	0.442869	0.617896	0.646652	0.525927	0.865551	0.517848	0.472817	0.473362	0.355453	0.472641	0.365851		0.324787	0.208775	0.330792	0.263041	0.338901	0.26815	0.263127	0.289137	0.215774	0.349733	0.355778	0.335753	0.290862	0.296088	0.382508	0.19874	0.375867	0.21592	0.20127	0.303623		0.330317	0.348926	0.303365	0.388872	0.314034	0.214832	0.283932
4.38435	0.671825	0.358707	0.475056	0.53969	0.4921	0.462542	0.630034	0.499642	0.598836	0.445763	0.610767	0.649611	0.573103	0.866866	0.571758	0.464773	0.493606	0.385582	0.470192	0.376614		0.315376	0.225586	0.334277	0.283267	0.363385	0.287865	0.266419	0.298201	0.239576	0.351055	0.354526	0.346294	0.298471	0.330861	0.379459	0.204476	0.39343	0.210972	0.211078	0.307634		0.335811	0.366847	0.311377	0.373304	0.319336	0.227407	0.295935
4.43916	0.753193	0.434935	0.511849	0.590005	0.565039	0.447142	0.681882	0.555967	0.615573	0.461158	0.595149	0.64881	0.626672	0.907557	0.630206	0.46212	0.533508	0.412771	0.462251	0.393964		0.305601	0.247399	0.347478	0.303718	0.384117	0.309817	0.273205	0.306226	0.266714	0.34938	0.355166	0.355638	0.304621	0.352546	0.372064	0.214054	0.395957	0.206946	0.223733	0.313192		0.338869	0.388957	0.327223	0.354241	0.324129	0.245688	0.314136
4.49396	0.842183	0.524754	0.555354	0.640508	0.631597	0.431873	0.766802	0.622629	0.612894	0.496457	0.583191	0.654908	0.679648	0.978719	0.705035	0.457916	0.578189	0.451339	0.463788	0.41576		0.300197	0.262109	0.37521	0.32693	0.397302	0.319145	0.286411	0.3125	0.294821	0.350241	0.359664	0.356829	0.310448	0.358736	0.361347	0.226593	0.38941	0.208603	0.242466	0.321211		0.339616	0.413608	0.342965	0.344222	0.336327	0.258508	0.329866
4.54877	0.933328	0.625316	0.612043	0.688263	0.677862	0.431149	0.889636	0.701705	0.604926	0.554059	0.588656	0.664804	0.725176	1.08316	0.802216	0.449047	0.623369	0.489152	0.472024	0.435395		0.288179	0.268044	0.401713	0.350586	0.395404	0.314758	0.312478	0.312473	0.31552	0.355707	0.370715	0.360634	0.311996	0.356782	0.351469	0.242223	0.374005	0.215734	0.249768	0.334115		0.343172	0.441644	0.349261	0.342992	0.345984	0.268244	0.3425
4.60357	1.02058	0.724724	0.688022	0.743312	0.706955	0.438711	1.05075	0.770892	0.602546	0.642731	0.612813	0.687424	0.745443	1.18437	0.899497	0.448748	0.661906	0.523577	0.488286	0.453497		0.27553	0.268882	0.423813	0.368971	0.380123	0.283612	0.333743	0.311486	0.331174	0.372168	0.38643	0.372111	0.314896	0.351308	0.343472	0.256098	0.363342	0.225517	0.256247	0.339192		0.343244	0.463339	0.35313	0.348171	0.355028	0.277562	0.35753
4.65837	1.09863	0.789917	0.793838	0.809265	0.716755	0.457042	1.24957	0.84067	0.627374	0.726176	0.652309	0.734865	0.745113	1.25853	0.978799	0.468046	0.700819	0.557665	0.517215	0.491954		0.265114	0.273445	0.430288	0.380876	0.357393	0.262507	0.344642	0.313998	0.339968	0.388102	0.406485	0.384296	0.321458	0.339726	0.340395	0.269424	0.359339	0.234417	0.258357	0.336393		0.342288	0.473522	0.354512	0.361532	0.362325	0.29197	0.370798
4.71318	1.1591	0.829363	0.911279	0.865701	0.718978	0.486485	1.48529	0.918979	0.658277	0.794099	0.706944	0.800227	0.748915	1.33975	1.04256	0.510818	0.737279	0.590013	0.560655	0.558424		0.271435	0.274582	0.417366	0.38636	0.32559	0.246422	0.339304	0.31368	0.349121	0.390345	0.425814	0.389064	0.324546	0.333945	0.345262	0.277519	0.359176	0.245059	0.247798	0.326056		0.337212	0.46709	0.35837	0.39192	0.369666	0.311751	0.37981
4.76798	1.1853	0.84351	1.02937	0.919565	0.715142	0.530012	1.69147	1.00039	0.692085	0.857027	0.785529	0.887409	0.764809	1.43077	1.09243	0.568738	0.778473	0.619471	0.612035	0.633813		0.301297	0.275263	0.412298	0.3943	0.295413	0.238599	0.332825	0.320348	0.358717	0.373598	0.429859	0.388945	0.330305	0.328061	0.360472	0.286647	0.355065	0.245729	0.243791	0.312964		0.330579	0.452672	0.37297	0.412746	0.378529	0.342213	0.367485
4.82279	1.1723	0.851669	1.1127	0.967339	0.72219	0.591722	1.81866	1.06638	0.71469	0.924904	0.871162	1.02202	0.811856	1.55864	1.13071	0.65393	0.813339	0.659825	0.668736	0.697148		0.340314	0.277384	0.419061	0.401869	0.280182	0.239416	0.333634	0.326174	0.365845	0.35074	0.429711	0.379108	0.331176	0.321213	0.385916	0.31223	0.354406	0.245115	0.251745	0.306347		0.325897	0.437971	0.392215	0.424125	0.38353	0.366187	0.35553
4.87759	1.1182	0.838742	1.14546	0.990964	0.740165	0.646733	1.86908	1.10361	0.731707	0.971222	0.934068	1.17188	0.852244	1.7015	1.14917	0.724172	0.840739	0.699731	0.725306	0.734984		0.363711	0.28097	0.434995	0.416941	0.285086	0.240547	0.343939	0.333036	0.37045	0.331869	0.422668	0.369952	0.333531	0.313463	0.408071	0.349072	0.350949	0.250991	0.271596	0.306376		0.321309	0.428689	0.412134	0.425543	0.389624	0.385102	0.346462
4.9324	1.02271	0.794149	1.1571	0.990136	0.76635	0.686155	1.8316	1.0946	0.735593	0.986667	0.967937	1.29062	0.881522	1.80686	1.1292	0.762824	0.855318	0.722374	0.76988	0.748398		0.364269	0.290201	0.444174	0.429994	0.306619	0.247503	0.364403	0.33632	0.374192	0.315024	0.413588	0.366707	0.335373	0.306253	0.422603	0.373315	0.341896	0.263282	0.298778	0.308409		0.320489	0.428164	0.426415	0.415087	0.398381	0.404518	0.346245
4.9872	0.936107	0.744941	1.13546	0.953277	0.78776	0.706821	1.72756	1.04723	0.71362	0.957409	0.971141	1.35388	0.899516	1.8454	1.0726	0.770608	0.830402	0.718725	0.793681	0.735896		0.351665	0.307265	0.429652	0.431906	0.325793	0.257516	0.375849	0.336344	0.375855	0.303435	0.411784	0.365797	0.336358	0.299762	0.427934	0.393715	0.332385	0.278421	0.325856	0.301626		0.324904	0.42904	0.434685	0.390523	0.409715	0.41708	0.348032
5.04201	0.867069	0.673132	1.10816	0.88967	0.792106	0.703249	1.60136	0.991125	0.67066	0.888478	0.938012	1.35729	0.897631	1.83335	0.97489	0.759839	0.772299	0.697469	0.794597	0.701413		0.334369	0.316872	0.406727	0.417444	0.348443	0.265608	0.379996	0.333157	0.370466	0.298322	0.41591	0.368481	0.3368	0.295586	0.422073	0.40277	0.321104	0.286993	0.338923	0.277902		0.328316	0.419328	0.433861	0.365468	0.434928	0.424568	0.355964
5.09681	0.788235	0.609061	1.08595	0.808498	0.783758	0.688444	1.47362	0.922282	0.616964	0.83067	0.873654	1.3031	0.868625	1.75322	0.86324	0.725183	0.69809	0.66201	0.773671	0.656188		0.31752	0.315338	0.385145	0.393838	0.374592	0.278347	0.378796	0.330672	0.359157	0.299896	0.419348	0.374074	0.33848	0.299134	0.409596	0.396184	0.312483	0.288584	0.328382	0.249152		0.332159	0.405142	0.422476	0.355543	0.456444	0.422516	0.356716
5.15161	0.688145	0.560724	1.04008	0.723739	0.77026	0.650006	1.32686	0.834924	0.564066	0.779523	0.805175	1.18171	0.812404	1.64309	0.752959	0.68517	0.634296	0.616891	0.733589	0.605895		0.304458	0.305792	0.36711	0.373416	0.390933	0.303123	0.373596	0.321326	0.348547	0.30316	0.425293	0.382511	0.331977	0.317362	0.392344	0.380589	0.311331	0.28989	0.308037	0.229025		0.319531	0.387319	0.413029	0.35495	0.471165	0.411835	0.364428
5.20642	0.617512	0.512654	0.971889	0.640807	0.734666	0.597632	1.16896	0.745719	0.511941	0.734466	0.751947	1.04794	0.761425	1.5162	0.647618	0.64341	0.599299	0.579182	0.674148	0.576085		0.290243	0.285701	0.345931	0.361957	0.39875	0.322401	0.370498	0.311272	0.344986	0.305164	0.428649	0.397575	0.32521	0.338265	0.376062	0.355946	0.305733	0.291618	0.285444	0.214419		0.293706	0.368911	0.39735	0.35464	0.465213	0.394617	0.367125
5.26122	0.576905	0.464623	0.909838	0.560789	0.6898	0.54752	0.982544	0.660837	0.470345	0.677018	0.722278	0.919339	0.707756	1.36348	0.549444	0.604646	0.5826	0.540295	0.603726	0.558359		0.277922	0.271157	0.32177	0.349827	0.397706	0.330967	0.366302	0.304019	0.34913	0.303909	0.421828	0.419038	0.31867	0.35113	0.367042	0.327223	0.305452	0.290779	0.263346	0.206032		0.265729	0.350211	0.385866	0.354687	0.442236	0.367878	0.371576
5.31603	0.547509	0.437752	0.858932	0.511508	0.653221	0.501704	0.818509	0.616014	0.451328	0.599978	0.709581	0.80938	0.649584	1.1968	0.4757	0.579082	0.57477	0.492728	0.547217	0.530649		0.272002	0.2627	0.299572	0.34262	0.39087	0.333695	0.356293	0.298396	0.347061	0.303673	0.403147	0.43497	0.311474	0.349219	0.374764	0.310071	0.307432	0.282704	0.249772	0.205025		0.235166	0.33689	0.383058	0.350318	0.418963	0.346175	0.369528
5.37083	0.529476	0.422736	0.805535	0.504724	0.613158	0.452075	0.716495	0.587817	0.44761	0.526092	0.692974	0.709995	0.59933	1.01022	0.408613	0.562077	0.550287	0.438101	0.506173	0.486673		0.27354	0.258222	0.28355	0.346059	0.372429	0.328344	0.33443	0.292966	0.343573	0.303201	0.380347	0.442516	0.303262	0.331403	0.382789	0.303213	0.319214	0.266562	0.242995	0.207256		0.219765	0.324559	0.383202	0.34706	0.39262	0.328855	0.365268
5.42564	0.5029	0.42128	0.748532	0.526295	0.572701	0.41353	0.649956	0.581432	0.460434	0.47064	0.670675	0.617432	0.556661	0.866322	0.360225	0.544496	0.515824	0.39406	0.464286	0.434728		0.27736	0.24577	0.280162	0.346918	0.354232	0.324087	0.311644	0.281465	0.338368	0.310007	0.354077	0.439303	0.289389	0.307756	0.384912	0.2966	0.33173	0.247709	0.233035	0.210463		0.221562	0.302359	0.383432	0.348416	0.365636	0.311439	0.356551
5.48044	0.458483	0.424016	0.68655	0.547739	0.545864	0.376472	0.602569	0.58559	0.479743	0.435614	0.638454	0.526498	0.5172	0.760613	0.334362	0.531787	0.478609	0.37582	0.430608	0.391097		0.284638	0.228413	0.279906	0.34031	0.342501	0.318116	0.306338	0.269695	0.327602	0.326015	0.330446	0.425247	0.276666	0.28079	0.368446	0.287508	0.337428	0.226221	0.22603	0.204347		0.230544	0.268925	0.384094	0.352754	0.348177	0.292946	0.34826
5.53524	0.404347	0.430984	0.62691	0.560072	0.534098	0.33703	0.568968	0.586556	0.497074	0.413997	0.602745	0.443658	0.478179	0.680418	0.322581	0.519814	0.447809	0.374069	0.408252	0.357569		0.281406	0.202311	0.278044	0.320877	0.327011	0.30264	0.308807	0.257207	0.315205	0.340611	0.30032	0.405917	0.263083	0.258427	0.337304	0.27354	0.331659	0.209487	0.221739	0.190648		0.253517	0.243501	0.380606	0.359065	0.333269	0.275664	0.33876
5.59005	0.363778	0.427416	0.559206	0.570738	0.533535	0.292996	0.543423	0.590829	0.50561	0.408586	0.581409	0.381266	0.446364	0.618666	0.318177	0.515567	0.412541	0.382297	0.383865	0.331354		0.265922	0.175611	0.279406	0.295682	0.314584	0.289043	0.302911	0.254707	0.301353	0.352758	0.275709	0.384986	0.258023	0.244505	0.302061	0.265018	0.315969	0.190208	0.217723	0.179355		0.270506	0.222426	0.356061	0.369323	0.322283	0.263078	0.327868
5.64485	0.338249	0.412997	0.492215	0.586667	0.542702	0.257283	0.513892	0.595988	0.506081	0.406382	0.566833	0.347183	0.423115	0.580121	0.321458	0.516916	0.373701	0.38564	0.358167	0.302037		0.245198	0.156224	0.285434	0.270611	0.310484	0.288793	0.298079	0.257026	0.288487	0.36097	0.248274	0.366692	0.256186	0.235584	0.284152	0.25735	0.294304	0.185385	0.215252	0.178656		0.273014	0.210147	0.332673	0.37925	0.319041	0.256356	0.320432
5.69966	0.330273	0.391718	0.436537	0.593232	0.555615	0.232681	0.483415	0.595298	0.490371	0.408923	0.543764	0.330484	0.415258	0.572544	0.322538	0.513647	0.33317	0.382543	0.328268	0.267743		0.21791	0.148217	0.296639	0.245036	0.305414	0.303318	0.291778	0.264698	0.277961	0.367743	0.228572	0.357618	0.259149	0.23098	0.28326	0.256748	0.285284	0.195641	0.201795	0.183306		0.264966	0.206168	0.316308	0.378118	0.316213	0.253229	0.321642
5.75446	0.331377	0.365656	0.393489	0.579017	0.5674	0.224993	0.458196	0.59447	0.465152	0.408053	0.51541	0.332818	0.413495	0.573935	0.322469	0.49998	0.304743	0.372616	0.299834	0.237415		0.194272	0.152062	0.303658	0.223522	0.293276	0.334459	0.28068	0.277683	0.277339	0.368097	0.222795	0.357882	0.267992	0.231695	0.296277	0.265081	0.284284	0.200559	0.190943	0.189331		0.251923	0.210281	0.303559	0.367746	0.307796	0.251052	0.319073
5.80927	0.340253	0.344258	0.360984	0.550264	0.576874	0.227569	0.43482	0.60125	0.432367	0.395804	0.500225	0.341717	0.412392	0.576955	0.314064	0.471365	0.28921	0.363567	0.270866	0.214311		0.175679	0.159908	0.303571	0.20339	0.278974	0.36735	0.26414	0.290587	0.28757	0.355717	0.220446	0.356215	0.277654	0.235093	0.317372	0.271046	0.288299	0.202922	0.181002	0.194001		0.234289	0.222754	0.292559	0.352096	0.293408	0.248892	0.305343
5.86407	0.340606	0.33248	0.332641	0.497971	0.570964	0.238066	0.417642	0.615033	0.407915	0.369795	0.495932	0.341403	0.411418	0.564276	0.301018	0.443804	0.27875	0.371037	0.248721	0.198272		0.167121	0.167493	0.293697	0.193964	0.255513	0.389799	0.245782	0.294901	0.303243	0.342373	0.215781	0.349894	0.279228	0.23788	0.338343	0.28115	0.294635	0.200499	0.171901	0.20019		0.219886	0.24229	0.283111	0.33353	0.271807	0.247458	0.29264
5.91888	0.332856	0.331354	0.317062	0.450128	0.547144	0.259426	0.407743	0.625967	0.394604	0.343476	0.492284	0.32841	0.402223	0.542963	0.287109	0.425388	0.265244	0.396586	0.235548	0.193569		0.162219	0.170402	0.274719	0.197686	0.232004	0.400708	0.227238	0.29189	0.315031	0.334685	0.209365	0.329934	0.276858	0.243966	0.356034	0.294778	0.301061	0.200872	0.16452	0.203926		0.205478	0.265042	0.276088	0.313378	0.243682	0.248152	0.288265
5.97368	0.317567	0.335842	0.313279	0.417481	0.51308	0.281096	0.40744	0.631249	0.38544	0.323274	0.473664	0.303586	0.380508	0.525425	0.275416	0.418792	0.247215	0.429685	0.229769	0.201748		0.156837	0.177035	0.252806	0.213109	0.223372	0.393712	0.211109	0.282097	0.323774	0.329218	0.203616	0.302046	0.268361	0.252338	0.364466	0.297305	0.306812	0.201642	0.161204	0.207031		0.199514	0.28051	0.269561	0.30204	0.215479	0.250571	0.283882
6.02848	0.298814	0.345531	0.319215	0.401771	0.485323	0.296637	0.412882	0.641018	0.370347	0.312351	0.442095	0.280264	0.359485	0.505962	0.267524	0.41609	0.224916	0.465075	0.225614	0.214771		0.152681	0.189661	0.240259	0.223451	0.212824	0.385881	0.199824	0.264817	0.32458	0.318976	0.197071	0.274639	0.253041	0.258647	0.365066	0.293049	0.308404	0.200058	0.161433	0.212906		0.199507	0.279447	0.270982	0.292575	0.19361	0.265682	0.277499
6.08329	0.288799	0.358585	0.328675	0.402442	0.473722	0.300742	0.41934	0.645962	0.347332	0.308223	0.408099	0.266574	0.346102	0.504245	0.261545	0.410617	0.205213	0.479574	0.218167	0.230248		0.14954	0.20941	0.244209	0.228108	0.200217	0.385751	0.191921	0.243936	0.319983	0.306319	0.190926	0.259425	0.236378	0.259561	0.364437	0.284546	0.310859	0.198217	0.166213	0.21885		0.200528	0.267779	0.273092	0.285148	0.182032	0.2867	0.267267
6.13809	0.282426	0.362107	0.334554	0.407332	0.476344	0.292088	0.427979	0.640006	0.321346	0.305464	0.382259	0.256743	0.337371	0.521971	0.261342	0.397463	0.191139	0.466586	0.202633	0.247062		0.148725	0.227709	0.256091	0.224716	0.196082	0.379307	0.182472	0.231929	0.315012	0.296265	0.18512	0.256243	0.232171	0.259302	0.348785	0.269205	0.310176	0.19498	0.175588	0.223488		0.197591	0.249369	0.26703	0.283774	0.183381	0.300735	0.258685
6.1929	0.270878	0.351594	0.327896	0.403339	0.480479	0.280552	0.430336	0.620264	0.30088	0.305874	0.374356	0.251918	0.328793	0.540587	0.269717	0.381259	0.187046	0.43213	0.180791	0.261369		0.14564	0.243247	0.269798	0.221529	0.197975	0.365458	0.173357	0.227167	0.312372	0.287026	0.183036	0.264831	0.234124	0.258296	0.328288	0.249467	0.311095	0.191031	0.188362	0.226902		0.188768	0.234227	0.254971	0.282828	0.194492	0.305769	0.250147
6.2477	0.258943	0.34179	0.314076	0.393968	0.472909	0.266877	0.424526	0.5927	0.286833	0.308591	0.377418	0.25002	0.321239	0.542886	0.28379	0.365564	0.185482	0.408041	0.168369	0.272097		0.143347	0.252406	0.282382	0.222894	0.207045	0.359012	0.160807	0.227512	0.312922	0.28564	0.187795	0.284703	0.238965	0.25386	0.312418	0.230495	0.310889	0.192654	0.196967	0.227371		0.172783	0.225541	0.238516	0.271391	0.206884	0.292083	0.246036
6.30251	0.24802	0.327647	0.304889	0.376334	0.456329	0.263324	0.411966	0.550667	0.272944	0.301869	0.383049	0.246088	0.318215	0.524896	0.294706	0.346665	0.188349	0.395666	0.164755	0.286074		0.137816	0.257275	0.294191	0.230343	0.219612	0.350468	0.156126	0.227663	0.314067	0.295411	0.198037	0.307873	0.240448	0.246826	0.296298	0.225407	0.299597	0.201345	0.201047	0.220927		0.158426	0.215216	0.228346	0.254417	0.214585	0.267448	0.246402
6.35731	0.239691	0.319583	0.304644	0.36034	0.437051	0.273898	0.399736	0.507174	0.25956	0.289282	0.390649	0.250457	0.323301	0.479996	0.294568	0.320948	0.199648	0.386839	0.174383	0.293571		0.13404	0.257546	0.292929	0.244511	0.228628	0.33982	0.158079	0.222936	0.309383	0.308261	0.216661	0.32534	0.232766	0.245995	0.28135	0.23156	0.289388	0.210309	0.204683	0.213466		0.151497	0.202774	0.220692	0.243996	0.217486	0.241692	0.247523
6.41212	0.236652	0.308679	0.311585	0.357906	0.424806	0.291743	0.393638	0.476811	0.252883	0.273561	0.395972	0.263082	0.339828	0.427293	0.283123	0.292226	0.210678	0.381424	0.187847	0.289804		0.134389	0.262453	0.286429	0.258164	0.230395	0.317403	0.16696	0.215347	0.301681	0.339456	0.237775	0.328445	0.221034	0.252287	0.272743	0.242652	0.274504	0.216406	0.207929	0.206048		0.147839	0.203174	0.211763	0.240273	0.213319	0.222601	0.249073
6.46692	0.23692	0.295242	0.317192	0.366181	0.418478	0.308438	0.390005	0.457632	0.25268	0.267198	0.394259	0.266811	0.361908	0.401913	0.265658	0.277321	0.219263	0.385237	0.199537	0.284921		0.130384	0.268867	0.276592	0.265222	0.224143	0.283577	0.17087	0.208767	0.292149	0.376044	0.252161	0.325543	0.211031	0.255415	0.268848	0.246129	0.256193	0.214238	0.210214	0.202794		0.153837	0.222426	0.202672	0.241838	0.202874	0.212204	0.248066
6.52172	0.239722	0.284583	0.31219	0.382972	0.415063	0.319246	0.385164	0.441673	0.256731	0.262986	0.383781	0.255865	0.372769	0.394826	0.249756	0.276339	0.218941	0.391465	0.213717	0.276155		0.127072	0.277812	0.26788	0.270357	0.210313	0.254226	0.170887	0.208086	0.282846	0.389781	0.25932	0.317969	0.20809	0.255778	0.275574	0.239996	0.252306	0.201658	0.202079	0.203671		0.159931	0.238209	0.196311	0.245471	0.195026	0.212359	0.24405
6.57653	0.240841	0.281468	0.302198	0.392255	0.410479	0.318602	0.378515	0.433797	0.259273	0.26271	0.370957	0.240538	0.375042	0.384183	0.242804	0.280854	0.217163	0.39488	0.224763	0.269663		0.126702	0.282819	0.264887	0.276777	0.196413	0.239201	0.1723	0.211621	0.271575	0.39157	0.258475	0.300948	0.209024	0.247152	0.288238	0.232454	0.257652	0.185678	0.185824	0.208128		0.169099	0.242541	0.199742	0.24914	0.197165	0.214062	0.234881
6.63133	0.239044	0.27975	0.286576	0.39493	0.394439	0.313528	0.366135	0.425848	0.261633	0.264071	0.355568	0.230826	0.370953	0.365556	0.241378	0.28118	0.21645	0.387728	0.228833	0.258341		0.127656	0.284826	0.263865	0.275335	0.187458	0.228926	0.173235	0.214823	0.259783	0.380278	0.249633	0.284723	0.211979	0.227742	0.302171	0.227328	0.26573	0.177816	0.170317	0.21355		0.179949	0.235124	0.20624	0.246731	0.218849	0.21607	0.227738
6.68614	0.229485	0.278417	0.26941	0.38879	0.371275	0.309281	0.340782	0.410717	0.263826	0.263419	0.343442	0.219152	0.370428	0.348746	0.247775	0.278635	0.220881	0.374789	0.224188	0.250408		0.129593	0.279017	0.262454	0.269964	0.185082	0.218667	0.175798	0.217276	0.249766	0.361721	0.234397	0.276172	0.215652	0.208668	0.313422	0.226613	0.267087	0.178038	0.164924	0.21753		0.198381	0.224117	0.207633	0.240151	0.248728	0.216794	0.216043
6.74094	0.219934	0.278344	0.261036	0.369998	0.360145	0.30538	0.322972	0.389756	0.25442	0.256402	0.33422	0.205197	0.376188	0.329341	0.258529	0.273787	0.236001	0.364778	0.2144	0.250768		0.131903	0.267187	0.267822	0.261885	0.188076	0.219402	0.175723	0.217243	0.239288	0.349027	0.220819	0.26694	0.219129	0.196138	0.320609	0.228193	0.258012	0.182391	0.167659	0.216518		0.214351	0.218856	0.204094	0.233921	0.273525	0.216972	0.209828
6.79575	0.214334	0.278106	0.258682	0.356711	0.359934	0.297312	0.307564	0.353871	0.240906	0.240339	0.32882	0.200322	0.393232	0.321021	0.259368	0.270897	0.254853	0.363222	0.203913	0.252052		0.134905	0.254982	0.285813	0.252561	0.19176	0.218334	0.17409	0.214502	0.232384	0.336985	0.216201	0.258112	0.222942	0.189718	0.32153	0.221821	0.245487	0.189463	0.170411	0.209719		0.220514	0.218626	0.200987	0.230916	0.293327	0.21128	0.206098
6.85055	0.210705	0.27729	0.264719	0.34977	0.364717	0.295476	0.29515	0.308752	0.233923	0.223291	0.31751	0.188621	0.414569	0.319399	0.249262	0.26867	0.259771	0.366147	0.1945	0.250189		0.140169	0.240531	0.302919	0.247089	0.199382	0.21812	0.174794	0.206894	0.231678	0.331379	0.220037	0.251305	0.220621	0.192637	0.314635	0.210138	0.245839	0.204778	0.170385	0.206085		0.211642	0.223745	0.20281	0.224813	0.295985	0.201836	0.201108
6.90535	0.213303	0.276903	0.273461	0.350946	0.377928	0.302547	0.286481	0.264002	0.231168	0.211517	0.303091	0.176521	0.426385	0.316533	0.23779	0.27	0.252627	0.363947	0.185061	0.251262		0.152195	0.227517	0.311245	0.247949	0.207305	0.219022	0.168154	0.195841	0.234425	0.32847	0.227344	0.247963	0.213241	0.199045	0.307341	0.198414	0.25578	0.225021	0.172757	0.205509		0.198125	0.234306	0.207317	0.213358	0.292355	0.192978	0.195326
6.96016	0.220509	0.277194	0.278555	0.353825	0.389384	0.31426	0.274749	0.2352	0.226266	0.209444	0.279413	0.167223	0.427925	0.324382	0.227703	0.268827	0.237465	0.35796	0.174674	0.254206		0.170333	0.216184	0.313344	0.253378	0.209876	0.21791	0.163763	0.185179	0.241623	0.322182	0.229462	0.254411	0.203307	0.207595	0.298992	0.192361	0.26272	0.237356	0.17594	0.203805		0.182757	0.24246	0.215476	0.197759	0.28186	0.183545	0.19469
7.01496	0.229389	0.278463	0.275692	0.36607	0.396333	0.329491	0.2591	0.222134	0.221141	0.214346	0.248683	0.16216	0.420961	0.337264	0.231965	0.270928	0.232685	0.349655	0.163226	0.262952		0.187754	0.209703	0.307915	0.256933	0.210709	0.219062	0.157557	0.178471	0.248353	0.312336	0.221394	0.264199	0.195977	0.218266	0.293627	0.186634	0.259272	0.240493	0.179382	0.203316		0.169651	0.24229	0.228204	0.18564	0.267411	0.172353	0.202385
7.06977	0.233134	0.27801	0.265899	0.377085	0.3957	0.358397	0.243934	0.220973	0.22292	0.229485	0.229443	0.161743	0.405497	0.352391	0.241347	0.276543	0.236368	0.350912	0.153418	0.271073		0.200378	0.207802	0.301655	0.251134	0.209466	0.220753	0.152081	0.176582	0.255671	0.301439	0.207078	0.27928	0.191804	0.220466	0.293094	0.181184	0.245779	0.23332	0.182711	0.204511		0.160414	0.236213	0.234372	0.18331	0.248286	0.169692	0.218752
7.12457	0.235096	0.269617	0.252799	0.384827	0.391929	0.393539	0.231443	0.225465	0.228347	0.25593	0.222831	0.164671	0.395175	0.359163	0.250346	0.278731	0.23968	0.346903	0.145312	0.275266		0.20423	0.212771	0.295162	0.24314	0.201235	0.221132	0.146742	0.181911	0.259829	0.286068	0.19543	0.289072	0.193655	0.215232	0.297173	0.177206	0.223398	0.217229	0.182894	0.199768		0.151892	0.227106	0.230601	0.186092	0.235589	0.183394	0.233159
7.17938	0.232248	0.253673	0.236342	0.381013	0.377829	0.409939	0.22533	0.226396	0.232486	0.277807	0.230275	0.170324	0.384164	0.359321	0.252067	0.282196	0.237928	0.336206	0.145408	0.273154		0.19673	0.222249	0.288408	0.239165	0.18944	0.218053	0.14448	0.19034	0.257685	0.261459	0.189148	0.290358	0.199095	0.202531	0.301235	0.175461	0.197716	0.201292	0.176884	0.195304		0.145181	0.219466	0.22165	0.192038	0.226129	0.200953	0.240908
7.23418	0.219727	0.238614	0.226162	0.372643	0.364361	0.407007	0.223119	0.226557	0.22773	0.279957	0.245594	0.175989	0.376138	0.34706	0.248254	0.277585	0.231421	0.320354	0.152088	0.270019		0.191095	0.221346	0.273302	0.235081	0.175541	0.210136	0.145006	0.19708	0.256907	0.235718	0.191056	0.288338	0.203736	0.19067	0.299015	0.180585	0.17797	0.19317	0.170149	0.193044		0.14583	0.219022	0.215615	0.192242	0.21869	0.221599	0.241015
7.28899	0.207765	0.229776	0.222306	0.355411	0.352794	0.388495	0.227764	0.220969	0.223671	0.274147	0.257805	0.176525	0.367086	0.327996	0.245329	0.264393	0.218332	0.304268	0.165211	0.268889		0.197216	0.20948	0.260504	0.228884	0.168325	0.196284	0.142006	0.202457	0.255147	0.210943	0.201444	0.283877	0.207848	0.193385	0.29035	0.187618	0.166633	0.193346	0.162697	0.190039		0.1552	0.222844	0.212153	0.188574	0.219081	0.236682	0.232801
7.34379	0.202871	0.22732	0.219693	0.33025	0.345565	0.359167	0.231455	0.207014	0.221433	0.261656	0.263048	0.171761	0.355308	0.314908	0.243206	0.255608	0.205715	0.28686	0.171585	0.271016		0.20528	0.190186	0.249386	0.224667	0.167853	0.178266	0.13713	0.207595	0.254456	0.191703	0.214949	0.28635	0.213348	0.20838	0.27835	0.187614	0.166374	0.19381	0.160648	0.184006		0.167318	0.23183	0.206466	0.179927	0.223372	0.239558	0.21922
7.39859	0.204216	0.229592	0.217404	0.316701	0.340357	0.324761	0.230485	0.189963	0.213001	0.249817	0.262883	0.168745	0.343568	0.310489	0.243539	0.247246	0.193209	0.271319	0.171205	0.278313		0.215207	0.17408	0.245534	0.21616	0.168275	0.178378	0.130051	0.219794	0.255857	0.1805	0.225582	0.294017	0.225925	0.222096	0.27082	0.180149	0.170298	0.190775	0.157532	0.18412		0.178878	0.240765	0.193071	0.168644	0.235008	0.242029	0.204767
7.4534	0.217462	0.231505	0.222214	0.309481	0.344975	0.29561	0.223226	0.180109	0.198379	0.252067	0.257816	0.16725	0.329809	0.3159	0.246847	0.23891	0.185459	0.254516	0.166399	0.277002		0.224857	0.16725	0.252597	0.20676	0.175547	0.188459	0.12814	0.228594	0.262614	0.176732	0.23665	0.299976	0.234446	0.230132	0.265808	0.170705	0.178501	0.184163	0.157676	0.190593		0.184865	0.249324	0.181223	0.162549	0.240246	0.248969	0.200307
7.5082	0.238377	0.226814	0.232804	0.310661	0.356247	0.275673	0.21215	0.177805	0.173087	0.244839	0.246981	0.168227	0.313754	0.319695	0.248449	0.236974	0.184865	0.236311	0.165272	0.266236		0.228242	0.175159	0.268957	0.201678	0.185236	0.211125	0.129772	0.228012	0.27288	0.179556	0.249087	0.304644	0.234407	0.231591	0.255869	0.16508	0.193469	0.176461	0.154107	0.200529		0.183736	0.249841	0.17418	0.165069	0.237692	0.260797	0.200852
7.56301	0.260135	0.217684	0.242003	0.31715	0.362498	0.266095	0.196643	0.191128	0.151471	0.228121	0.23037	0.176751	0.302762	0.31912	0.245456	0.238201	0.187858	0.219834	0.167729	0.252577		0.225526	0.179622	0.274202	0.200868	0.197495	0.233388	0.132909	0.217346	0.286837	0.179939	0.258336	0.304715	0.22426	0.224815	0.246159	0.164363	0.211232	0.170427	0.148935	0.213194		0.183847	0.248556	0.172958	0.173484	0.23492	0.269474	0.203719
7.61781	0.271928	0.198003	0.252381	0.322094	0.364537	0.26447	0.182401	0.206236	0.143246	0.203319	0.215756	0.190963	0.30405	0.318721	0.237342	0.239415	0.190028	0.21371	0.173896	0.244421		0.21843	0.180614	0.270112	0.211058	0.212081	0.247789	0.135867	0.198433	0.294636	0.177162	0.267103	0.302557	0.206737	0.209045	0.243519	0.166242	0.228214	0.165955	0.142109	0.219875		0.182552	0.2503	0.172444	0.184697	0.229885	0.279046	0.209728
7.67262	0.27289	0.174789	0.254052	0.325486	0.360869	0.264282	0.171868	0.214357	0.144771	0.182186	0.199368	0.205485	0.310676	0.321941	0.230428	0.242252	0.189154	0.213476	0.177897	0.244214		0.211218	0.179192	0.258297	0.225558	0.230517	0.248244	0.137638	0.182146	0.289116	0.170005	0.273738	0.294837	0.19219	0.195134	0.246574	0.179367	0.237148	0.164565	0.137516	0.220857		0.181576	0.252887	0.173745	0.194173	0.22824	0.286187	0.20776
7.72742	0.2669	0.16157	0.252619	0.322581	0.357021	0.261047	0.166874	0.215139	0.156331	0.174877	0.18774	0.217036	0.313777	0.325099	0.227254	0.240895	0.187494	0.21788	0.180212	0.252508		0.204889	0.179449	0.241489	0.235567	0.240548	0.24534	0.133926	0.17812	0.277802	0.161818	0.27652	0.289639	0.188519	0.187022	0.251644	0.182322	0.237839	0.171053	0.132279	0.218032		0.18152	0.247985	0.169915	0.199247	0.228807	0.28847	0.203189
7.78223	0.254505	0.157404	0.255317	0.316835	0.361716	0.25393	0.166123	0.21128	0.171669	0.180975	0.18572	0.219505	0.307783	0.331561	0.223801	0.232812	0.185183	0.2176	0.179948	0.264818		0.197213	0.180653	0.22021	0.237876	0.242411	0.245934	0.129724	0.185953	0.265456	0.161406	0.270311	0.288625	0.19552	0.18646	0.258934	0.174574	0.227444	0.185718	0.131459	0.208428		0.178398	0.239292	0.164491	0.205677	0.227603	0.292257	0.197537
7.83703	0.242873	0.156404	0.252144	0.310531	0.372049	0.246092	0.170044	0.2056	0.188901	0.198735	0.182531	0.20701	0.301248	0.341548	0.223736	0.223828	0.181722	0.219313	0.175145	0.279904		0.189258	0.179146	0.20278	0.236411	0.240489	0.255075	0.12943	0.203368	0.255988	0.175257	0.260591	0.292782	0.211086	0.191009	0.2661	0.1639	0.2051	0.200013	0.139671	0.194341		0.175559	0.231101	0.1625	0.215237	0.222417	0.288945	0.196045
7.89183	0.234172	0.159688	0.240512	0.302796	0.383451	0.242551	0.177529	0.205711	0.198617	0.212959	0.177537	0.189587	0.298178	0.352728	0.224771	0.219762	0.181147	0.221908	0.166476	0.289539		0.178199	0.176658	0.187283	0.232926	0.237578	0.267697	0.139576	0.21987	0.247101	0.191822	0.247737	0.292981	0.226741	0.197584	0.266558	0.159607	0.190235	0.206	0.146298	0.185123		0.167487	0.220646	0.162946	0.220563	0.215927	0.272933	0.197042
7.94664	0.225296	0.165801	0.223916	0.292693	0.390637	0.243064	0.18933	0.209728	0.205956	0.21919	0.173662	0.179013	0.30362	0.357052	0.221923	0.226365	0.178691	0.227036	0.163122	0.292778		0.163913	0.172875	0.186492	0.226645	0.237588	0.280263	0.159261	0.227743	0.23756	0.209403	0.242287	0.284834	0.232483	0.204096	0.262671	0.158581	0.185394	0.196965	0.150893	0.186899		0.160652	0.216842	0.159849	0.225076	0.215238	0.249058	0.20762
8.00144	0.220988	0.167124	0.211713	0.284817	0.388184	0.245701	0.206408	0.216044	0.209275	0.21847	0.176253	0.176383	0.312148	0.350245	0.220877	0.240362	0.172378	0.228761	0.168208	0.278731		0.155912	0.172413	0.197402	0.215217	0.239984	0.281249	0.176909	0.227554	0.230035	0.21944	0.239609	0.27507	0.232393	0.209803	0.255459	0.1592	0.191292	0.179873	0.15412	0.199483		0.151701	0.220085	0.152725	0.228435	0.220117	0.22674	0.223642
8.05625	0.223828	0.174249	0.205477	0.285522	0.379894	0.246464	0.217021	0.220103	0.210027	0.216887	0.183769	0.176479	0.325677	0.331614	0.224207	0.251669	0.160528	0.234092	0.178967	0.254489		0.149754	0.182413	0.212274	0.204276	0.237929	0.278449	0.190148	0.223925	0.229033	0.214085	0.234477	0.268871	0.230156	0.214391	0.253932	0.15709	0.196594	0.163833	0.152623	0.220993		0.14602	0.223581	0.144755	0.234594	0.223691	0.206446	0.235375
8.11105	0.233368	0.182014	0.206435	0.299738	0.3739	0.232988	0.219742	0.221479	0.214354	0.216278	0.195819	0.178683	0.342771	0.301328	0.229067	0.254742	0.155626	0.238894	0.190576	0.236211		0.147739	0.189827	0.222776	0.199583	0.231814	0.277913	0.198579	0.222765	0.23261	0.209598	0.225703	0.265286	0.230498	0.216454	0.255509	0.150188	0.206775	0.156316	0.143473	0.242733		0.147012	0.221728	0.13743	0.245205	0.22924	0.19946	0.241264
8.16586	0.241788	0.195654	0.207321	0.333258	0.371815	0.207221	0.218332	0.2229	0.217381	0.215262	0.205933	0.183508	0.356113	0.277259	0.233958	0.25465	0.155622	0.242133	0.201307	0.225273		0.145858	0.185591	0.225262	0.202246	0.227074	0.27518	0.203155	0.222375	0.236037	0.209406	0.221243	0.262806	0.229849	0.217678	0.258753	0.139768	0.211549	0.158546	0.130839	0.248706		0.153544	0.216661	0.13859	0.255044	0.22718	0.206622	0.242646
8.22066	0.2525	0.211441	0.208819	0.376951	0.368814	0.183646	0.213457	0.225821	0.216025	0.218915	0.208723	0.197731	0.356672	0.253899	0.242681	0.255965	0.170447	0.238484	0.205749	0.218248		0.144201	0.173214	0.222723	0.213944	0.228131	0.27311	0.203275	0.219556	0.240249	0.21169	0.219892	0.256377	0.225443	0.21876	0.258095	0.128421	0.21595	0.160963	0.124339	0.246277		0.161439	0.206245	0.150854	0.253014	0.224214	0.212193	0.234563
8.27547	0.263259	0.227626	0.215438	0.418765	0.366227	0.167246	0.205082	0.22282	0.204469	0.227304	0.199468	0.216301	0.340629	0.231474	0.257575	0.263247	0.188134	0.232298	0.203691	0.217339		0.146642	0.163969	0.223289	0.229684	0.231077	0.257439	0.197978	0.216191	0.241257	0.213768	0.221796	0.245393	0.220131	0.219304	0.259334	0.129416	0.218318	0.156838	0.125068	0.237567		0.164034	0.194358	0.160032	0.239558	0.21737	0.217012	0.227435
8.33027	0.274603	0.244337	0.222372	0.447008	0.364188	0.156377	0.200361	0.215492	0.191595	0.229504	0.181523	0.225852	0.314137	0.221571	0.277788	0.267727	0.202714	0.222977	0.202668	0.214883		0.154909	0.170986	0.224116	0.228203	0.228229	0.23901	0.188951	0.216871	0.236794	0.221539	0.220242	0.236151	0.219506	0.218102	0.265801	0.143065	0.218095	0.153191	0.127252	0.22787		0.161008	0.181858	0.168235	0.222943	0.212172	0.215583	0.221645
8.38507	0.287933	0.250959	0.220068	0.456647	0.358201	0.147841	0.192366	0.207432	0.188265	0.221433	0.167737	0.231972	0.283085	0.226289	0.296062	0.270023	0.214745	0.214085	0.197498	0.219474		0.169082	0.184786	0.227224	0.218817	0.212734	0.22605	0.17623	0.216678	0.230118	0.237059	0.219009	0.23343	0.217858	0.220366	0.270201	0.163411	0.21261	0.150329	0.131263	0.21906		0.159829	0.175876	0.175959	0.208004	0.211907	0.210047	0.217992
8.43988	0.301175	0.251094	0.210674	0.442325	0.351398	0.138455	0.19332	0.202599	0.190438	0.211192	0.158538	0.243723	0.261515	0.239833	0.31206	0.269901	0.223027	0.214085	0.195232	0.22842		0.175518	0.198502	0.2316	0.203733	0.195923	0.215781	0.163237	0.215321	0.220838	0.249415	0.218478	0.236567	0.216112	0.225556	0.27268	0.17838	0.207595	0.146543	0.135447	0.212968		0.160913	0.175841	0.181286	0.205995	0.222419	0.202519	0.218039
8.49468	0.306805	0.247897	0.210176	0.427515	0.349582	0.135588	0.188717	0.195677	0.196007	0.203128	0.149367	0.256456	0.259897	0.25915	0.323355	0.273028	0.226955	0.21832	0.195899	0.240182		0.174697	0.203522	0.22938	0.193553	0.182076	0.212262	0.160804	0.212443	0.210646	0.260569	0.219974	0.247919	0.214459	0.23345	0.270273	0.186766	0.206026	0.142497	0.13679	0.208361		0.172904	0.175682	0.184926	0.211254	0.236646	0.200773	0.221476
8.54949	0.310619	0.23843	0.218527	0.408766	0.356419	0.136048	0.182815	0.19002	0.200797	0.193979	0.137972	0.268367	0.267934	0.272572	0.328238	0.27913	0.235299	0.221471	0.194067	0.249484		0.168368	0.197996	0.224014	0.194597	0.173246	0.210064	0.161502	0.205741	0.201024	0.265554	0.220758	0.258176	0.209642	0.235984	0.269557	0.185468	0.208769	0.13971	0.138402	0.204243		0.182406	0.171815	0.188372	0.218315	0.24305	0.200749	0.227597
8.60429	0.315521	0.223855	0.228611	0.382784	0.359236	0.142537	0.179346	0.176901	0.199395	0.186429	0.130123	0.273484	0.272288	0.274887	0.331714	0.284469	0.232658	0.223698	0.187418	0.248599		0.156804	0.185842	0.216544	0.193268	0.174352	0.205053	0.166397	0.193419	0.19757	0.253652	0.220679	0.263545	0.20043	0.232487	0.272586	0.174388	0.213059	0.141099	0.145386	0.201726		0.185517	0.169945	0.186946	0.224081	0.245044	0.196713	0.235664
8.6591	0.323259	0.213054	0.237767	0.350827	0.35714	0.156657	0.178986	0.167143	0.18961	0.173321	0.129686	0.269111	0.270207	0.274369	0.330326	0.289305	0.221559	0.223261	0.172612	0.24636		0.148655	0.174728	0.21672	0.198999	0.176724	0.202476	0.168893	0.184334	0.199811	0.235187	0.221543	0.259644	0.195816	0.223305	0.276139	0.168666	0.215008	0.148703	0.154179	0.20169		0.181101	0.170887	0.176007	0.221205	0.242212	0.190529	0.239902
8.7139	0.325961	0.210134	0.23712	0.313466	0.351391	0.173708	0.181925	0.163567	0.180434	0.165548	0.134262	0.265527	0.264504	0.275209	0.327532	0.290191	0.205684	0.218524	0.164885	0.242551		0.142212	0.164828	0.22376	0.19393	0.182294	0.204407	0.173519	0.181248	0.203055	0.224803	0.227223	0.258789	0.196094	0.208469	0.277708	0.167702	0.212351	0.164282	0.159674	0.204472		0.171001	0.175194	0.159764	0.214604	0.237795	0.187793	0.23318
8.7687	0.321185	0.212591	0.226729	0.278949	0.341993	0.182933	0.183972	0.166388	0.177721	0.164832	0.143185	0.263167	0.254121	0.278612	0.327601	0.28581	0.195014	0.21164	0.1661	0.245203		0.133705	0.163134	0.235318	0.182805	0.18903	0.207684	0.175402	0.183567	0.207858	0.221445	0.236356	0.258767	0.201303	0.198845	0.267971	0.168891	0.209773	0.180335	0.168227	0.207571		0.161836	0.179838	0.148406	0.214277	0.23614	0.190897	0.223649
8.82351	0.31073	0.215109	0.208225	0.260139	0.33396	0.185501	0.180986	0.174367	0.177495	0.172118	0.15195	0.2601	0.250254	0.287378	0.316628	0.279823	0.201234	0.208589	0.170615	0.260338		0.12575	0.160906	0.247336	0.171792	0.198663	0.204815	0.1759	0.194943	0.212037	0.222204	0.243	0.257982	0.213305	0.205203	0.252325	0.17205	0.207708	0.190653	0.17656	0.214152		0.154441	0.183502	0.146446	0.218754	0.235459	0.197393	0.213014
8.87831	0.296388	0.212782	0.201598	0.25352	0.329042	0.180641	0.175414	0.186463	0.178346	0.18429	0.159148	0.246483	0.247782	0.300891	0.306533	0.2743	0.207309	0.20634	0.178304	0.273867		0.121577	0.158832	0.257282	0.161922	0.204965	0.194231	0.174636	0.208699	0.214626	0.226254	0.253861	0.258039	0.223296	0.214213	0.240337	0.172533	0.20602	0.201873	0.180011	0.211677		0.152098	0.18243	0.15233	0.22274	0.233573	0.203888	0.213038
8.93312	0.275216	0.204017	0.202928	0.26143	0.327728	0.170845	0.172593	0.191469	0.181749	0.20174	0.16213	0.228508	0.254401	0.315398	0.297549	0.269038	0.205784	0.19987	0.185149	0.282751		0.120479	0.158875	0.26035	0.160215	0.210423	0.177936	0.169863	0.217358	0.21568	0.22426	0.265197	0.25693	0.224452	0.217877	0.227248	0.167712	0.205728	0.215385	0.177358	0.201327		0.152415	0.177131	0.165374	0.237779	0.23194	0.199894	0.212343
8.98792	0.26061	0.194654	0.211682	0.273377	0.323175	0.157063	0.180565	0.18938	0.185885	0.217891	0.163352	0.208206	0.257222	0.322439	0.285032	0.264818	0.199583	0.187475	0.187011	0.288106		0.125302	0.162424	0.260453	0.16361	0.215789	0.17036	0.161948	0.218098	0.217798	0.221794	0.273343	0.256438	0.218577	0.212984	0.215167	0.159019	0.202004	0.221784	0.169233	0.190599		0.155175	0.169608	0.188522	0.250659	0.227953	0.186246	0.209817
9.04273	0.256436	0.18787	0.214825	0.280598	0.316291	0.154177	0.196658	0.188146	0.194163	0.225016	0.168024	0.180523	0.25132	0.316563	0.265064	0.261771	0.198651	0.176092	0.185421	0.282648		0.139524	0.170402	0.260664	0.17285	0.216426	0.172182	0.150333	0.212538	0.221276	0.224441	0.274862	0.256362	0.210718	0.205663	0.205793	0.156667	0.195549	0.221775	0.157073	0.184166		0.164866	0.162835	0.214952	0.255801	0.225787	0.175213	0.203639
9.09753	0.263354	0.185018	0.210019	0.278689	0.315276	0.164958	0.206807	0.192205	0.205328	0.224767	0.173758	0.157231	0.2395	0.30377	0.248691	0.262841	0.196804	0.168975	0.180657	0.274599		0.164395	0.176331	0.261057	0.184714	0.217626	0.178035	0.138005	0.210813	0.225502	0.22616	0.268803	0.250043	0.20912	0.199231	0.205836	0.155919	0.190856	0.213414	0.155403	0.184107		0.171978	0.158255	0.241744	0.251856	0.224734	0.178092	0.197864
9.15234	0.278681	0.184076	0.204849	0.277673	0.315176	0.176621	0.212556	0.193362	0.216166	0.219796	0.182194	0.138701	0.228205	0.289811	0.2393	0.267317	0.193991	0.164908	0.174785	0.269165		0.189087	0.178368	0.26607	0.192865	0.224699	0.182655	0.131351	0.213028	0.229483	0.225873	0.254756	0.237577	0.211458	0.194455	0.219902	0.158406	0.193526	0.200647	0.163209	0.18739		0.175908	0.159274	0.261242	0.239067	0.221367	0.197043	0.195308
9.20714	0.288857	0.186498	0.207267	0.280241	0.317955	0.182876	0.219907	0.196375	0.219401	0.21361	0.188978	0.127103	0.232777	0.277968	0.240343	0.274695	0.187061	0.164606	0.174268	0.267724		0.200288	0.170245	0.265438	0.19209	0.234251	0.178757	0.130085	0.216677	0.228437	0.226898	0.251143	0.2244	0.213049	0.196041	0.241507	0.162716	0.203754	0.190527	0.180179	0.196365		0.171813	0.166768	0.266461	0.221403	0.221861	0.218164	0.194644
9.26194	0.29075	0.189844	0.208996	0.293487	0.319963	0.183443	0.231827	0.201706	0.212824	0.212349	0.193584	0.129096	0.242255	0.271794	0.250013	0.27381	0.17129	0.160796	0.178162	0.262584		0.203289	0.161052	0.256871	0.189514	0.241443	0.171238	0.13571	0.220059	0.224956	0.228644	0.250312	0.212529	0.212518	0.198833	0.258162	0.164224	0.214336	0.187727	0.195296	0.204599		0.167632	0.185682	0.258934	0.209471	0.232396	0.231554	0.193876
9.31675	0.276362	0.189288	0.208467	0.308377	0.32076	0.183619	0.242336	0.207321	0.202886	0.221022	0.197992	0.139567	0.254309	0.269694	0.264903	0.267229	0.161467	0.157051	0.182401	0.250775		0.201188	0.158494	0.242142	0.185336	0.24447	0.160059	0.148352	0.222023	0.219851	0.237345	0.249502	0.209784	0.211749	0.205463	0.274614	0.161162	0.220391	0.188711	0.197036	0.204503		0.167658	0.208723	0.245141	0.202329	0.261033	0.238113	0.191908
9.37155	0.260936	0.193726	0.207524	0.322596	0.322021	0.188391	0.248234	0.207658	0.192929	0.224491	0.211935	0.156695	0.268448	0.271276	0.279582	0.255402	0.172884	0.161033	0.182604	0.237898		0.196138	0.166487	0.229564	0.188193	0.240774	0.160033	0.152848	0.21909	0.210704	0.242538	0.248096	0.207099	0.20701	0.212878	0.281736	0.153622	0.215891	0.193042	0.188226	0.201042		0.172379	0.221005	0.230693	0.20441	0.286407	0.239834	0.183815
9.42636	0.251933	0.199261	0.210161	0.333209	0.324106	0.195324	0.249951	0.203032	0.188598	0.21911	0.228182	0.16807	0.276282	0.266995	0.28745	0.265232	0.191978	0.16804	0.174785	0.232574		0.190033	0.184373	0.218828	0.195265	0.233345	0.164916	0.151753	0.214054	0.205032	0.245573	0.247169	0.204765	0.201342	0.215501	0.280113	0.140445	0.200935	0.196574	0.169229	0.192944		0.176416	0.223656	0.211983	0.213077	0.301787	0.235391	0.175636
9.48116	0.254972	0.206451	0.221413	0.340625	0.332224	0.197586	0.249024	0.199916	0.191231	0.212108	0.241562	0.173428	0.274392	0.265022	0.287048	0.279647	0.208137	0.168634	0.162176	0.23561		0.185074	0.206154	0.209604	0.198313	0.227775	0.173751	0.145795	0.210169	0.19845	0.243698	0.244188	0.204094	0.199265	0.206445	0.272804	0.133377	0.183901	0.199559	0.152943	0.185471		0.174671	0.211465	0.189267	0.216491	0.302021	0.228381	0.169385
9.53597	0.261794	0.21115	0.234651	0.343193	0.33772	0.19754	0.244559	0.198195	0.198517	0.206857	0.253646	0.174122	0.263623	0.263761	0.279122	0.286481	0.21049	0.158538	0.159098	0.241155		0.178602	0.227112	0.196197	0.200587	0.225183	0.182449	0.138831	0.212609	0.19134	0.237	0.241696	0.207515	0.204977	0.191167	0.265407	0.134203	0.166676	0.199504	0.143176	0.17866		0.171744	0.187838	0.170087	0.212628	0.290535	0.221956	0.168945
9.59077	0.266919	0.210149	0.241424	0.337057	0.341683	0.188245	0.238553	0.201644	0.205849	0.206983	0.258502	0.172727	0.244808	0.254037	0.260392	0.289984	0.194573	0.144085	0.161286	0.23799		0.171699	0.238974	0.187433	0.199529	0.225548	0.190392	0.133723	0.223457	0.188093	0.232768	0.243079	0.216304	0.219464	0.176392	0.255326	0.13438	0.167007	0.19919	0.136582	0.174063		0.169199	0.168385	0.158907	0.200671	0.288696	0.224381	0.177578
9.64557	0.272238	0.194715	0.241224	0.326601	0.335788	0.181094	0.231237	0.205788	0.204795	0.210885	0.2613	0.176449	0.223617	0.242037	0.241454	0.286186	0.171876	0.137785	0.172256	0.232915		0.168187	0.237827	0.18574	0.195109	0.228681	0.194881	0.131656	0.229554	0.185533	0.22732	0.251773	0.230334	0.228687	0.165865	0.241458	0.135318	0.182928	0.200604	0.139122	0.17132		0.168419	0.160236	0.147003	0.185448	0.289368	0.229847	0.182576
9.70038	0.274898	0.183581	0.241922	0.307664	0.319078	0.173103	0.226591	0.206734	0.199345	0.212809	0.271177	0.187464	0.205906	0.233253	0.223169	0.28512	0.154848	0.139647	0.184294	0.223813		0.167641	0.229637	0.187166	0.19546	0.237411	0.192559	0.134018	0.224904	0.180228	0.221067	0.263075	0.243768	0.227668	0.160369	0.225711	0.135708	0.204941	0.200789	0.14909	0.169297		0.168494	0.164023	0.145603	0.170325	0.297234	0.240131	0.184572
9.75518	0.287217	0.177334	0.237422	0.297776	0.303241	0.16569	0.229274	0.205358	0.19483	0.210812	0.287263	0.204776	0.192354	0.222954	0.212813	0.294299	0.145668	0.147539	0.190909	0.218205		0.169965	0.216566	0.193322	0.192402	0.239787	0.18655	0.140075	0.213575	0.173673	0.212667	0.267803	0.261865	0.218948	0.157354	0.214681	0.144089	0.22034	0.197871	0.161626	0.175613		0.171073	0.173395	0.150627	0.165405	0.301146	0.246369	0.17886
9.80999	0.306077	0.171144	0.229094	0.293333	0.302647	0.159995	0.232363	0.205443	0.192768	0.205634	0.288512	0.223786	0.180128	0.215634	0.207198	0.304747	0.147121	0.157327	0.186939	0.217136		0.180952	0.202583	0.199228	0.186598	0.234861	0.182917	0.150987	0.19865	0.171568	0.210584	0.26368	0.274042	0.20498	0.15906	0.209736	0.154251	0.230184	0.203437	0.166986	0.189825		0.175995	0.177207	0.156936	0.168035	0.302461	0.253173	0.175589
9.86479	0.320331	0.164092	0.22118	0.288834	0.308515	0.158941								0.215017	0.200882	0.304667	0.154169	0.165069	0.177828	0.215158		0.19002	0.195652	0.197221	0.183864	0.231604	0.176442	0.158073	0.182523	0.172318	0.210815	0.252075	0.279989	0.18897	0.160784	0.217361	0.165651	0.238313	0.218168	0.170061	0.203785		0.179843	0.173674	0.164958	0.172743	0.29599	0.258622	0.180746
9.9196	0.329445	0.156063	0.20655	0.282292	0.314643	0.159094									0.196352	0.300784	0.159301	0.169281	0.164253	0.214729		0.184054	0.201755	0.191987	0.181259	0.230695	0.172236	0.161924	0.17364	0.182104	0.209458	0.24026	0.279709	0.180185	0.163451	0.235228	0.166649	0.247082	0.246311	0.17308	0.210143		0.183279	0.169249	0.170745	0.172334	0.282509	0.26471	0.186799
9.9744	0.330595	0.151207	0.197371	0.271234	0.311627	0.163935									0.19524	0.291498	0.168201	0.171006	0.156703	0.21878		0.174807	0.21503	0.190118	0.181963	0.22849	0.159178	0.161462	0.170156	0.194676	0.203474	0.23668	0.272296	0.175223	0.170718	0.242864	0.159001	0.254603	0.277035	0.179321	0.206231		0.185714	0.168032	0.177809	0.166179	0.267724	0.271289	0.194677
[truncated: 14 more columns]

## Sheet: ED Fig. 5 d
Extended Data Figure 5 d: Tractioin forces on 15 kPa PDMS
WT	KO
156.107	264.167
152.145	262.185
167.473	262.108
179.961	261.844
191.25	259.496
183.678	256.684
187.04	257.267
177.755	254.538
179.474	239.699
169.959	235.386
164.614	229.394
169.721	228.788
163.772	222.794
166.609	223.82
167.97	221.561
176.621	221.256
170.192	224.752
150.716	227.548
149.435	229.963
152.012	234.485
155.469	233.027
158.249	230.415
155.214	229.319
140.052	224.798
139.166	217.569
145.417	220.517
140.061	220.368
142.814	221.083
134.933	228.806
133.282	227.446
138.291	231.483
136.579	235.044
135.385	225.099
141.679	216.007
144.799	215.304
142.021	201.212
135.53	194.823
136.735	194.905
140.873	198.391
149.029	197.089
144.681	198.176
144.452	196.822
142.574	196.739
139.112	198.27
135.449	196.324
121.094	191.596
117.66	195.483
117.147	199.431
119.539	207.899
111.169	211.632
115.04	206.363
117.372	212.056
116.287	219.166
118.286	219.097
124.584	207.637
107.927	195.787
103.503	198.908
107.382	202.243
105.679	197.368
116.662	195.718
124.373	195.242
122.002	192.91
124.293	193.335
126.561	190.765
128.601	184.567
135.251	184.71
132.056	184.652
124.706	182.032
123.148	178.318
126.669	173.613
127.433	172.918
129.339	181.965
131.499	183.136
129.057	188.056
125.109	183.226
127.436	182.452
139.709	190.367
143.333	201.368
141.771	204.764
142.43	212.786
136.494	210.318
140.332	215.64
134.767	211.44
129.339	208.78
127.773	204.321
144.327	210.622
156.678	222.045
149.416	216.748
144.487	210.951
140.629	212.317
142.147	212.631
137.311	218.212
138.152	221.309
142.173	219.36
133.908	208.367
131.035	209.078
126.002	209.643
120.872	210.538
132.404	206.814
131.981	213.42
137.878	218.599
138.478	214.99
133.215	217.07
145.355	212.326
141.784	209.954
139.912	203.72
139.14	206.025
129.255	205.278
127.73	207.024
121.225	204.225
121.059	187.544
122.474	183.836
127.749	186.161
121.179	189.606
123.037	195.487
119.425	199.064
114.217	196.115
106.682	197.97
100.272	184.364
104.901	177.978
98.1424	171.827
92.6277	170.447
93.8034	170.618
100.319	173.882
107.388	182.73
109.707	185.7
108.589	186.034
105.211	186.327
104.424	183.258
102.282	183.409
103.126	185.861
101.252	190.398
98.6135	188.853
98.8523	184.651
101.192	175.398
102.211	176.813
99.6366	179.136
103.03	180.487
105.118	179.457
111.468	177.19
109.033	172.827
107.234	169.318
108.253	161.999
101.71	161.553
98.4871	162.831
94.1357	166.637
93.2276	170.431
93.6977	175.284
103.208	179.016
109.619	190.524
110.738	194.768
116.038	199.022
112.065	197.215
116.88	197.465
114.971	191.766
111.029	190.643
110.293	194.09
106.201	192.582
101.269	186.371
95.5433	180.784
97.9847	178.578
98.1304	175.201
95.718	171.367
102.397	174.469
100.73	173.37
99.4086	176.35
106.834	184.696
108.668	183.592
110.636	184.852
105.171	184.584
104.334	187.657
105.543	186.988
231.006	273.88
232.359	257.364
225.143	253.422
215.76	247.52
210.92	249.136
204.421	247.341
206.449	249.356
211.126	261.824
218.368	273.526
212.689	278.083
213.345	275.918
216.145	279.065
215.079	268.259
209.436	262.744
201.273	262.75
203.605	260.881
215.909	254.846
212.614	243.453
207.13	245.51
207.272	235.899
204.022	223.003
194.093	217.647
190.359	213.322
184.929	209.518
183.636	206.797
177.468	202.378
178.709	209.025
181.403	211.351
184.582	215.38
186.912	211.614
178.873	218.352
168.948	224.078
167.208	213.815
167.656	211.343
150.738	200.258
154.958	202.222
150.76	206.132
163.229	205.734
179.139	207.463
175.634	211.996
166.632	205.252
170.122	203.74
172.163	204.376
164.951	197.418
149.201	194.325
143.809	194.458
144.403	191.37
150.547	194.205
146.088	194.725
140.788	190.592
142.234	190.581
147.675	190.413
151.155	187.954
157.149	185.261
164.321	182.669
164.514	182.354
164.794	172.817
167.786	173.197
179.473	180.25
174.55	188.261
175.28	196.486
172.242	199.235
175.245	197.975
170.644	197.916
157.161	199.383
155.826	204.71
149.705	205.63
153.045	201.495
148.494	199.254
146.568	187.604
137.875	180.967
136.342	184.938
142.286	190.423
137.732	190.741
149.277	188.691
148.408	188.83
145.251	190.215
146.017	193.311
146.238	198.245
145.256	201.308
151.648	204.66
146.71	199.647
145.306	200.845
147.554	197.826
147.211	199.118
144.818	193.813
231.999	295.578
235.696	302.626
228.499	291.895
236.613	297.416
245.788	289.75
242.77	281.303
242.304	286.046
238.035	292.838
242.576	286.878
234.959	292.091
235.06	281.322
233.301	274.752
234.116	269.261
229.714	263.417
221.64	256.036
219.318	257.88
222.476	247.474
225.002	248.815
221.07	261.755
214.151	238.49
206.053	221.702
204.948	220.699
207.063	215.657
212.982	219.022
207.332	213.88
194.133	214.892
187.521	219.743
187.339	212.361
178.818	210.254
180.539	206.277
170.588	201.566
164.32	201.754
165.316	206.721
169.824	208.24
167.437	206.746
166.275	211.249
164.622	214.212
165.47	207.032
233.722	283.119
229.626	283.866
229.31	276.004
221.081	268.624
225.584	264.293
219.236	252.162
217.4	246.77
217.018	248.465
220.068	245.552
215.41	247.811
208.186	235.374
204.411	224.443
205.027	219.081
211.193	211.067
210.94	202.301
211.261	198.999
210.985	201.662
211.641	204.062
211.585	210.21
208.197	207.65
208.794	204.007
208.307	203.517
203.033	211.112
207.981	206.192
206.294	197.637
204.731	198.648
212.532	200.536
212.244	200.962
208.596	202.855
206.821	204.548
209.894	206.774
202.659	213.955
209.336	206.933
208.741	200.015
204.043	195.718
199.022	195.041
195.849	194.477
196.595	197.022
177.63	347.341
175.823	352.584
170.36	345.692
166.081	327.018
161.758	308.67
161.758	305.197
159.527	292.578
159.941	289.349
154.885	276.331
151.791	266.687
147.643	271.015
147.009	274.95
145.158	284.772
140.276	277.942
142.76	284.867
147.503	287.241
144.435	274.628
146.266	277.197
144.434	282.234
139.726	282.593
139.299	276.87
143.857	275.845
142.542	285.872
146.638	279.276
148	281.255
145.198	277.147
147.991	279.81
145.989	275.694
143.266	264.665
141.974	254.476
133.807	244.437
130.775	238.587
130.905	243.613
133.595	247.167
136.406	249.201
138.837	253.595
135.787	259.922
133.192	262.184
126.959	183.341
136.606	173.963
132.776	162.367
127.687	159.64
132.77	157.843
131.562	155.44
138.354	164.075
132.496	160.105
134.798	159.723
143.379	158.755
138.095	157.276
126.395	145.36
133.035	145.842
130.01	142.214
128.284	138.696
125.046	146.078
125.271	139.197
121.977	138.318
125.316	144.193
127.317	141.557
124.431	136.025
126.728	126.746
116.989	122.696
112.777	119.402
115.755	129.46
113.811	123.82
114.694	122.399
120.268	128.445
123.098	132.338
115.189	121.058
126.026	124.887
122.652	128.541
120.097	125.54
115.2	121.896
115.494	125.039
120.049	126.79
111.469	122.001
115.142	135.263
136.694	196
133.62	189.116
123.087	183.664
121.775	190.971
126.126	193.697
125.686	195.778
121.329	185.877
122.065	183.733
112.722	182.228
107.779	181.669
109.893	182.446
107.826	173.401
105.164	175.822
103.035	172.29
95.8567	171.19
100.348	176.06
101.156	177.298
103.519	181.215
109.206	195.521
107.364	192.716
99.0699	188.008
98.7533	189.939
100.039	188.916
100.567	191.626
97.4432	187.449
95.1751	185.428
94.3193	177.692
94.2044	185.235
99.6	186.898
94.0622	174.702
96.0544	170.528
91.8527	169.677
90.804	174.952
92.5492	168.625
91.0925	165.572
90.3141	165.647
88.0096	158.336
80.5224	154.144
296.402	322.061
296.443	326.288
295.851	317.558
293.699	332.813
295.813	344.301
294.36	344.793
290.887	345.636
288.356	338.965
291.101	331.847
290.223	330.517
283.409	318.837
290.674	313.707
284.497	319.793
286.571	315.025
277.601	312.78
270.681	309.487
262.353	290.882
261.932	283.594
258.761	277.058
258.666	276.507
263.504	271.137
264.554	272.273
262.671	266.669
255.009	280.943
253.523	273.357
256.512	276.421
252.173	273.546
247.342	280.422
256.812	278.785
250.109	276.175
243.745	269.982
244.585	266.249
250.73	259.517
255.25	255.63
255.575	258.457
253.708	259.625
252.185	254.454
251.678	251.15
214.471	310.665
200.943	298.518
196.083	290.163
190.643	289.639
187.41	281.914
194.863	279.015
194.161	281.627
187.472	280.81
187.459	270.646
179.622	265.206
183.708	269.639
183.833	271.286
185.099	277.859
184.076	270.426
187.826	271.824
184.635	261.557
178.692	254.964
170.941	252.575
171.189	254.431
166.17	258.103
167.335	248.188
168.032	250.074
164.179	253.698
170.011	252.157
171.861	253.003
170.677	255.245
169.746	251.486
164.191	245.173
163.001	245.627
163.161	238.564
165.131	231.697
165.988	234.173
159.906	234.653
157.12	234.276
153.049	228.56
145.97	225.978
147.437	223.283
152.31	223.727
285.885	475.667
272.339	455.363
260.87	446.439
261.417	440.267
271.395	452.319
268.422	444.851
263.204	433.009
266.172	425.057
259.973	421.689
262.808	424.691
257.24	421.512
260.896	419.219
262.127	421.491
274.573	429.382
272.32	406.596
272.234	404.571
272.237	404.138
267.403	395.889
280.996	397.094
285.256	404.578
292.909	408.85
296.186	422.994
288.231	413.119
292.611	407.537
299.644	407.363
300.987	419.09
283.628	413.384
285.633	417.077
284.744	410.307
282.12	410.457
274.718	408.669
273.678	414.091
270.253	415.296
274.626	413.007
267.421	399.854
254.722	389.514
250.567	378.623
245.576	365.304

## Sheet: ED Fig. 5 e
Extended Data Figure 5 e: Stiffness of MDCK WT and E-cad KO cells in pure cultures or in competition.
WT (pure)	KO (pure)	WT (coculture)	KO (coculture)
1397.34	2059.85	956	5692
1098.74	5190.84	1238	6661
1125.29	1981.87	1324	7630
1123.87	2568.1	2648	2522
913.35	1638.77	764	4708
1559.21	3266.43	666	2703
1536.01	3209.55	1000	1627
957.5	1736.1	4238	1400
3118.4	1788.31	1326	4131
1157.05	7139.81	1066	4628
787.06	6638.11	1673	3035
1294.21	1381.08	851	8056.08
540.5	1301.83	859.004	1232.48
697.88	2403.6	1273.17	2919.38
457.65	4360.96	1020.86	6447.61
1614.92	2778.11	1455.58	4201.22
1242.24	3608.66	2428.83	3056.82
949.95	2067.34	1002.84	4090.37
1000.79	3598.63	1595.75	4127.14
2143.9	1731.97	3381.3	8333.88
503.46	1404.44	4003.69	2288.17
2121.18	3604.38	2393.29	7456.8
1141.67	2725.84	2088.67	1349.25
5579.41	2477.09	6526.69	6024.01
896.67	4724.68	1244.08	2422.89
1235.9	5152.14	1421.44	5617.21
1682.06	2205.81	1571.22	982.548
1533.3	2003.43	3040	1107.28
896.86	1662.92	2464.4	4399.82
1235.51	1731.71	2978.35	2547.96
1806.53	2374.82	4079.65	913.787
3205.46	2283.23	2019.97	2774.68
1004.37	1647.66	2598.24	3014.06
1121.69	996.47	2952.59	3911.16
1576.83	2513.18	3350.77	5715.11
1609.93	594.21	2509.24	9983.96
1632.1	5794.05	2160	6624.17
1834.21	2681.43	2930	3322.65
3484.4	1839.73	2663.54	1829.93
3835.61	1795.87	1782.27	2021.47
4419.26	535.32	1395.7	3603.52
4776.77	1573.69	3736.4	5174.44
517.701	8387.04	1202.44	4620.34
702.389	2956.68	899.418	4607.45
742.611	2215.6	3609.98	4813.31
1055.31	1109.44	2059.97	1271.1
1097.9	1196.75		2829.76
1097.9	1968.62		3955.94
1705.51	2578.09		4758.81
1903.38	2593.84		7566.68
2055.35	2640.38		7836.62
2116.02	2899
2148.85	3437.58
2209.44	4702.76
2234.63	6631.74
2515.83	2362.69
275.837	2694.32
3911.21	3019.92
539.656	3106.49
746.711	3663.6
876.553	3984.75
1821.97	4101.32
4170.2	4428.65
3188.78	5314.91
620.438	5383.34
2264.33	5454.39
2094.6	7941.06
1999.64	2193.75
1707.44	9503.82
3323.75	4763.42
2668.29	5746.51
636.824	2683.08
	7704.37
	7218.55
	1389.38
	6465.7
	4220.27
	2924.43
	2722.71
	2336.07
	3361.6
	771.116

## Sheet: ED Fig. 5 f
Extended Data Figure 5 f: Average area of focal adhesions in pixel.
WT	KO
7.89183	27.8954
5.37083	79.5212
9.48116	6.13809
4.32955	5.64485
6.74094	3.28826
5.91888	35.4584
13.1531	78.2059
4.65837	31.8962
10.7417	8.27546
4.9872	2.35659
3.50748	13.5367
2.57581	35.4036
4.11033	6.52172
4.21994	6.79575
14.0847	31.3481
11.0705	3.23346
7.28899	6.41211
6.57653	24.8812
17.7566	2.79502
3.17866	3.06905
5.75446	42.5282
5.37083	10.5224
2.19218	41.1033
4.82279	4.16513
5.53524	4.27474
6.68614	6.41211
3.23346	60.4493
7.72742	6.68614
4.43916	4.21994
2.19218	7.4534
3.61709	9.75518
3.94592	7.01496
21.5381	9.64557
2.30178	4.43916
10.1388	4.43916
8.43988	4.27474
10.3032	6.74094
2.68542	8.27546
6.52172	18.8527
4.65837	6.30251
11.6733	37.541
13.3175	9.9196
27.4022	5.20642
6.96016	4.87759
3.12385	16.6057
3.94592	12.605
9.15233	86.8102
6.41211	2.41139
9.9196	36.2257
9.70038	70.5881
4.32955	9.9744
9.64557	8.60429
8.87831	3.7267
5.97368	14.6876
4.11033	5.26122
4.32955	2.4662
5.53524	4.32955
2.68542	2.521
3.17866	20.3324
4.71318	3.89111
23.0178	18.1403
11.0705	3.23346
14.1943	4.32955
7.23418	3.89111
48.1731	3.01424
7.12457	16.7701
5.48044	38.3631
2.95944	64.998
5.59005	15.8385
4.11033	7.34379
6.85055	2.24698
10.1936	4.49396
3.01424	9.53597
3.50748	2.68542
5.97368	13.7559
6.30251	6.1929
2.68542	5.48044
7.01496	3.39787
3.12385	85.8237
6.1929	6.35731
3.94592	9.64557
4.9324	3.61709
6.2477	8.16586
3.61709	3.61709
21.0997	14.3039
7.34379	7.23418
4.65837	3.23346
8.98792	3.23346
7.78222	2.30178
9.09753	5.97368
8.82351	8.6591
4.82279	6.68614
14.3039	5.48044
3.56229	4.54877
10.5772	8.16586
6.85055	16.2769
2.4662	12.3858
4.76798	12.4954
14.1943	3.12385
12.605	54.7496
9.53597	25.3196
3.39787	5.042
5.48044	17.7566
7.78222	8.16586
2.19218	4.87759
6.63133	3.12385
6.2477	15.7837
9.80999	28.9367
6.41211	23.7303
21.0449	10.358
4.49396	10.7965
11.6733	10.9609
7.01496	3.12385
5.97368	20.0036
10.9609	6.30251
14.6876	3.28826
8.38507	37.1026
9.80999	26.0869
3.67189	12.1118
9.48116	12.9886
13.8655	2.63061
4.00072	4.9324
4.11033	12.2762
6.68614	3.45268
4.76798	2.68542
25.8677	42.0898
3.89111	2.35659
4.76798	8.7687
5.042	2.95944
40.7745	3.7815
8.43988	3.83631
9.70038	13.3175
8.93312	4.32955
5.48044	41.8706
13.4819	2.521
7.5082	5.64485
5.20642	6.02848
3.23346	14.5232
3.56229	25.1004
8.27546	13.9751
2.30178	5.64485
9.09753	27.5666
9.53597	37.5958
8.7687	7.23418
6.1929	5.80927
3.01424	6.41211
8.43988	107.252
5.042	5.91888
6.68614	10.6869
4.65837	2.35659
6.30251	7.61781
5.37083	5.37083
7.5082	13.9751
8.54949	7.12457
5.91888	8.16586
9.42636	29.704
16.0577	8.27546
30.1972	11.3993
5.91888	21.5929
5.53524	2.95944
10.3032	4.38435
27.8954	3.61709
2.4662	15.2904
20.9353	5.48044
11.7281	11.5089
5.86407	27.6762
8.22066	18.1403
6.79575	2.95944
8.49468	9.04273
20.2228	17.7566
11.0705	3.94592
4.60357	2.84983
10.6869	79.1376
2.24698	2.68542
4.87759	13.5367
10.9609	3.34307
3.23346	44.0627
10.1388	4.9872
7.06977	12.9886
2.521	7.83703
5.64485	10.9061
8.49468	2.63061
16.4413	9.53597
4.16513	6.90535
3.67189	24.1139
11.2349	17.8662
9.59077	6.79575
6.2477	2.68542
4.16513	9.64557
9.86479	12.5502
5.15161	2.35659
7.78222	4.9872
4.27474	10.6321
2.63061	30.3616
6.79575	10.7965
5.26122	4.32955
16.7701	2.4662
9.80999	3.06905
7.61781	3.7267
19.6748	41.5417
9.26194	7.28899
3.28826	11.3445
4.71318	4.9872
3.34307	13.5915
6.79575	4.27474
35.7325	12.1118
11.1253	3.83631
2.95944	40.0072
3.17866	17.099
3.45268	8.54949
8.22066	11.2349
7.67262	5.37083
5.59005	11.5089
7.83703	4.9324
3.01424	37.4862
10.9609	4.00072
36.1709	2.24698
3.28826	3.67189
5.42564	41.2129
2.41139	10.4676
16.3317	11.4541
2.74022	6.02848
26.1965	33.7047
2.30178	5.80927
5.86407	25.1552
4.21994	5.53524
2.35659	4.38435
10.7417	3.12385
2.84983	6.02848
2.521	4.43916
12.1118	2.63061
9.04273	8.49468
3.94592	23.5111
2.74022	21.9766
7.28899	5.48044
5.42564	5.59005
6.79575	4.38435
9.9196	5.97368
4.11033	5.20642
4.21994	82.5354
2.4662	21.2641
10.0292	2.521
9.9744	4.05553
5.59005	8.33027
9.04273	14.4684
9.80999	10.5224
58.4763	2.63061
4.9872	16.8798
2.24698	2.19218
8.16586	5.69966
3.45268	4.11033
2.57581	7.39859
7.72742	17.9758
11.7829	6.08329
14.4684	6.90535
3.50748	7.28899
3.7815	3.17866
8.93312	6.30251
12.3858	27.3474
6.1929	3.50748
6.85055	19.2363
6.79575	68.1219
2.24698	14.4684
4.9872	11.9474
3.61709	2.30178
13.5367	2.4662
16.6057	7.94664
4.38435	4.32955
17.7018	8.7687
13.4819	5.53524
9.04273	10.7417
2.84983	14.6328
6.46692	2.63061
22.141	3.7267
11.1801	5.53524
26.6897	29.1011
24.662	4.54877
15.8933	13.3723
17.099	9.37155
5.042	4.00072
23.7303	27.8954
4.76798	2.63061
12.0022	5.53524
12.7694	5.15161
2.90463	11.8926
4.38435	2.57581
5.86407	20.9353
5.20642	3.06905
3.39787	12.1666
7.61781	8.60429
6.13809	7.01496
7.12457	9.59077
20.7161	86.7554
4.65837	44.0627
4.00072	8.98792
12.9886	7.94664
2.24698	3.83631
2.95944	27.6762
30.6905	3.28826
103.964	19.8392
18.6335	10.1936
2.84983	13.9751
19.1267	5.31603
11.6733	2.41139
3.39787	8.16586
5.37083	4.00072
10.7417	16.2769
5.75446	6.68614
5.26122	23.2919
12.605	9.37155
4.27474	15.6193
11.2897	13.6463
8.43988	44.1175
9.70038	5.91888
7.12457	3.39787
5.37083	4.49396
12.4954	64.0663
6.35731	14.578
5.09681	24.8264
5.31603	3.89111
42.6378	6.85055
2.4662	7.28899
11.2349	5.09681
19.5652	14.0847
5.80927	3.89111
3.06905	4.16513
3.56229	5.31603
5.64485	4.11033
5.20642	24.5524
13.3175	5.80927
3.12385	6.46692
5.64485	3.39787
11.1253	5.75446
16.6605	11.0705
4.71318	12.6598
4.9872	9.09753
11.3445	34.746
4.71318	12.7694
10.2484	11.1801
12.057	4.21994
4.21994	4.05553
6.46692	26.4705
6.46692	7.83703
3.34307	26.7994
8.98792	25.8677
9.80999	4.16513
13.2079	4.71318
5.59005	4.65837
5.042	50.9681
8.27546	2.4662
4.60357	3.94592
15.5096	12.5502
4.82279	7.83703
8.82351	36.2257
2.35659	12.057
3.7267	11.0157
8.11105	25.5389
9.37155	13.2627
8.93312	2.79502
2.4662	3.56229
10.7417	77.7674
23.9495	2.68542
3.83631	11.2897
13.4819	11.5089
8.6591	6.1929
38.6371	2.4662
3.67189	71.5197
2.4662	4.49396
4.9324	7.4534
17.1538	47.6798
5.69966	3.12385
3.56229	2.95944
7.94664	18.0855
2.521	2.74022
9.20714	3.06905
3.61709	16.8798
6.30251	6.08329
4.54877	8.05625
13.4819	6.85055
7.34379	14.1943
3.01424	24.4428
7.06977	13.2079
7.12457	13.7011
4.27474	31.5125
6.96016	9.09753
9.9196	6.2477
8.87831	5.86407
9.86479	16.0577
2.30178	73.5475
2.68542	5.042
10.8513	13.3723
4.49396	4.27474
3.23346	10.4676
5.75446	10.358
3.06905	9.70038
15.3452	3.83631
7.01496	2.35659
6.41211	16.0029
20.8805	4.16513
8.33027	9.04273
6.46692	4.65837
5.53524	16.0577
4.76798	18.3047
8.11105	12.3858
6.41211	2.41139
3.17866	9.42636
3.89111	3.56229
2.84983	5.64485
11.4541	4.16513
6.57653	12.879
15.6741	3.06905
6.13809	6.08329
2.79502	6.35731
11.0157	7.12457
5.69966	6.63133
6.1929	3.7267
4.9872	2.57581
9.75518	43.9531
44.5012	4.54877
12.1666	4.16513
3.50748	7.94664
10.7965	8.93312
3.28826	6.85055
4.11033	11.2897
4.82279	46.3645
6.90535	2.57581
2.90463	3.12385
6.02848	40.4456
9.86479	8.00144
5.80927	4.21994
30.5261	28.3339
5.75446	3.50748
5.48044	8.33027
16.8798	7.89183
7.56301	55.2428
3.50748	2.24698
5.64485	10.8513
7.12457	8.38507
13.3175	2.95944
7.72742	9.42636
17.7566	18.5239
8.6591	5.042
2.24698	8.16586
22.9082	7.23418
3.17866	5.75446
10.1936	9.26194
4.05553	8.05625
9.64557	3.89111
5.80927	18.1403
4.82279	5.69966
17.2634	9.64557
15.126	2.74022
6.74094	4.87759
3.23346	3.50748
4.43916	10.084
6.46692	58.9147
16.1125	4.00072
5.59005	33.1019
3.06905	25.7033
5.59005	8.27546
5.042	4.21994
3.39787	9.86479
3.56229	11.0705
3.17866	8.60429
3.56229	4.9324
11.5089	4.82279
7.39859	5.80927
4.9872	6.30251
8.60429	2.95944
15.1808	4.54877
12.2214	6.63133
9.31675	4.43916
49.2144	2.79502
4.54877	23.8947
4.49396	17.3182
12.605	3.39787
28.9915	2.19218
5.15161	14.2491
6.96016	6.52172
6.13809	11.5089
6.79575	71.5745
4.21994	14.6876
19.7296	4.82279
8.82351	2.74022
11.7829	6.13809
4.9872	6.90535
9.64557	7.39859
3.12385	7.5082
2.24698	13.5915
3.39787	10.6321
3.94592	6.08329
3.12385	21.2093
4.00072	5.69966
5.69966	4.00072
4.16513	3.83631
11.9474	5.20642
3.94592	17.921
12.331	14.9068
12.879	3.83631
4.38435	57.1062
11.2897	4.43916
3.83631	10.0292
18.0306	8.49468
7.78222	5.80927
2.57581	6.96016
6.2477	4.11033
7.67262	4.65837
2.90463	66.5873
12.605	60.9973
3.61709	2.4662
2.19218	7.78222
2.4662	14.6876
19.2363	6.46692
7.34379	4.76798
9.64557	41.4869
29.0463	25.8677
13.8107	6.74094
3.39787	2.35659
8.87831	9.86479
4.00072	12.9886
6.96016	76.5617
6.46692	36.2805
5.80927	6.2477
3.45268	4.65837
2.57581	3.50748
3.50748	17.8662
15.3452	3.61709
22.141	3.28826
10.0292	3.45268
4.16513	3.56229
4.38435	13.2079
6.35731	10.9609
9.09753	8.22066
12.057	14.9068
2.4662	8.43988
5.91888	12.3858
8.00144	7.28899
18.9623	4.71318
10.9061	37.3218
6.41211	5.09681
6.63133	12.1118
6.63133	18.1951
27.1282	8.27546
18.0306	2.79502
3.61709	2.41139
4.65837	5.91888
7.4534	38.8015
11.3993	37.6506
4.05553	11.4541
7.89183	8.33027
12.5502	4.32955
8.11105	15.4548
3.61709	6.41211
4.27474	7.34379
6.02848	10.5772
2.57581	8.93312
3.89111	7.4534
2.90463	23.8947
15.3452	10.9061
4.38435	7.12457
2.19218	7.28899
5.91888	4.49396
15.0164	2.68542
7.23418	2.90463
6.08329	3.89111
9.59077	2.63061
19.5104	5.26122
6.63133	2.63061
15.6193	14.4136
15.0164	10.8513
7.94664	6.96016
12.1666	23.3467
4.9324	10.9609
9.75518	8.33027
2.35659	6.13809
6.35731	4.49396
4.76798	13.1531
3.83631	8.7139
7.06977	5.91888
3.39787	6.46692
39.6784	14.852
6.57653	8.82351
12.2762	9.75518
4.9324	12.2214
5.91888	25.21
2.30178	7.94664
5.69966	3.56229
8.87831	7.17938
3.34307	8.98792
38.3631	16.4413
2.41139	59.5176
15.4	8.16586
5.20642	3.7267
2.24698	11.2349
5.20642	3.39787
43.1311	10.3032
6.35731	10.4128
11.6733	10.7417
8.05625	3.06905
7.28899	3.61709
3.01424	7.5082
7.89183	16.1125
3.01424	10.4128
11.7281	17.2634
2.19218	14.7972
19.8392	3.01424
6.57653	4.76798
9.42636	5.042
2.521	5.15161
32.1702	4.43916
2.95944	59.956
7.61781	55.4072
12.1666	17.7018
4.11033	13.4819
3.7267	3.83631
3.7267	13.1531
2.4662	63.6827
3.01424	4.49396
6.1929	3.28826
7.61781	7.23418
18.5239	14.1943
20.0584	4.32955
5.31603	6.90535
10.7417	7.01496
9.20714	6.02848
4.05553	13.2627
5.64485	5.64485
5.48044	10.1936
4.71318	56.7774
8.38507	6.41211
9.70038	4.11033
13.5367	11.2897
18.9075	7.23418
4.43916	16.0577
10.9061	43.6791
6.41211	4.05553
7.78222	6.1929
16.3317	4.49396
11.6733	5.80927
3.06905	12.9886
9.70038	3.83631
12.1666	15.2904
2.30178	84.7824
16.1673	6.46692
13.6463	3.39787
5.97368	74.0955
2.4662	8.60429
18.6335	4.00072
3.01424	11.9474
4.11033	4.76798
34.9104	5.59005
8.05625	2.521
24.388	2.57581
4.9872	4.60357
2.79502	5.53524
6.02848	36.4449
4.21994	2.68542
7.28899	4.11033
17.8114	32.3346
27.5666	18.6335
10.1936	10.358
4.38435	2.30178
2.90463	23.2919
35.0748	9.70038
3.23346	5.42564
16.5509	2.79502
17.7566	18.7979
4.11033	33.6499
18.4143	10.358
5.42564	6.74094
5.48044	3.01424
3.7815	16.0029
4.38435	9.20714
4.82279	16.7153
10.358	22.141
3.28826	11.0705
5.91888	12.2762
7.94664	12.2214
8.05625	4.05553
5.42564	8.98792
11.3445	3.83631
5.59005	15.2356
7.56301	29.5396
2.79502	92.7838
3.7267	10.8513
10.5772	7.34379
8.6591	8.6591
4.05553	8.49468
7.83703	10.084
7.56301	3.23346
3.45268	4.32955
7.56301	8.7687
12.2214	8.87831
7.72742	7.01496
16.2769	17.099
7.28899	12.3858
4.16513	3.06905
4.82279	19.4008
2.24698	4.60357
17.8662	9.09753
28.7175	14.1395
21.3737	16.1125
4.60357	12.1666
9.53597	6.63133
3.12385	7.17938
12.3858	16.7153
13.9751	10.9061
4.05553	3.06905
4.60357	3.94592
26.4705	45.5973
10.8513	8.60429
2.30178	5.80927
3.7267	17.2086
9.70038	11.8926
4.9872	3.7815
3.39787	3.01424
10.4128	3.7815
12.4406	26.1417
16.7701	50.3104
8.22066	10.6869
4.38435	4.11033
2.57581	6.63133
10.5224	11.9474
9.9744	15.8385
9.15233	8.22066
9.42636	10.4676
11.5637	10.5772
12.057	10.5224
11.2897	3.7815
21.3737	66.4229
7.61781	3.34307
5.97368	9.31675
10.1388	9.9744
4.9872	8.11105
4.38435	10.7965
2.74022	17.8114
12.0022	6.57653
4.65837	7.01496
2.521	22.415
4.87759	2.35659
5.69966	9.53597
4.87759	4.87759
4.16513	4.16513
3.12385	28.9915
7.23418	81.0009
11.8926	31.7866
9.70038	11.8378
11.0705	10.3032
4.38435	28.005
11.7281	3.28826
8.7139	37.9794
4.32955	24.388
7.28899	17.5374
8.22066	4.76798
5.75446	17.0442
6.90535	11.2349
9.09753	9.37155
6.90535	4.16513
5.80927	22.141
7.83703	23.6755
7.89183	13.5367
26.6349	41.3225
4.82279	86.8102
11.3445	13.2627
8.98792	2.41139
5.31603	14.0299
5.31603	5.91888
4.00072	4.82279
3.12385	27.457
10.8513	11.3445
3.89111	4.43916
15.8385	27.1282
16.2221	15.1808
5.042	19.1267
9.42636	4.49396
10.5224	8.22066
4.87759	11.0157
6.35731	43.4599
4.05553	14.6876
12.0022	5.31603
7.39859	19.894
2.95944	4.11033
27.2926	43.7339
15.4548	12.879
17.1538	4.11033
14.6876	3.39787
9.31675	4.76798
13.1531	13.2627
2.41139	18.0306
11.8378	64.5048
9.80999	8.49468
4.54877	51.6805
24.0591	39.3496
27.6214	7.34379
7.4534	13.8107
3.45268	5.64485
19.7296	6.02848
11.4541	6.13809
15.4548	2.521
11.3993	56.2841
5.20642	12.331
5.42564	19.6748
6.63133	6.96016
4.43916	13.7011
2.19218	6.96016
13.4271	2.63061
7.4534	10.3032
25.5937	3.83631
14.7972	5.97368
4.27474	6.57653
8.60429	8.98792
5.37083	17.2634
7.01496	19.2363
8.11105	2.90463
5.86407	5.31603
2.74022	4.87759
6.41211	7.06977
97.6614	26.3609
5.20642	79.85
2.79502	16.4961
13.7559	22.1958
8.49468	20.2228
12.1666	48.5019
4.76798	47.5154
3.28826	11.0705
3.39787	6.52172
20.7709	15.5096
7.83703	6.57653
2.79502	51.4065
9.53597	50.8037
9.9744	35.2392
6.02848	5.42564
17.8114	15.6193
17.8114	3.17866
8.49468	8.11105
8.82351	7.61781
7.94664	4.49396
2.95944	13.3175
2.74022	3.23346
12.6598	13.7011
5.53524	12.605
13.0434	59.7916
10.4676	14.3588
2.41139	81.0557
8.38507	8.27546
12.057	7.17938
2.95944	11.9474
13.5367	6.79575
22.4698	53.3795
7.17938	2.63061
6.85055	10.0292
2.24698	3.45268
3.28826	5.97368
2.4662	5.20642
28.6627	7.06977
22.5246	4.71318
19.9488	14.6876
10.0292	11.3445
2.68542	4.82279
4.38435	8.49468
3.39787	23.1275
9.42636	3.06905
23.1823	48.7759
6.30251	74.6436
25.21	9.53597
3.56229	15.126
8.22066	15.4548
9.59077	10.5224
11.0157	5.53524
6.30251	13.3723
2.95944	6.2477
38.9111	3.12385
3.7815	29.5396
2.57581	12.6598
7.17938	11.4541
11.0157	3.01424
9.09753	3.7267
6.30251	7.34379
4.54877	7.78222
3.17866	8.11105
4.16513	7.4534
3.50748	2.19218
12.4406	11.0705
12.8242	8.38507
8.7687	20.1132
4.21994	28.9367
3.01424	22.7438
30.4712	44.1175
9.75518	2.90463
12.4406	2.68542
5.69966	3.50748
3.28826	90.4821
2.84983	3.89111
5.15161	41.7061
20.5516	58.0927
13.5915	12.4406
5.97368	22.5794
5.37083	16.0029
2.30178	49.7624
13.7559	13.9203
3.28826	11.1801
7.28899	4.9872
6.68614	38.2535
4.21994	88.2899
8.54949	20.2776
6.35731	17.921
8.93312	3.45268
6.41211	7.39859
5.86407	13.0434
9.04273	3.7815
2.68542	45.0492
3.50748	16.6057
58.2571	17.7566
3.23346	4.16513
19.8392	2.79502
5.86407	2.90463
7.28899	20.4968
13.2079	4.60357
21.0997	2.90463
3.89111	36.1161
4.00072	5.97368
8.60429	29.8684
7.39859	7.39859
7.89183	9.64557
6.52172	7.67262
9.80999	22.5794
4.49396	16.5509
5.75446	8.82351
4.71318	3.7815
4.32955	2.57581
11.5637	40.6649
4.49396	6.52172
6.1929	2.521
7.4534	19.2363
4.54877	12.0022
10.8513	2.90463
8.11105	4.05553
6.79575	19.7844
23.0727	6.52172
15.126	7.01496
7.78222	10.2484
7.94664	18.1403
4.32955	37.4862
4.9872	32.3346
4.27474	15.4
5.48044	9.9744
7.01496	4.38435
6.74094	36.0065
13.6463	11.9474
4.9872	24.662
7.28899	2.95944
7.56301	13.6463
8.98792	10.9609
31.7317	9.64557
10.2484	5.20642
4.9324	74.6436
6.52172	20.3324
5.09681	4.38435
14.578	13.5367
12.057	70.1496
4.27474	10.7417
3.94592	15.3452
9.15233	2.84983
3.67189	7.01496
4.49396	10.7417
6.52172	6.52172
5.48044	84.344
10.4128	5.64485
4.27474	67.4642
2.41139	81.7134
21.9218	3.83631
7.83703	2.4662
11.2349	2.19218
11.7281	4.32955
3.34307	5.20642
7.5082	15.126
9.64557	2.19218
14.2491	25.3196
3.34307	25.8129
23.2371	10.5772
11.3993	2.84983
3.17866	18.0855
4.43916	3.56229
4.9324	20.7161
8.87831	34.3624
4.9872	3.17866
8.98792	83.8507
13.3175	2.90463
8.7139	17.647
2.79502	23.0727
6.52172	17.7018
10.7417	36.0065
6.63133	3.34307
3.45268	19.6748
5.09681	2.79502
8.00144	7.23418
3.7267	37.815
5.42564	15.7289
2.74022	8.27546
3.06905	14.1943
5.31603	12.331
3.7815	6.46692
6.90535	10.0292
4.71318	10.1936
2.30178	4.9872
4.21994	9.37155
14.3588	2.19218
5.37083	8.16586
9.15233	5.15161
3.67189	5.42564
8.60429	4.9324
4.71318	17.5922
8.00144	11.5637
2.79502	17.3182
12.879	3.89111
9.37155	9.37155
10.358	3.83631
5.80927	34.746
6.02848	3.23346
6.46692	7.23418
4.65837	4.71318
9.64557	21.6477
14.4684	40.336
4.9872	2.24698
3.45268	5.15161
4.00072	7.4534
8.60429	2.30178
31.0741	4.27474
9.26194	3.39787
9.04273	3.7815
2.63061	10.5772
5.26122	3.34307
10.1388	41.9254
4.65837	39.6784
5.37083	2.68542
5.42564	3.67189
11.3993	18.2499
7.01496	2.30178
4.27474	14.578
19.4556	4.27474
10.9609	27.8406
2.4662	6.52172
9.26194	11.0157
2.24698	57.2706
10.5772	5.09681
6.13809	4.9872
9.09753	7.56301
4.32955	10.6321
4.71318	36.2805
14.1943	8.27546
7.78222	2.24698
35.9517	7.56301
18.4143	3.89111
5.20642	24.8264
6.63133	6.79575
9.20714	7.5082
9.15233	3.94592
8.43988	5.042
7.34379	3.34307
3.67189	9.53597
4.43916	6.63133
7.23418	10.358
4.76798	22.0862
12.2214	7.61781
8.7687	5.48044
2.74022	9.20714
3.06905	4.9324
3.94592	5.64485
11.6733	18.0855
4.21994	4.00072
4.32955	51.6257
8.11105	59.2436
2.95944	7.06977
3.67189	5.09681
7.06977	55.6813
4.82279	6.46692
7.12457	7.4534
13.7559	2.41139
3.94592	49.2692
5.69966	2.90463
19.6748	22.0862
2.79502	24.4428
9.20714	3.28826
12.057	4.27474
4.9872	32.3894
3.39787	9.80999
6.1929	7.72742
10.8513	7.28899
6.79575	8.38507
6.1929	26.2513
12.7146	47.2962
10.6869	38.3631
4.76798	5.91888
8.93312	5.59005
12.057	10.5224
7.4534	10.9061
7.78222	16.7701
2.79502	13.6463
11.2897	19.8392
2.521	2.57581
24.8812	5.09681
9.26194	4.71318
19.0719	8.43988
20.9353	14.2491
40.5005	10.084
4.9324	5.31603
2.90463	5.48044
6.2477	7.4534
11.9474	45.9809
3.61709	16.4413
4.9324	4.76798
3.01424	2.95944
4.16513	6.68614
3.89111	14.1395
2.19218	6.96016
4.9324	6.2477
9.53597	9.59077
7.56301	2.74022
5.64485	14.3039
6.2477	5.59005
6.41211	7.5082
3.45268	7.23418
6.2477	37.0478
8.87831	12.7146
5.15161	25.484
3.45268	15.2356
13.9751	26.7445
2.521	41.9254
3.50748	4.27474
12.331	5.15161
14.578	10.4676
7.12457	8.54949
2.57581	2.90463
3.83631	4.11033
5.20642	22.1958
4.05553	4.54877
4.65837	16.2221
8.22066	7.83703
4.9324	11.7829
5.86407	6.90535
3.23346	2.30178
4.76798	10.7417
9.42636	5.09681
15.2356	7.89183
2.4662	14.0847
3.89111	2.30178
6.30251	8.33027
9.75518	9.80999
4.60357	32.7182
33.6499	6.08329
3.34307	3.7267
14.7972	6.2477
4.21994	9.26194
8.22066	43.7887
6.74094	11.7281
12.6598	9.26194
11.1801	33.3759
6.85055	35.3488
3.89111	22.5794
3.94592	22.141
4.60357	4.05553
2.95944	2.521
12.7146	7.94664
7.06977	4.71318
5.75446	2.19218
13.5367	4.54877
6.41211	3.34307
5.26122	21.8122
8.27546	13.4271
3.17866	2.68542
2.35659	29.6492
25.6485	10.4676
5.53524	2.41139
5.31603	5.31603
7.17938	3.28826
2.35659	15.8933
6.52172	87.0842
14.6876	18.0306
5.97368	12.9886
10.5772	9.20714
7.06977	4.65837
4.71318	36.8834
7.78222	10.8513
8.60429	39.4592
11.5089	5.80927
8.22066	4.05553
4.60357	69.8756
6.02848	20.442
3.94592	17.5922
7.39859	6.74094
7.56301	3.50748
2.68542	24.8264
5.91888	2.84983
7.01496	4.32955
5.31603	6.35731
6.90535	3.67189
3.45268	4.27474
9.86479	11.0157
14.0299	11.3445
4.87759	46.5289
5.48044	3.23346
4.21994	10.4676
2.79502	32.0058
13.8107	28.005
14.0847	7.5082
7.5082	2.79502
2.74022	24.1687
3.7815	3.61709
3.23346	5.75446
10.1936	106.923
4.38435	17.7566
10.1388	4.60357
6.08329	3.67189
4.21994	5.86407
7.23418	21.3189
3.17866	5.86407
10.8513	5.42564
41.1033	6.08329
44.282	13.9751
3.06905	29.9232
7.01496	53.1055
9.64557	2.95944
2.521	5.42564
38.9659	32.3894
2.84983	26.6349
6.35731	8.98792
9.9744	26.9638
4.43916	88.8379
12.0022	8.87831
5.31603	4.9324
12.4954	20.3872
4.05553	30.4164
11.7829	7.78222
2.4662	29.2107
10.0292	43.0215
3.56229	4.38435
23.2371	18.9075
7.5082	3.7815
8.87831	3.34307
6.57653	39.6784
2.41139	6.96016
34.1431	3.34307
8.22066	37.9246
2.4662	5.86407
12.7146	10.2484
12.6598	21.7573
20.2776	14.0847
4.43916	23.4563
10.4676	19.2363
53.0507	4.87759
2.30178	12.7694
4.9872	11.6733
22.3602	46.4193
3.89111	7.06977
5.80927	10.3032
12.4954	37.0478
11.1801	3.61709
10.1388	10.9609
31.2385	7.23418
41.8158	8.98792
4.16513	8.6591
7.17938	38.8015
3.45268	25.6485
5.31603	4.00072
9.80999	26.6897
38.4727	11.3993
2.74022	5.53524
6.68614	16.9894
5.48044	91.0301
4.11033	33.1567
10.0292	33.5951
11.8378	4.05553
2.19218	6.35731
8.43988	6.79575
13.7011	17.2086
36.0065	5.31603
7.78222	4.16513
7.12457	20.6613
8.27546	9.86479
5.80927	24.7168
8.49468	2.57581
12.7146	2.41139
9.9744	38.3631
10.1388	14.852
6.46692	10.0292
2.95944	27.7858
6.74094	8.82351
6.63133	5.53524
19.4556	6.02848
4.43916	19.2363
7.89183	5.42564
19.9488	21.4833
2.79502	2.35659
25.1552	12.331
6.90535	10.4676
23.5111	24.388
4.71318	7.61781
9.48116	45.5425
13.1531	4.49396
10.358	50.146
28.4983	15.9481
3.94592	10.1936
20.2228	4.82279
7.28899	47.6798
3.45268	6.57653
10.358	3.7815
4.87759	11.0705
2.30178	25.9773
2.521	13.3723
2.95944	28.2243
4.49396	5.75446
27.183	64.1211
5.75446	6.63133
7.78222	10.358
6.02848	2.79502
11.1253	14.0847
13.1531	23.6207
62.9155	5.86407
2.74022	2.4662
8.87831	10.358
2.79502	9.86479
5.37083	6.30251
17.3182	32.2798
11.3993	10.4676
36.3901	76.6714
3.06905	42.7474
3.23346	3.7815
3.23346	5.97368
8.7139	10.4128
11.4541	70.2592
13.9203	16.0577
3.50748	4.60357
2.57581	40.6649
4.32955	3.94592
5.48044	4.9324
6.96016	6.41211
23.7303	5.42564
2.84983	5.91888
23.6755	7.34379
9.42636	8.27546
13.3175	8.11105
5.37083	7.56301
3.50748	4.60357
4.32955	43.8983
30.3068	5.20642
4.54877	6.46692
5.26122	6.90535
11.6733	5.59005
6.35731	6.63133
19.0171	88.7283
3.12385	27.9502
8.7139	3.50748
8.27546	36.9382
9.26194	2.19218
13.0434	105.992
7.34379	4.21994
14.6876	16.0029
4.54877	6.46692
2.19218	16.2221
7.4534	2.74022
5.75446	9.31675
4.87759	2.74022
6.2477	29.7588
8.82351	2.84983
10.4676	3.94592
13.4271	5.20642
18.3595	6.96016
2.35659	20.168
15.9481	6.13809
7.4534	7.67262
8.6591	21.5929
17.647	81.4941
17.7566	4.87759
3.7267	29.0463
3.67189	20.168
13.3723	25.1004
6.02848	18.7431
6.52172	8.33027
8.43988	48.1731
9.09753	5.31603
6.35731	6.08329
8.27546	10.5772
4.00072	12.879
9.15233	7.67262
5.15161	3.7815
9.86479	8.7139
9.53597	12.9886
8.27546	6.68614
10.8513	3.50748
4.82279	10.358
6.63133	52.2286
2.90463	17.373
3.34307	7.67262
22.7438	5.64485
2.63061	5.69966
8.16586	4.11033
7.67262	4.05553
12.1118	7.67262
7.56301	15.4
2.68542	21.5381
3.61709	63.5731
2.57581	11.5637
3.45268	18.1403
2.24698	20.9353
4.11033	2.521
6.90535	33.8691
3.45268	7.01496
9.31675	3.83631
3.23346	4.05553
5.86407	16.4961
10.358	38.5823
7.17938	16.3317
6.08329	68.0671
5.31603	5.91888
4.76798	4.27474
5.15161	2.63061
6.13809	9.53597
8.60429	13.9751
5.37083	12.4954
3.45268	4.9872
15.2356	8.38507
6.79575	8.54949
6.30251	64.2308
6.1929	8.38507
5.26122	4.65837
7.17938	50.0364
2.30178	2.57581
5.15161	2.19218
6.79575	6.68614
3.89111	31.2385
4.11033	10.9061
8.82351	20.3872
15.126	5.15161
12.331	4.54877
5.48044	35.02
8.00144	4.16513
6.63133	11.1801
11.3993	4.82279
11.3993	5.86407
4.87759	4.87759
5.91888	3.39787
2.74022	21.4833
6.35731	7.78222
9.80999	15.4548
2.95944	10.5224
12.879	15.4548
8.82351	3.7267
8.82351	15.5644
3.7815	3.7815
7.06977	26.3061
36.9382	5.15161
9.9196	3.06905
9.37155	9.9744
7.01496	47.2962
6.52172	3.12385
36.0065	10.4128
9.20714	8.05625
7.4534	10.7417
4.11033	3.89111
9.75518	49.8172
10.2484	3.45268
5.042	16.7153
6.68614	4.9872
4.00072	2.90463
2.84983	8.00144
2.24698	7.4534
7.4534	12.9338
3.06905	2.521
3.28826	38.8015
2.521	38.5823
23.4563	19.894
8.54949	3.67189
7.94664	8.6591
25.2648	7.83703
3.28826	7.72742
11.2349	6.02848
13.1531	7.28899
3.06905	5.86407
11.0705	9.64557
35.7325	3.67189
2.57581	29.7588
8.11105	103.964
3.89111	18.2499
5.59005	23.4015
8.60429	6.68614
6.85055	9.86479
5.75446	5.26122
4.16513	2.90463
15.5096	11.2349
37.0478	3.61709
13.9203	9.53597
24.7716	10.358
8.7139	5.80927
3.17866	3.61709
16.8798	11.2897
8.87831	15.6193
8.87831	6.1929
15.7289	3.23346
7.72742	5.53524
