# Supplementary material for: Force transmission is a master regulator of mechanical cell competition
Source: Nat Mater. 2025 Mar 14;24(6):966–76. doi: 10.1038/s41563-025-02150-9 (PMC12133594; doi:10.1038/s41563-025-02150-9)
Supplement: Supplementary file 23 — Statistical source data. [file 41563_2025_2150_MOESM23_ESM.xlsx]

## Sheet: ED Fig. 6 b
Extended Data Figure 6 b: WT cell density as a function of distance to the interface
distance [um]
10	6069.36	6738.58
20	6329.2	6816.15
30	6313.48	6875.54
40	6435.41	6919.04
50	6455.44	6869.84
60	6396.78	7288.93
70	6482.06	7280
80	6089.02	7332.7
90	5749.93	7585.08

## Sheet: ED Fig. 6 c
Extended Data Figure 6 c: Extrusion probability
Y (probability)	X (binning in µm)
0.10559013210983724	0 to 10
0.04991751999953125	10 to 20
0.13551149192192985	20 to 30
0.057825130291478524	30 to 40
0.06928815020962793	40 to 50
0.06033296625185496	50 to 60
0.16663586245450204	60 to 70
0.13160607107295094	70 to 80
0.023427682160860927	80 to 90
0.1998649935274263	90 to 100
