# Supplementary material for: Force transmission is a master regulator of mechanical cell competition
Source: Nat Mater. 2025 Mar 14;24(6):966–76. doi: 10.1038/s41563-025-02150-9 (PMC12133594; doi:10.1038/s41563-025-02150-9)
Supplement: Supplementary file 25 — Statistical source data. [file 41563_2025_2150_MOESM25_ESM.xlsx]

## Sheet: ED Fig. 8 a
Extended Data Figure 8 a: Fluctuations of bead displacement and traction forces as function of distance from interface normalized to highest value
Bead displacement susceptibility
Distance from boundary [µm]	WT																			KO
-92.16	0.0628212	0.00147765	0.0351382	0.0320349	0.0137451		0.0793919	0.00309297	0.00235055	0.0222504	0.0565202				0.472836	0.398292	0.291702	0.316173
-81.92	0.122941	0.0110402	0.0701388	0.0590603	0.0345069	0.00865245	0.104408	0.0157037	0.0065696	0.0314111	0.126949				0.417253	0.433981	0.245092	0.325282
-71.68	0.186105	0.0387571	0.113295	0.0786933	0.0834285	0.0366408	0.0974625	0.107607	0.0740842	0.0427076	0.25666				0.375103	0.450451	0.239504	0.363206
-61.44	0.242342	0.084315	0.157464	0.124572	0.208131	0.0958447	0.105995	0.204161	0.220527	0.040145	0.444423				0.330291	0.51274	0.228926	0.429692
-51.2	0.340139	0.167071	0.216817	0.199845	0.321168	0.159628	0.285977	0.269268	0.388686	0.066736	0.567638		0.0001525	0.00131014	0.328874	0.430236	0.269405	0.52397
-40.96	0.475832	0.249194	0.313161	0.319313	0.396337	0.191648	0.361117	0.40459	0.613295	0.140729	0.602834	0.00092658	0.013582	0.0213103	0.401126	0.406582	0.345125	0.527753
-30.72	0.601879	0.320891	0.454771	0.459226	0.496662	0.39191	0.464711	0.441215	0.697364	0.330724	0.512228	0.0299244	0.0712484	0.101642	0.509514	0.507372	0.394055	0.539245
-20.48	0.731231	0.544637	0.660977	0.664771	0.760988	0.600347	0.713887	0.546995	0.771881	0.490694	0.628037	0.204368	0.273691	0.314781	0.682953	0.632723	0.534185	0.646982
-10.24	1	1	1	1	1	1	1	1	1	1	1	1	1	1	1	1	1	1
0
10.24																				1	1	1	1	1	1	1	1	1	1	1	0.845564	1	1	0.811654	0.755601	0.924688	0.988886
20.48																				0.712989	0.881011	0.797461	0.804918	0.603588	0.340766	0.205326	0.54031	0.460663	0.678001	0.885996	1	0.949525	0.743216	0.938135	0.921628	0.92904	0.736498
30.72																				0.442024	0.639311	0.58516	0.501861	0.192082	0.0953401	0.0419019	0.270463	0.0896019	0.361093	0.44341	0.906012	0.879183	0.449204	0.910105	1	1	0.876764
40.96																				0.243301	0.398139	0.469915	0.336582	0.0238721	0.00675475	0.00123344	0.136228	0.00055822	0.114101	0.107084	0.705788	0.653299	0.286455	1	0.984813	0.815997	0.940251
51.2																				0.122483	0.209362	0.334703	0.237535				0.0400154		0.00473476	0.0023461	0.470978	0.41916	0.188885	0.942205	0.925831	0.711306	1
61.44																				0.0501155	0.112981	0.189463	0.15378								0.299657	0.262705	0.0926087	0.817138	0.834671	0.630138	0.870803
71.68																				0.0059563	0.0492869	0.0935637	0.0676567								0.154051	0.193792	0.0623309	0.771229	0.840378	0.661205	0.631881
81.92																				6.047e-05	0.0204826	0.0350379	0.0213458								0.077487	0.12417	0.0437527	0.673439	0.909128	0.742688	0.598668
92.16																					0.0133731	0.0109672	0.00474428								0.0336252	0.0775921	0.0348939	0.673797	0.94718	0.708871	0.49772
Traction force susceptibility
Distance from boundary [µm]	WT																			KO
-92.16	0.0551469	7.3896e-05	0.0360407	0.0291034	0.0125749		0.0854989	0.0001193	0.00181006	0.0259464	0.0720473				0.513415	0.462715	0.338823	0.374293
-81.92	0.110649	0.00621665	0.0733091	0.0529421	0.0301684	5.3855e-05	0.102594	0.0055571	0.00664742	0.044138	0.160403				0.45515	0.487712	0.277198	0.394642
-71.68	0.170395	0.0277644	0.123181	0.0820543	0.0731467	0.0153806	0.095438	0.0817655	0.0791117	0.0590975	0.276295				0.39191	0.498948	0.277227	0.440833
-61.44	0.239785	0.0711059	0.168927	0.127615	0.196362	0.0781344	0.109815	0.219197	0.192612	0.0484676	0.493516				0.336429	0.593369	0.263748	0.496797
-51.2	0.345229	0.139975	0.224665	0.187366	0.320734	0.139993	0.315587	0.26363	0.345984	0.0815259	0.648279			0.00127364	0.315902	0.49456	0.28433	0.598238
-40.96	0.496127	0.208507	0.321665	0.28867	0.400955	0.203269	0.332335	0.37193	0.589192	0.150854	0.769661	0.00013998	0.00332631	0.0219785	0.381619	0.464856	0.378498	0.596393
-30.72	0.641342	0.298834	0.454566	0.423692	0.502721	0.409649	0.461684	0.400375	0.675103	0.415937	0.66934	0.01783	0.0477838	0.113747	0.451535	0.586973	0.421902	0.578182
-20.48	0.750384	0.53141	0.663054	0.6413	0.732176	0.616827	0.691811	0.454946	0.772378	0.615562	0.676481	0.179147	0.255749	0.308729	0.634157	0.693206	0.511552	0.584236
-10.24	1	1	1	1	1	1	1	1	1	1	1	1	1	1	1	1	1	1
0
10.24																				0.934688	1	1	1	1	1	1	1	1	1	1	1	1	1	0.794704	0.686403	0.976151	0.572158
20.48																				1	0.823851	0.870319	0.938326	0.812418	0.731023	0.469622	0.865353	0.870584	0.656011	0.839909	0.396562	0.491734	0.437664	0.814494	0.893822	0.952144	0.631748
30.72																				0.944339	0.571142	0.719506	0.733873	0.627693	0.398433	0.466406	0.952087	0.629723	0.477413	0.705198	0.0544526	0.196049	0.129767	0.814438	0.999103	1	0.899952
40.96																				0.769725	0.380756	0.603861	0.619671	0.804094	0.0952465	0.152552	0.933682	0.42219	0.264371	0.831747	0.00074261	0.0139374	0.0234566	1	1	0.831754	1
51.2																				0.540263	0.22948	0.471667	0.490001				0.770896		0.0826775	0.697995	0	2.0185e-05	0.00099024	0.977576	0.938428	0.752965	0.997712
61.44																				0.320985	0.107203	0.321753	0.41524								0	0	0	0.921342	0.858658	0.663601	0.804834
71.68																				0.139396	0.0319792	0.208291	0.329131								0	0	0	0.909689	0.936983	0.671018	0.515857
81.92																				0.150835	0.00699963	0.106134	0.248677								0	0	0	0.883485	0.973883	0.701112	0.443669
92.16																				0	0.00047708	0.054864	0.223623								0	0	0	0.880095	0.977659	0.686488	0.355243

## Sheet: ED Fig. 8 b
Extended Data Figure 8 b: Traction and stress fluctuations within tumors
Traction susceptibility													Stress susceptibility
Distance from boundary [µm]	E-cad (+)						E-cad (-)						Distance from boundary [µm]	E-cad (+)						E-cad (-)
-399.36	0	0.0650401	0.362666	0.163834									-399.36		0.0152419	0.0195182	0.00166913
-389.12	0.0449268	0.0698559	0.266633	0.133249									-389.12	0.000129749	0.0210642	0.0213224	0.00244344
-378.88	0.253866	0.12043	0.284851	0.146336									-378.88	0.00082136	0.0236027	0.023088	0.0039769
-368.64	0.264627	0.115931	0.245176	0.176501									-368.64	0.00201188	0.0306475	0.0237746	0.00658198
-358.4	0.859448	0.125738	0.273089	0.185774									-358.4	0.00415964	0.0375263	0.0251798	0.0100112
-348.16	1	0.123081	0.27483	0.198695									-348.16	0.0125745	0.0436795	0.0331074	0.0136409
-337.92	0.85661	0.122799	0.256231	0.279999									-337.92	0.024379	0.0489503	0.0373886	0.019499
-327.68	0.650444	0.135392	0.273425	0.271827									-327.68	0.0332687	0.05626	0.0443853	0.0285722
-317.44	0.596994	0.131802	0.309888	0.308999									-317.44	0.035307	0.0606119	0.0444257	0.0412897
-307.2	0.516252	0.133474	0.286717	0.349446									-307.2	0.0465547	0.0710238	0.0466092	0.0577667
-296.96	0.642095	0.146073	0.292362	0.342369									-296.96	0.0504158	0.0883569	0.0493523	0.0781586
-286.72	0.574296	0.145944	0.348629	0.40463									-286.72	0.0720872	0.0987767	0.0501847	0.102369
-276.48	0.599793	0.159575	0.356246	0.409001									-276.48	0.0890554	0.125737	0.0538323	0.12501
-266.24	0.573077	0.145322	0.355492	0.422203									-266.24	0.125367	0.134847	0.0592722	0.156874
-256	0.573886	0.161439	0.351324	0.44883									-256	0.162533	0.166226	0.0646177	0.191578
-245.76	0.626035	0.166619	0.393064	0.445583									-245.76	0.217628	0.18095	0.0703072	0.239767
-235.52	0.73804	0.199047	0.393072	0.505287									-235.52	0.254338	0.222564	0.0769024	0.274639	0
-225.28	0.837615	0.216758	0.449308	0.55307	0.428817								-225.28	0.337992	0.236381	0.0857932	0.319413	0.0002169
-215.04	0.842095	0.237244	0.40867	0.557919	0.224012								-215.04	0.352366	0.273336	0.0946303	0.364346	0.00139053
-204.8	0.749888	0.250104	0.493399	0.64171	0.441527								-204.8	0.397325	0.285857	0.105055	0.379762	0.00391223
-194.56	0.784255	0.264672	0.416768	0.66096	0.778203								-194.56	0.413524	0.313822	0.11941	0.437669	0.00750724
-184.32	0.783965	0.259699	0.385835	0.663383	0.685498								-184.32	0.45477	0.322196	0.170971	0.453597	0.0149409
-174.08	0.78359	0.29634	0.416102	0.588845	0.561997								-174.08	0.441245	0.375496	0.254308	0.495239	0.0233676
-163.84	0.816786	0.316312	0.466284	0.610401	0.49915								-163.84	0.486329	0.415408	0.377047	0.522873	0.0309478
-153.6	0.886654	0.327589	0.489391	0.630195	0.338501								-153.6	0.516538	0.50996	0.498308	0.58676	0.0434626
-143.36	0.925994	0.356664	0.483071	0.681188	0.370707								-143.36	0.586495	0.563693	0.628693	0.640668	0.0640079
-133.12	0.972929	0.368852	0.48907	0.677218	0.330917								-133.12	0.573973	0.634687	0.693954	0.655209	0.0871026
-122.88	0.931894	0.413824	0.469308	0.660929	0.345187								-122.88	0.660441	0.676786	0.78904	0.709633	0.112657
-112.64	0.943495	0.412367	0.465527	0.679306	0.393027								-112.64	0.697805	0.733438	0.842254	0.712911	0.149472
-102.4	0.866623	0.453403	0.478699	0.722288	0.522539								-102.4	0.701142	0.75854	0.912835	0.732277	0.197016
-92.16	0.961617	0.483717	0.499599	0.747864	0.60956								-92.16	0.72284	0.787736	0.921133	0.74305	0.253148
-81.92	0.913364	0.552109	0.633009	0.801408	0.585902								-81.92	0.773912	0.824544	1	0.80435	0.313864
-71.68	0.954461	0.619883	0.721837	0.811499	0.58145								-71.68	0.801731	0.867039	0.962942	0.819581	0.370157
-61.44	0.879819	0.673636	0.765579	0.840965	0.582129								-61.44	0.853	0.869152	0.98564	0.837835	0.423916
-51.2	0.956686	0.736055	0.849692	0.896837	0.661005								-51.2	0.902158	0.922497	0.94443	0.910224	0.460952
-40.96	0.880527	0.795415	0.840078	0.972261	0.760727								-40.96	0.95922	0.92502	0.979295	0.929556	0.511244
-30.72	0.883357	0.837934	0.925699	0.96465	0.847099								-30.72	0.956906	0.994915	0.935961	0.992124	0.588444
-20.48	0.842325	0.829265	0.944501	0.972484	0.929871								-20.48	0.973269	0.938526	0.947293	0.95788	0.732006
-10.24	0.917182	1	1	1	1								-10.24	1	1	0.937849	1	1
0													0
10.24							1	1	1	1	1		10.24							1	1	1	1	1
20.48							0.938657	0.807886	0.878822	0.940253	0.705951		20.48							0.931823	0.808486	0.847265	0.878875	0.836613
30.72							0.849742	0.612303	0.713412	0.830171	0.464731		30.72							0.891539	0.634252	0.796106	0.759033	0.653882
40.96							0.773059	0.513649	0.573265	0.741834	0.309232		40.96							0.859197	0.552149	0.698143	0.652254	0.503787
51.2							0.717132	0.329769	0.411104	0.590952	0.220089		51.2							0.804777	0.43779	0.648729	0.554125	0.374816
61.44							0.568188	0.24607	0.331355	0.496783	0.179204		61.44							0.722063	0.369903	0.545682	0.515395	0.308753
71.68							0.554861	0.186768	0.309939	0.394441	0.144321		71.68							0.709209	0.309136	0.497085	0.451554	0.28639
81.92							0.405107	0.169871	0.285264	0.360805	0.135087		81.92							0.622981	0.275717	0.418529	0.445402	0.284144
92.16							0.403068	0.137167	0.2537	0.337669	0.132342		92.16							0.594417	0.236458	0.324989	0.396751	0.293241
102.4							0.350984	0.139638	0.23041	0.283036	0.138503		102.4							0.503241	0.220569	0.268583	0.393611	0.304518
112.64							0.308305	0.122672	0.160405	0.27804	0.134884		112.64							0.478852	0.202991	0.209315	0.371651	0.316261
122.88							0.289803	0.127929	0.130779	0.295946	0.145009		122.88							0.417611	0.196076	0.180448	0.360781	0.313483
133.12							0.229063	0.124468	0.0984746	0.271729	0.173747		133.12							0.355755	0.180042	0.151018	0.320608	0.321182
143.36							0.192393	0.132695	0.0764279	0.299466	0.17435		143.36							0.306754	0.176924	0.135359	0.332664	0.334017
153.6							0.168092	0.126284	0.0694542	0.265029	0.182		153.6							0.256256	0.171712	0.119368	0.326449	0.35274
163.84							0.139674	0.124431	0.067572	0.255858	0.190387		163.84							0.213613	0.168802	0.108068	0.332773	0.359621
174.08							0.113569	0.121083	0.0535112	0.214245	0.167194		174.08							0.188666	0.163045	0.098912	0.341754	0.368139
184.32							0.0954885	0.11371	0.0542358	0.197431	0.156313		184.32							0.164499	0.163059	0.0966827	0.337769	0.373449
194.56							0.0886915	0.10105	0.0471052	0.192463	0.174593		194.56							0.159566	0.155297	0.0903052	0.336109	0.371327
204.8							0.0840263	0.094243	0.0468138	0.189343	0.200407		204.8							0.14599	0.153831	0.0903251	0.312094	0.37607
215.04							0.0971225	0.089866	0.0487609	0.193256	0.196856		215.04							0.148513	0.149308	0.0842192	0.315614	0.393185
225.28							0.101395	0.0738214	0.0478539	0.182637	0.190626		225.28							0.136521	0.138215	0.0825487	0.29394	0.414254
235.52							0.11934	0.0718532	0.0438976	0.1858	0.182132		235.52							0.13989	0.128355	0.073718	0.279114	0.409655
245.76							0.115474	0.0733193	0.0500411	0.13181	0.186832		245.76							0.12481	0.113941	0.0718327	0.262709	0.394291
256							0.116584	0.0793007	0.0365388	0.14779	0.191947		256							0.137705	0.102318	0.0659825	0.25894	0.373648
266.24							0.108595	0.0685126	0.0390737	0.136794	0.184152		266.24							0.133539	0.0918502	0.063951	0.237217	0.353302
276.48							0.104623	0.0664666	0.0356416	0.123223	0.173077		276.48							0.141427	0.0806007	0.0590229	0.226769	0.349353
286.72							0.112784	0.0622637	0.0349903	0.108228	0.172581		286.72							0.140771	0.0780563	0.059965	0.221149	0.350217
296.96							0.0971206	0.0584701	0.035849	0.098964	0.164984		296.96							0.152635	0.0753028	0.0576845	0.205261	0.347527
307.2							0.100236	0.0599994	0.0384721	0.0857594	0.144797		307.2							0.14704	0.0740634	0.0573823	0.191876	0.333922
317.44							0.0975748	0.0520046	0.0398859	0.0733115	0.153015		317.44							0.145088	0.0652749	0.0546301	0.179274	0.311388
327.68							0.100639	0.0447722	0.0394138	0.0691398	0.15972		327.68							0.137347	0.0648063	0.0546131	0.163022	0.286002
337.92							0.0850192	0.0383101	0.0443954	0.0591777	0.141916		337.92							0.114872	0.0556862	0.0517442	0.153485	0.255061
348.16							0.0704768	0.0440028	0.0404316	0.0609174	0.122763		348.16							0.0973023	0.0547077	0.0529226	0.132218	0.227041
358.4							0.0691674	0.0375238	0.0410606	0.058098	0.090442		358.4							0.0863464	0.0489954	0.0508777	0.125889	0.203088
368.64							0.0548989	0.0451995	0.0427857	0.0616106	0.0780941		368.64							0.0744758	0.0473899	0.0523605	0.107812	0.18716
378.88							0.0382302	0.0367935	0.0367273	0.0544343	0.0780892		378.88							0.0675533	0.0386872	0.0513875	0.0892278	0.174439
389.12							0.0330657	0.0338268	0.0358971	0.0453598	0.0767473		389.12							0.0609318	0.036866	0.0512864	0.0823475	0.166453
399.36							0.0386143	0.0223384	0.0336985	0.0573388	0.0728733		399.36							0.0557588	0.0327325	0.0495706	0.0756986	0.160776

## Sheet: ED Fig. 8 c
Extended Data Figure 8 c: Area development of E-cad KO cells competing with WT cells in presence of CK666.
	CK666					No inhibitor
0.25	1	1	1	1		1.00025	0.999467	0.999822	0.999329	0.999827	0.999472	0.984734	0.988097	0.996408	0.978155
0.5	1.00974	1.00699	1.01108	1.00187		1.00011	0.993657	1.00116	0.992598	0.993527	0.991601	0.97891	0.98122	0.996121	0.974958
0.75	1.01357	1.00447	1.01081	0.998953		1.00043	0.990527	1.00222	0.985837	0.987497	0.98674	0.97354	0.97645	0.995934	0.967051
1	1.01306	0.998929	1.00749	0.9962		1.00125	0.984736	1.00342	0.977275	0.981734	0.984998	0.971872	0.968899	0.995381	0.957805
1.25	1.00664	0.985361	0.990807	0.985785		1.00346	0.982774	1.00491	0.967713	0.975521	0.980549	0.963155	0.962245	0.997501	0.9517
1.5	1.00833	0.986292	0.993001	0.987344		1.00644	0.983156	1.0058	0.958239	0.970999	0.977873	0.95132	0.957226	0.999379	0.946224
1.75	1.00796	0.984236	0.990019	0.984649		1.00741	0.981883	1.00369	0.951957	0.969913	0.976677	0.944607	0.951689	0.999993	0.939901
2	1.009	0.984626	0.992811	0.986125		1.00873	0.983589	0.999165	0.947598	0.970279	0.972955	0.943541	0.951202	0.999973	0.936615
2.25	1.00747	0.982484	0.989333	0.983974		1.00916	0.985468	0.996212	0.945247	0.97382	0.968593	0.945792	0.95133	0.996219	0.930749
2.5	1.01081	0.986742	0.992238	0.98434		1.00633	0.985246	0.991467	0.943694	0.978983	0.964828	0.945012	0.949636	0.992331	0.923504
2.75	1.01501	0.988349	0.993428	0.982718		1.00485	0.989413	0.992543	0.940437	0.984437	0.957637	0.944725	0.951294	0.992224	0.915903
3	1.01926	0.988406	0.996587	0.980252		1.00066	0.99206	0.99273	0.937063	0.991663	0.949375	0.934153	0.949972	0.992121	0.905787
3.25	1.02326	0.987964	1.00158	0.979143		0.99582	0.992815	0.989647	0.934599	0.999363	0.944062	0.92363	0.950332	0.994493	0.89834
3.5	1.0309	0.998422	1.01378	0.983497		0.989868	0.991588	0.990116	0.934469	1.0057	0.94053	0.918665	0.949321	0.996922	0.889477
3.75	1.03477	1.00577	1.01958	0.983989		0.985106	0.988585	0.987917	0.936831	1.01314	0.942457	0.914213	0.945886	0.995231	0.884204
4	1.03301	1.00649	1.01772	0.980373		0.980033	0.985738	0.986032	0.940777	1.01993	0.946194	0.920807	0.941172	0.993685	0.877145
4.25	1.02656	0.998271	1.00657	0.972553		0.975705	0.982565	0.985636	0.945719	1.02492	0.948915	0.917639	0.935405	0.991559	0.871467
4.5	1.02475	0.995246	0.998578	0.970392		0.972319	0.982325	0.983711	0.949647	1.02944	0.950245	0.909514	0.930807	0.989541	0.869726
4.75	1.02685	0.998057	0.998207	0.974417		0.970305	0.981362	0.979967	0.95255	1.03097	0.948427	0.898814	0.926245	0.98869	0.866783
5	1.03227	1.00077	1.00473	0.981037		0.96822	0.982945	0.976593	0.954826	1.03102	0.951581	0.886702	0.922347	0.986775	0.864715
5.25	1.03381	0.996835	1.00834	0.981718		0.968967	0.98451	0.973788	0.957281	1.0306	0.956204	0.886998	0.918159	0.985669	0.862273
5.5	1.03271	0.989671	1.00623	0.978384		0.970635	0.985273	0.971609	0.960468	1.02863	0.961619	0.892743	0.917804	0.985912	0.862387
5.75	1.02568	0.982165	0.999224	0.9745		0.969055	0.985533	0.969899	0.963587	1.02732	0.967174	0.896869	0.917432	0.982441	0.861697
6	1.01723	0.976658	0.997259	0.974783		0.96894	0.984924	0.969153	0.967467	1.02607	0.967865	0.902062	0.919256	0.982564	0.863987
6.25	1.01414	0.975747	0.996518	0.974657		0.966487	0.983734	0.971153	0.970043	1.02374	0.967708	0.903681	0.922675	0.981883	0.862789
6.5	1.01447	0.978852	0.995531	0.973851		0.96411	0.98263	0.971966	0.972717	1.02282	0.966496	0.906316	0.922954	0.978116	0.858032
6.75	1.02009	0.988859	0.993406	0.970816		0.962635	0.98199	0.968622	0.976056	1.02265	0.966393	0.911943	0.922819	0.978708	0.854641
7	1.02351	0.995887	0.989708	0.968251		0.960417	0.979057	0.964329	0.978128	1.02251	0.965743	0.917461	0.918557	0.974824	0.848115
7.25	1.02854	1.00076	0.988941	0.964729		0.958179	0.976582	0.958522	0.980561	1.02239	0.964941	0.919139	0.91719	0.972589	0.845813
7.5	1.02744	0.998316	0.97858	0.955909		0.956245	0.974009	0.951793	0.981892	1.02163	0.96285	0.915368	0.915017	0.971921	0.841828
7.75	1.02663	0.999464	0.976447	0.949534		0.954754	0.971174	0.947175	0.981697	1.01786	0.957112	0.906257	0.913215	0.970215	0.83865
8	1.02483	0.998986	0.97234	0.941479		0.954395	0.967497	0.945621	0.980845	1.01393	0.953032	0.883869	0.913693	0.972924	0.836828
8.25	1.02279	0.995605	0.972374	0.935084		0.955133	0.965122	0.942228	0.976441	1.01132	0.948873	0.862507	0.909731	0.974958	0.834107
8.5	1.01628	0.987004	0.964181	0.924385		0.953053	0.963622	0.941926	0.973817	1.00915	0.946191	0.845153	0.907349	0.977634	0.833533
8.75	1.00965	0.983643	0.960833	0.916367		0.953459	0.960992	0.943022	0.972051	1.01264	0.945018	0.837197	0.902428	0.981246	0.830622
9	1.00097	0.982914	0.957799	0.908443		0.952655	0.9595	0.943089	0.969707	1.0109	0.94267	0.832479	0.893366	0.981864	0.824664
9.25	1.00378	0.990557	0.964642	0.907715		0.950081	0.956619	0.941573	0.969027	1.01044	0.94088	0.82934	0.887313	0.981753	0.819568
9.5	1.00153	0.989768	0.966547	0.908129		0.950629	0.952847	0.939208	0.965673	1.00658	0.938909	0.823259	0.88178	0.980789	0.814203
9.75	1.00471	0.990577	0.969844	0.909265		0.950386	0.953675	0.937853	0.960634	0.996545	0.936172	0.822518	0.877921	0.978516	0.812407
10	0.999764	0.984586	0.962884	0.902958		0.950436	0.95387	0.936919	0.95656	0.992124	0.93572	0.821127	0.87765	0.976693	0.814716
10.25	0.999204	0.984549	0.956708	0.897122		0.950535	0.954191	0.935135	0.952979	0.985436	0.9345	0.811364	0.876066	0.974692	0.816457
10.5	0.997509	0.984614	0.951554	0.89271		0.948942	0.954309	0.934364	0.94976	0.983138	0.93341	0.80169	0.871465	0.971675	0.817646
10.75	0.996981	0.985452	0.951347	0.89239		0.946698	0.953111	0.932165	0.946592	0.981786	0.934398	0.773774	0.865969	0.969908	0.816039
11	1.00077	0.990058	0.956169	0.892474		0.943011	0.951667	0.927003	0.943298	0.98187	0.934747	0.750912	0.86097	0.969424	0.814268
11.25	1.00525	0.99759	0.96141	0.895222		0.939575	0.948665	0.925071	0.940255	0.98363	0.936027	0.737309	0.85227	0.968728	0.813794
11.5	1.00629	1.00287	0.966931	0.896876		0.935281	0.942321	0.920283	0.936464	0.984273	0.936887	0.726944	0.845618	0.969164	0.812792
11.75	1.00733	1.0014	0.967918	0.895264		0.929337	0.934997	0.915489	0.933313	0.985843	0.936458	0.723697	0.842301	0.968274	0.813991
12	1.00239	0.997146	0.966763	0.890381		0.925731	0.930933	0.912088	0.930475	0.986045	0.937292	0.718554	0.838744	0.966302	0.815184
12.25	1.00063	0.996271	0.964233	0.88713		0.924802	0.927668	0.908234	0.927775	0.985086	0.938166	0.716155	0.837239	0.963154	0.812159
12.5	1.00205	1.00167	0.970887	0.890067		0.925133	0.926664	0.905397	0.926325	0.984834	0.942052	0.714556	0.834992	0.959187	0.808711
12.75	1.00489	1.00537	0.974917	0.890846		0.926878	0.927508	0.899544	0.925344	0.983722	0.946213	0.71885	0.83106	0.955947	0.803823
13	1.00264	1.00628	0.976357	0.889695		0.926285	0.92463	0.896706	0.923949	0.982679	0.948328	0.725197	0.826013	0.953005	0.7967
13.25	0.998282	1.00558	0.973452	0.887512		0.923337	0.922028	0.891948	0.922158	0.981039	0.94999	0.727448	0.821505	0.952359	0.792759
13.5	0.994457	1.0036	0.970685	0.888015		0.92034	0.92198	0.8901	0.921003	0.979122	0.950098	0.730498	0.819069	0.950973	0.789675
13.75	0.995783	1.00332	0.968095	0.888224		0.91789	0.918571	0.892533	0.918534	0.977409	0.948713	0.727398	0.81689	0.949514	0.785917
14	0.993081	1.0025	0.964401	0.886021		0.917303	0.919774	0.889646	0.91618	0.976696	0.949308	0.73109	0.815555	0.947881	0.784346
14.25	0.994525	1.00612	0.965436	0.885063		0.916238	0.919588	0.889286	0.91368	0.977212	0.950351	0.735108	0.81507	0.945976	0.782491
14.5	0.998319	1.0117	0.973292	0.887444		0.916915	0.919468	0.884922	0.91021	0.979839	0.951733	0.726549	0.814023	0.946305	0.78202
14.75	0.998587	1.01374	0.97796	0.88981		0.915388	0.920365	0.879344	0.906983	0.983027	0.95423	0.723094	0.813179	0.946191	0.782557
15	0.998386	1.01543	0.981399	0.892835		0.914687	0.919578	0.874342	0.903188	0.985775	0.955751	0.721051	0.812128	0.945548	0.781501
15.25	0.994967	1.016	0.982748	0.892898		0.915399	0.92037	0.870003	0.899166	0.986915	0.955278	0.723805	0.81094	0.944427	0.781632
15.5	0.994527	1.01782	0.983235	0.891234		0.914801	0.920027	0.870261	0.895385	0.986006	0.953587	0.733775	0.808365	0.942028	0.779495
15.75	0.993371	1.01989	0.983601	0.891349		0.916898	0.921224	0.871755	0.892635	0.984025	0.951279	0.735493	0.806201	0.940479	0.776531
16	0.997211	1.02446	0.984705	0.894112		0.916331	0.919944	0.874313	0.889112	0.981301	0.948068	0.733282	0.80546	0.939757	0.776198
16.25	0.999308	1.02702	0.983153	0.897425		0.915809	0.919119	0.876358	0.884965	0.979808	0.946003	0.720548	0.804606	0.938406	0.776157
16.5	1.0043	1.03007	0.98601	0.899299		0.915509	0.917476	0.87853	0.882203	0.978251	0.944255	0.711673	0.804119	0.93776	0.775161
16.75	1.00586	1.03015	0.985235	0.898598		0.913028	0.917411	0.879446	0.879962	0.977435	0.942345	0.705504	0.801905	0.936507	0.777203
17	1.00642	1.0307	0.984239	0.897368		0.912753	0.917406	0.880167	0.879222	0.975983	0.941651	0.700134	0.798593	0.934746	0.776193
17.25	1.01246	1.03043	0.982821	0.897279		0.913178	0.91779	0.874271	0.882493	0.976085	0.944859	0.699403	0.794452	0.932993	0.774656
17.5	1.0159	1.02862	0.977568	0.89674		0.911796	0.919834	0.866251	0.884453	0.976232	0.948723	0.693658	0.790548	0.930205	0.774332
17.75	1.02273	1.0321	0.979934	0.898608		0.908809	0.921274	0.86132	0.885419	0.975879	0.952532	0.694586	0.786805	0.926071	0.77155
18	1.01967	1.03308	0.974835	0.897352		0.906651	0.924692	0.856798	0.887057	0.97724	0.956443	0.695553	0.783043	0.921924	0.769645
18.25	1.02234	1.03618	0.976352	0.898572		0.903035	0.925683	0.858464	0.885768	0.976512	0.957775	0.69738	0.780234	0.918021	0.76519
18.5	1.02236	1.03793	0.975219	0.899372		0.899988	0.925664	0.857456	0.883749	0.975601	0.957278	0.705632	0.777387	0.913758	0.762946
18.75	1.02427	1.04034	0.972723	0.898828		0.900376	0.922726	0.853741	0.881012	0.975042	0.956747	0.704132	0.775355	0.909343	0.761898
19	1.02153	1.04083	0.964513	0.896436		0.895029	0.918889	0.852437	0.877311	0.973323	0.954735	0.699058	0.7736	0.90332	0.761842
19.25	1.02411	1.04164	0.962686	0.896112		0.890957	0.916196	0.848742	0.873127	0.971212	0.951061	0.694468	0.770177	0.895656	0.761001
19.5	1.02799	1.0437	0.968194	0.897546		0.885485	0.91236	0.844878	0.869278	0.968705	0.947432	0.687044	0.767764	0.886904	0.758631
19.75	1.03027	1.04573	0.976839	0.898378		0.877972	0.907312	0.84187	0.865588	0.96601	0.94406	0.682454	0.764244	0.879368	0.755129
20	1.03018	1.04564	0.982196	0.895567		0.874232	0.90373	0.838529	0.861614	0.963905	0.941329	0.67355	0.760802	0.872782	0.749034
20.25	1.02719	1.04367	0.985851	0.890742		0.868773	0.901846	0.83664	0.857824	0.963257	0.938516	0.661665	0.758292	0.866763	0.743169
20.5	1.02587	1.04211	0.988394	0.885387		0.86493	0.898295	0.836291	0.853793	0.963161	0.936543	0.644371	0.755065	0.860883	0.737571
20.75	1.02802	1.04404	0.990325	0.8813		0.862066	0.896549	0.837673	0.850098	0.962188	0.934866	0.632328	0.753535	0.855965	0.73387
21	1.02802	1.0458	0.988368	0.878411		0.858502	0.894114	0.838443	0.846755	0.960776	0.933678	0.625684	0.749737	0.851935	0.732684
21.25	1.02715	1.04763	0.984993	0.87617		0.856681	0.888837	0.836691	0.843478	0.958694	0.93258	0.619307	0.74631	0.848314	0.730064
