# Supplementary material for: Force transmission is a master regulator of mechanical cell competition
Source: Nat Mater. 2025 Mar 14;24(6):966–76. doi: 10.1038/s41563-025-02150-9 (PMC12133594; doi:10.1038/s41563-025-02150-9)
Supplement: Supplementary file 26 — Statistical source data. [file 41563_2025_2150_MOESM26_ESM.xlsx]

## Sheet: ED Fig. 9 a
Extended Data Figure 9 a: Interface convexity before and after blebbistatin addition
before	after
0.978189	0.94278
0.948183	0.924555
0.982563	0.928556
0.943625	0.918378
0.988397	0.971576
0.966905	0.956268
0.98183	0.962734
0.987388	0.967332
0.989458	0.944872
0.992621	0.959557
0.965643	0.888103
0.959425	0.938366
0.609003	0.589584
0.915355	0.883699
0.982604	0.974748
0.975461	0.958069
0.88063	0.850649
0.917953	0.893615
0.975393	0.944623
0.981933	0.8944
0.932673	0.889623
0.959237	0.935375
0.954708	0.94744
0.842137	0.818459
0.912394	0.757894
0.977269	0.944206
0.938979	0.924273
0.956065	0.9256
0.937932	0.912035
0.982661	0.971067
0.958763	0.953261
0.961835	0.962228
0.987127	0.963686
0.986452	0.942128
0.990058	0.954888
0.952391	0.890655
0.942265	0.943062
0.604382	0.590176
0.909477	0.881855
0.98129	0.977332
0.981471	0.952124
0.831588	0.842724
0.913079	0.890824
0.973573	0.945344
0.976717	0.904822
0.919643	0.869885
0.957571	0.932107
0.957792	0.950245
0.839311	0.819322
0.81137	0.761938
0.889238	0.944963
0.930474	0.926723
0.906101	0.933629
0.959973	0.910164
0.804899	0.968423
0.976926	0.95906
0.748578	0.959428
0.956439	0.964515
0.905937	0.938151
0.715956	0.945529
0.968073	0.889285
0.969719	0.92789
0.965851	0.580596
0.839618	0.884932
0.972941	0.967968
0.961287	0.956337
0.937732	0.846885
0.853507	0.885418
0.82595	0.953568
0.941443	0.890624
0.949553	0.887253
0.931031	0.923561
0.96876	0.949632
0.802456	0.818747
0.943775	0.764459
0.875843	0.942764
0.927686	0.929236
0.904742	0.942374
0.907143	0.898629
0.825024	0.964898
0.923105	0.958863
0.988525	0.960829
0.956154	0.971369
0.922699	0.942467
0.694876	0.94133
0.962208	0.880548
0.966469	0.929244
0.824108	0.578287
0.818295	0.886168
0.974051	0.969579
0.9487	0.949263
0.930101	0.846975
0.85694	0.900678
0.81081	0.941986
0.961392	0.886112
0.944812	0.888177
0.935231	0.924805
0.951583	0.94774
0.795683	0.809373
0.951586	0.755723
	0.878263
	0.918671
	0.93566
	0.95473
	0.806982
	0.924114
	0.656923
	0.933355
	0.896272
	0.685267
	0.953697
	0.944096
	0.933657
	0.778824
	0.95706
	0.954778
	0.915313
	0.838734
	0.809739
	0.912777
	0.93734
	0.915467
	0.961496
	0.791091
	0.904398
	0.876244
	0.922595
	0.859525
	0.875165
	0.796534
	0.920515
	0.653085
	0.936778
	0.881736
	0.689189
	0.958948
	0.942204
	0.931892
	0.786723
	0.955561
	0.953807
	0.913791
	0.839778
	0.808759
	0.908374
	0.936014
	0.914214
	0.960797
	0.787338
	0.91352
	0.876338
	0.925713
	0.938424
	0.867709
	0.79971
	0.921
	0.644294
	0.940108
	0.886207
	0.687665
	0.958988
	0.943598
	0.928412
	0.793384
	0.956195
	0.95588
	0.915152
	0.838477
	0.811628
	0.936149
	0.93746
	0.910126
	0.963503
	0.781555
	0.9228

## Sheet: ED Fig. 9 e
Extended Data Figure 9 e: Cell apical area before and after blebbistatin addition
WT before	WT after	KO before	KO after
336.06	384.739	573.226	911.239
287.427	305.048	794.306	793.794
336.897	416.68	771.524	653.336
450.668	317.648	465.499	303.56
416.727	328.156	534.032	322.716
426.026	465.546	290.17	535.38
376.928	414.402	161.8	702.387
433.279	386.924	151.478	419.377
422.678	361.91	608.469	462.524
331.131	338.384	299.469	527.104
375.115	351.775	550.212	275.71
395.014	363.491	312.673	331.829
548.073	349.264	339.314	477.541
411.706	235.4	227.077	258.042
553.094	236.609	173.005	222.707
319.787	272.316	409.102	442.531
564.439	416.309	714.15	355.122
281.336	471.404	394.596	332.108
233.912	585.315	291.937	682.952
276.361	354.378	402.035	330.201
519.944	257.857	251.022	564.439
456.572	217.593	429.466	321.228
375.022	344.568	293.332	355.355
544.493	277.152	424.073	296.307
214.059	289.194	584.943	323.506
546.492	193.23	275.617	439.323
328.993	379.392	211.967	270.317
385.622	139.389	330.248	281.243
227.775	220.429	284.544	338.524
255.16	305.095	377.067	411.101
375.161	161.939	205.458	468.614
324.994	254.555	226.333	527.011
246.279	286.543	285.381	447.181
283.754	257.485	395.014	385.901
414.681	285.614	298.864	506.275
302.677	375.254		288.636
	238.608		431.094
	258.647
	269.527

## Sheet: ED Fig. 9 f
Extended Data Figure 9 f: E-cad KO area development after blebbistatin addition
Time [hours]	Blebbistatin										Control
-2	1	1	1	1	1	1	1	1			0.984156	1.00237	0.978604	1.0026	1.00952	1.00347	0.998575	1.01103
-1.75	1.01412	1.01901	1.00337	0.989832	0.997656	0.997935	0.998962	0.997792			0.969093	1.01287	0.969361	0.994103	0.984734	0.988097	0.996408	0.978155
-1.5	1.02463	1.01169	0.989695	0.980842	0.998388	0.997092	0.9979	0.996624			0.96737	1.00805	0.960757	0.991668	0.97891	0.98122	0.996121	0.974958
-1.25	1.01184	0.993632	0.980148	0.960936	0.992853	0.995506	0.997287	0.994959			0.978721	1.0021	0.954876	0.98901	0.97354	0.97645	0.995934	0.967051
-1	1.01054	0.991019	0.979561	0.960881	0.993724	0.995078	0.995716	0.992872			0.992378	0.987439	0.94942	0.983456	0.971872	0.968899	0.995381	0.957805
-0.75	1.01008	0.989195	0.977787	0.962804	0.995769	0.993233	0.993507	0.990489			1.00396	0.975251	0.94871	0.976562	0.963155	0.962245	0.997501	0.9517
-0.5	1.00942	0.985966	0.975727	0.964967	0.995972	0.991294	0.99273	0.988241			1.01281	0.966389	0.954426	0.970549	0.95132	0.957226	0.999379	0.946224
-0.25	1.0091	0.983515	0.973431	0.967235	0.993358	0.99001	0.991692	0.987851			1.01996	0.961689	0.971006	0.961815	0.944607	0.951689	0.999993	0.939901
0	1.02977	1.01761	0.994591	0.992364	1.01711	1.03054	1.01028	1.04298			1.02258	0.957138	0.985124	0.950157	0.943541	0.951202	0.999973	0.936615
0.25	1.04659	1.0466	1.01232	1.0174	1.03721	1.02433	1.01245	1.04517			1.02157	0.953877	0.996769	0.938335	0.945792	0.95133	0.996219	0.930749
0.5	1.06825	1.08123	1.03545	1.04888	1.06268	1.01159	1.00583	1.03393			1.01752	0.952186	0.992947	0.9262	0.945012	0.949636	0.992331	0.923504
0.75	1.06921	1.08301	1.03776	1.05612	1.06473	1.00616	1.00115	1.02828			1.00707	0.947106	0.977941	0.915672	0.944725	0.951294	0.992224	0.915903
1	1.07489	1.09115	1.04567	1.06567	1.0716	1.00369	0.998635	1.02121			0.99501	0.943585	0.954473	0.911402	0.934153	0.949972	0.992121	0.905787
1.25	1.07521	1.09461	1.05085	1.06831	1.07462	0.999238	0.998016	1.01657			0.984156	0.937656	0.92658	0.910947	0.92363	0.950332	0.994493	0.89834
1.5	1.07528	1.09379	1.05508	1.0727	1.07512	0.996802	0.996141	1.01148			0.978335	0.92925	0.903302	0.907532	0.918665	0.949321	0.996922	0.889477
1.75	1.07578	1.09632	1.05882	1.07568	1.07549	0.994524	0.993076	1.00999			0.970533	0.921316	0.88529	0.903911	0.914213	0.945886	0.995231	0.884204
2	1.07801	1.09906	1.06291	1.08178	1.07738	0.991357	0.991019	1.00584			0.963786	0.915333	0.879787	0.894668	0.920807	0.941172	0.993685	0.877145
2.25	1.08102	1.10568	1.06675	1.08948	1.07905	0.987612	0.989217	1.00604			0.952906	0.910709	0.872296	0.884869	0.917639	0.935405	0.991559	0.871467
2.5	1.083	1.10967	1.07001	1.09476	1.08153	0.988323	0.987232	1.0075			0.940295	0.906497	0.867609	0.875962	0.909514	0.930807	0.989541	0.869726
2.75	1.08346	1.11362	1.07209	1.09795	1.08233	0.988884	0.988155	1.00875			0.934199	0.898048	0.860639	0.869303	0.898814	0.926245	0.98869	0.866783
3	1.08413	1.11615	1.07492	1.09914	1.08392	0.989425	0.987499	1.00958			0.931559	0.89141	0.844296	0.865083	0.886702	0.922347	0.986775	0.864715
3.25	1.08548	1.12052	1.07997	1.1021	1.08665	0.991622	0.988373	1.01236			0.931319	0.883077	0.83671	0.860056	0.886998	0.918159	0.985669	0.862273
3.5	1.08839	1.12774	1.0873	1.10728	1.09352	0.992755	0.989198	1.01416			0.931147	0.876752	0.830059	0.857716	0.892743	0.917804	0.985912	0.862387
3.75	1.09071	1.13698	1.09444	1.11244	1.1022	0.993441	0.989101	1.01534			0.93035	0.875175	0.825929	0.85214	0.896869	0.917432	0.982441	0.861697
4	1.09556	1.14886	1.10145	1.12029	1.1126	0.996299	0.989192	1.01508			0.926535	0.872044	0.827136	0.846243	0.902062	0.919256	0.982564	0.863987
4.25	1.10256	1.16023	1.10893	1.12854	1.12295	0.99847	0.988525	1.01609			0.921305	0.869431	0.82103	0.840471	0.903681	0.922675	0.981883	0.862789
4.5	1.10868	1.1702	1.11687	1.13856	1.13305	0.999037	0.987712	1.01872			0.920739	0.868386	0.816249	0.833345	0.906316	0.922954	0.978116	0.858032
4.75	1.11355	1.17809	1.12574	1.14767	1.14078	0.99888	0.988331	1.02107			0.915261	0.867884	0.810959	0.827576	0.911943	0.922819	0.978708	0.854641
5	1.11859	1.18662	1.13211	1.15613	1.14745	1.00011	0.987918	1.02285			0.909714	0.867445	0.800485	0.824144	0.917461	0.918557	0.974824	0.848115
5.25	1.12357	1.19332	1.13652	1.16338	1.15347	1.00319	0.9856	1.02477			0.907425	0.869216	0.797633	0.822653	0.919139	0.91719	0.972589	0.845813
5.5	1.12753	1.19743	1.1367	1.16729	1.15774	1.00481	0.985054	1.02614			0.900171	0.869906	0.796817	0.821558	0.915368	0.915017	0.971921	0.841828
5.75	1.12775	1.19715	1.13847	1.17018	1.16111	1.00644	0.985824	1.0269			0.896545	0.870637	0.795787	0.822062	0.906257	0.913215	0.970215	0.83865
6	1.12929	1.19625	1.14101	1.17165	1.16315	1.00811	0.986474	1.02947			0.894573	0.871893	0.800994	0.82026	0.883869	0.913693	0.972924	0.836828
6.25	1.13241	1.19863	1.14833	1.17747	1.16885	1.01297	0.987584	1.0319			0.890818	0.870375	0.805089	0.818688	0.862507	0.909731	0.974958	0.834107
6.5	1.13952	1.20759	1.15627	1.18604	1.17656	1.01712	0.988604	1.0358			0.889035	0.868407	0.801704	0.816769	0.845153	0.907349	0.977634	0.833533
6.75	1.14545	1.21788	1.16416	1.19608	1.18458	1.02046	0.988852	1.04076			0.883376	0.864274	0.79574	0.81465	0.837197	0.902428	0.981246	0.830622
7	1.15061	1.22625	1.16804	1.20638	1.18933	1.02195	0.989635	1.04138			0.88023	0.857955	0.787964	0.810871	0.832479	0.893366	0.981864	0.824664
7.25	1.15406	1.23109	1.16973	1.21662	1.1918	1.02607	0.991171	1.04429			0.879501	0.854872	0.781515	0.803981	0.82934	0.887313	0.981753	0.819568
7.5	1.15485	1.23498	1.16952	1.22146	1.19324	1.03049	0.992239	1.04978			0.880933	0.851712	0.784533	0.798125	0.823259	0.88178	0.980789	0.814203
7.75	1.15274	1.23366	1.1675	1.22026	1.19233	1.03565	0.993829	1.05221			0.889412	0.849319	0.791929	0.789944	0.822518	0.877921	0.978516	0.812407
8	1.14887	1.23023	1.16423	1.21599	1.19073	1.03939	0.996408	1.05554			0.895619	0.844214	0.803183	0.783358	0.821127	0.87765	0.976693	0.814716
8.25	1.14739	1.2266	1.16232	1.21514	1.18773	1.04455	0.998179	1.05935			0.894127	0.836581	0.811988	0.777387	0.811364	0.876066	0.974692	0.816457
8.5	1.14677	1.22472	1.16074	1.21688	1.18548	1.04867	1.00054	1.06401			0.890826	0.829083	0.809231	0.771201	0.80169	0.871465	0.971675	0.817646
8.75	1.14647	1.22443	1.15859	1.21724	1.18299	1.05323	1.00324	1.0682			0.878567	0.823643	0.797751	0.767181	0.773774	0.865969	0.969908	0.816039
9	1.1438	1.22062	1.15268	1.21342	1.17913	1.05677	1.00648	1.07415			0.869016	0.821983	0.783254	0.764857	0.750912	0.86097	0.969424	0.814268
9.25	1.14406	1.22049	1.14923	1.21383	1.17671	1.06423	1.00993	1.0774			0.86268	0.819148	0.770604	0.761202	0.737309	0.85227	0.968728	0.813794
9.5	1.14298	1.21936	1.14665	1.21542	1.17444	1.06711	1.01436	1.08328			0.851989	0.816285	0.760225	0.756961	0.726944	0.845618	0.969164	0.812792
9.75	1.14415	1.22299	1.14716	1.22034	1.17409	1.07066	1.01649	1.08864			0.840252	0.813334	0.754793	0.752907	0.723697	0.842301	0.968274	0.813991
10	1.14389	1.22415	1.14758	1.21993	1.17305	1.07572	1.02055	1.09318			0.817275	0.81077	0.752095	0.74833	0.718554	0.838744	0.966302	0.815184

## Sheet: ED Fig. 9 g
Extended Data Figure 9 g: Extrusion rates of WT and E-cad KO cells without (-) and with (+) blebbistatin
KO (-)	WT (-)	WT (+)	KO (+)
28.8702	10.9699	0	13.3502
99.0129	13.5199	3.51081	17.3188
180.122	27.7458	11.1195	24.9116
209.506	10.7201	34.9612	37.1707
145.278	10.6795	47.1757	46.5053
120.451	11.3357	71.5252	63.5076
32.9836	26.193	14.0223	4.04908
168.867	29.482	29.9748	13.6545
90.2193	7.22521	35.6747	21.1805
174.18	29.2826	37.0768	31.9714
132.232	22.5678	31.6864	33.5489
178.375	6.72	25.8402	44.5199
114.55	8.51833	7.20156	8.49453
147.347	22.5347	11.968	19.7617
145.975	37.4649	14.4784	19.6432
136.747	16.5801	30.8833	24.1185
190.474	12.1323	35.5146	19.277
154.747	5.50465	63.4982	30.5096
153.044	7.96019	37.0123	38.079
158.119	9.67203	64.6718	49.9977
225.426	5.31029	75.8262	58.2174
166.721	5.26397	104.574	70.8065
196.475	10.5167	106.442	74.5493
175.618	34.2014	124.661	76.9892
165.874	28.7427	11.8003	11.1878
225.78	10.885	14.8717	18.0192
247.536	4.41799	33.1247	29.6038
181.432	8.33256	0	4.94073
175.126	21.4856	2.44042	2.37571
281.605	12.4452	2.44042	2.8
289.566	8.03491	3.73638	0
216.883	16.5083	3.73638	0
331.467	5.76957	6.81101	0
231.626	17.2117	0	1.91421
263.669	6.0514	0	4.11278
217.234	21.0639	0	4.44014
270.349	5.68484	9.51028	18.2856
79.4358	21.9889	6.9045	17.249
176.016	6.10267	5.84396	17.1953
77.4534	35.7563	4.27073	32.6909
292.928	33.44	4.82645	26.0379
66.6038	41.672	6.96393	36.8438
56.2544	5.85369	12.3066	31.9415
84.1219	9.99158	16.6081	26.2887
155.086	10.7908	18.7231	42.6897
134.131	17.0959	20.2571	33.1737
112.687	30.1314	24.4644	56.6675
196.211	31.6032	28.2188	67.1994
79.3282	18.7181	32.4996	100.108
65.4953	23.5185	38.309	107.166
217.153	14.31	39.2505	134.167
118.904	42.0362	43.814	135.486
78.4909	12.1687	50.0796	87.6255
171.271	17.3426	52.1062	133.941
85.7095	30.3979	2.08402	7.27898
204.294	16.8747	2.08791	7.09436
218.987	14.3398	2.61987	6.74482
79.793	30.8951	2.10506	0
204.606	13.5566	2.11249	12.2512
212.577	49.013	1.58415	24.5405
161.922	15.0392	2.10908	31.212
211.887	49.3006	3.17051	36.5164
121.328	12.9424	5.28483	36.4644
197.642	17.53	8.962	25.0227
112.2	30.9767	11.5895	31.5499
160.885	31.8562	14.7851	30.6824
109.914	35.6666	16.9322	17.9792
189.852	46.3345	22.7112	36.7163
76.9797	29.0252	25.7814	32.0187
99.2863	32.3548	31.5223	32.6073
108.378	29.4937	35.1442	33.2618
106.36	14.6874	37.174	20.4341
107.83	34.8711	31.622	62.0481
163.627	12.4086	24.6443	43.8217
98.011	30.4414	20.1218	29.0457
133.149	30.5384	20.1114	58.9692
161.601	19.9785	22.6138	44.898
104.634	8.58918	26.1346	29.8261
196.556	29.1554	27.122	30.4176
134.31	18.5455	31.6315	46.1071
116.905	3.94828	32.6888	43.9234
166.548	3.18522	32.6898	43.8826
133.151	69.0262	32.2006	101.137
166.152	67.7847	31.6182	62.2777
140.408	1.60453	27.0907	94.5616
83.1752	14.7717	32.0402	118.124
195.651	56.6789	33.0314	68.1977
134.722	23.2696	37.5209	86.407
93.73	2.45849	45.5738	83.3469
191.842	14.8662	50.5308	103.502
246.519	1.65387	6.14381	0
264.254	22.0224	5.61836	0
244.084	48.6043	6.76256	0
196.337	31.0466	9.09283	3.3656
199.866	10.2707	8.01223	3.23182
133.761	23.8413	11.5119	3.13065
147.454	1.65387	12.7084	3.07113
224.356	53.2539	9.82447	6.12785
140.263	23.9713	9.84509	21.212
224.356	31.2055	7.5041	27.7464
