# Supplementary material for: Force transmission is a master regulator of mechanical cell competition
Source: Nat Mater. 2025 Mar 14;24(6):966–76. doi: 10.1038/s41563-025-02150-9 (PMC12133594; doi:10.1038/s41563-025-02150-9)
Supplement: Supplementary file 27 — Statistical source data. [file 41563_2025_2150_MOESM27_ESM.xlsx]

## Sheet: ED Fig. 10 a
Extended Data Figure 10 a: Comparison of normalizes stress susceptibility
KO before extr.	KO after extr.	Random	WT before extr.	WT after extr.
1.69406	1.7505	0.944326	0.815783	0.652117
1.04162	1.17939	0.863175	0.77117	0.618279
0.862107	1.35422	0.50937	0.687902	1.14713
1.58493	1.50609	0.589344	0.957495	1.28137
1.2102	1.30813	0.841003	1.566	1.07326
1.10761	0.870345	1.07071	1.37174	1.01431
2.2604	0.540567	1.12243	0.845737	1.77945
2.33382	1.02405	1.11613	0.885831	2.67219
1.04479	0.473603	1.2515	1.70915	0.884171
0.521073	0.680149	1.18032	0.958274	0.663963
1.05536	0.664701	0.652231	0.548307	0.980235
2.38972	1.11139	0.63836	0.699842	0.467414
		1.35572
		0.516108
		0.41599
		0.353141
		0.603388
		1.05109
		0.992775
		1.03027

## Sheet: ED Fig. 10 d
Extended Data Figure 10 d: Apical cell area of WT cells following collision [um2]
before	3h	6h	9h	12h	15h
276.159	231.05	117.249	188.067	104.093	239.519
285.18	210.847	144.867	177.824	156.684	148.231
272.158	154.876	142.691	169.94	138.038	180.954
300.63	128.899	121.3	157.587	147.009	219.334
216.053	110.587	130.69	168.116	85.146	182.544
306.622	254.232	152.683	113.935	157.236	165.337
279.49	289.984	174.158	133.317	187.799	183.966
223.685	219.551	203.248	163.211	183.263	170.593
304.998	214.697	171.329	202.612	235.469	135.025
248.474	243.855	155.83	196.118	168.534	159.529
334.072	165.253	138.874	191.03	140.465	126.304
356.936	217.375	122.17	144.816	154.34	115.893
252.709	273.414	140.95	155.847	132.129	101.934
206.496	210.965	152.265	106.487	189.038	136.899
267.104	142.423	167.161	107.173	160.299	96.728
216.957	128.279	253.161	91.523	155.244	133.987
267.405	167.362	272.058	146.791	108.662	144.917
341.604	190.712	144.9	176.033	106.487	116.948
347.563	215.367	281.281	86.669	154.658	117.667
295.441	178.158	130.505	149.185	151.729	134.004
332.632	181.59	108.043	95.506	138.322	127.56
265.346	167.597	132.882	217.04	119.391	247.42
340.349	191.549	210.379	162.726	155.796	146.591
241.746	164.868	122.22	170.844	149.771	118.705
278.335	209.877	139.594	79.17	198.98	125.066
322.958	282.502	259.622	126.99	206.663	126.338
234.113	197.089	143.578	123.911	169.404	149.218
328.699	213.258	100.796	113.734	160.215	136.648
344.232	167.212	227.485	101.231	131.326	156.884
252.106	120.111	188.352	91.757	153.888	113.349
176.97	218.262	125.618	212.019	144.197	131.56
	192.369	120.094	177.907	113.784	94.937
	204.52	117.349	148.197	182.661	116.261
		154.943	102.62	131.476	105.265
		135.259	117.232	103.189	86.033
		125.015	141.686	155.361	113.55
		145.452	117.048	215.501	95.038
		132.514	94.385	132.464	111.341
		237.293	284.21	141.737	171.312
		207.634	159.295	118.069	83.907
		193.005	168.551	144.599	85.983
			170.057	108.495	122.471
			182.426	75.12	116.462
			188.335	86.987	78.869
			129.802	74.668	136.364
			150.591	85.949	157.638
			131.058	118.103	94.536
			163.161	130.706	150.691
			130.623	105.047	118.555
			201.658	107.206	145.419
			183.849	138.406	110.838
				102.101	141.636
				113.048	157.554
					130.254

## Sheet: ED Fig. 10 e
Extended Data Figure 10 e: E-cad KO extrusion rate following collision
Time [h]
-0.5	0	0	0	0
0.5	0	0	0	0
1.5	30.1583	16.564	41.2143	23.2955
2.5	35.763	20.4213	44.7334	24.7038
3.5	38.7922	23.3071	50.3956	26.6322
4.5	44.9086	27.6692	48.7384	29.5195
5.5	51.0763	30.0942	52.3525	37.7247
6.5	62.4195	32.0377	57.5451	44.9805
7.5	68.6306	38.8284	70.566	53.6872
8.5	76.9263	47.5701	79.8349	65.2862
9.5	85.344	54.9649	83.9675	81.7857
10.5	90.7585	67.7867	99.1223	93.4652
11.5	95.0971	75.7366	113.695	96.4401
12.5	95.9364	85.6584	125.711	101.873
13.5	96.7706	94.3052	128.423	105.471
14.5	93.9656	95.6596	128.64	104.298
15.5	90.5846	97.4044	129.327	97.7792
16.5	92.9742	93.2839	127.457	90.2797
17.5	93.2618	94.0699	120.377	95.6042
18.5	91.9989	93.3997	115.384	88.6068
19.5	98.1755	86.674	105.55	85.5634
20.5	100.669	90.9857	104.177	77.3585
21.5	103.156	91.2276	109.099	75.1653
22.5	100.871	92.511	112.418	75.4406
23.5	100.697	90.7482	116.298	74.2704
24.5	98.9445	92.0259	117.011	74.4925
25.5	91.8293	94.2854	126.266	78.372
26.5	86.1335	87.4095	129.174	81.579
27.5	94.2024	88.6812	128.372	82.3024
28.5	95.0988	90.5132	121.665	84.1421
29.5	98.1939	96.4562	119.807	79.9974
30.5	107.408	102.454	116.277	84.1805
31.5	109.92	106.9	113.178	69.405
32.5	119.358	112.834	106.856	77.1839
